# Supplementary material for: Polymorphic structures of 3-phenyl-1H-1,3-benzo­diazol-2(3H)-one
Source: Acta Crystallogr E Crystallogr Commun. 2023 May 12;79(Pt 6):534–7. doi: 10.1107/S2056989023003961 (PMC10242737; doi:10.1107/S2056989023003961)
Supplement: Supplementary file 1 [file e-79-00534-sup1.cif]

##############################################################################
#                                                                            #
# This CIF contains the data in a paper accepted for publication in          #
# Acta Crystallographica Section E. It conforms to the requirements of       #
# Notes for Authors for Acta Crystallographica Section E, and has been       #
# peer reviewed under the auspices of the IUCr Commission on Journals.       #
#                                                                            #
# Full details of the Crystallographic Information File format               #
# are given in the paper "The Crystallographic Information File (CIF):       #
# a New Standard Archive File for Crystallography" by S. R. Hall, F. H.      #
# Allen and I. D. Brown [Acta Cryst. (1991), A47, 655-685].                  #
#                                                                            #
# The current version of the core CIF dictionary is obtainable from          #
# ftp://ftp.iucr.org/pub/cif_core.dic.                                       #
#                                                                            #
# Software is freely available for graphical display of the structure(s)     #
# in this CIF. For information consult the CIF software page                 #
# http://www.iucr.org/resources/cif/software.                                #
#                                                                            #
# This file may be used for bona fide research purposes within the           #
# scientific community so long as proper attribution is given to the journal # 
# article from which it was obtained.                                        #
#                                                                            #
##############################################################################
data_global
_audit_creation_method     'form.cif (version 2.0)'
_journal_data_validation_number     ?
_journal_date_recd_electronic     2023-04-12
_journal_date_accepted     2023-05-03
_journal_name_full     'Acta Crystallographica, Section E'
_journal_year     2023
_journal_volume     79
_journal_issue      6
_journal_page_first     0
_journal_page_last     0
_journal_paper_category     GO
_journal_paper_doi     10.1107/S2056989023003961
_journal_coeditor_code     VM2281
_publ_contact_author_name     'Kyounghoon Lee'
_publ_contact_author_address
;
Department of Chemical Education and Research Institute of Natural Sciences,
Gyeongsang National University,
Gyeongsangnam-do 52828,
Republic of Korea
;
_publ_contact_author_email     'klee1@gnu.ac.kr'
_publ_contact_author_fax     ?
_publ_contact_author_phone     ?
_publ_section_title
;
Polymorphic structures of 3-phenyl-1<i>H</i>-1,3-benzodiazol-2(3<i>H</i>)-one
;
_publ_section_title_footnote     .
loop_
    _publ_author_name
    _publ_author_footnote
    _publ_author_address
    'Hong, Dabeen' .
;
Department of Chemical Education and Research Institute of Natural Sciences,
Gyeongsang National University,
Gyeongsangnam-do 52828,
Republic of Korea
;
    'Lee, Kyounghoon' .
;
Department of Chemical Education and Research Institute of Natural Sciences,
Gyeongsang National University,
Gyeongsangnam-do 52828,
Republic of Korea
;
_publ_section_synopsis
;
The two polymorphic structures of
3-phenyl-1<i>H</i>-1,3-benzodiazol-2(3<i>H</i>)-one (<b>I</b> and <b>II</b>)
exhibit identical bond distances and angles except for the C---N---C---C
torsion  angle between the benzimidazolone backbone and the phenyl
substituent, which has an effect on the crystal packing and supramolecular
features. The structure of <b>I</b> contains a stronger C\\db O...H---N
hydrogen-bonding interaction and a weaker \p--\p interaction between adjacent
bezimidazolone moieties in comparison to   <b>II</b>.
;
data_I
_audit_creation_method
;
Olex2 1.3
(compiled 2020.11.12 svn.r5f609507 for OlexSys, GUI svn.r6408)
;
_chemical_name_systematic
;
3-Phenyl-1<i>H</i>-1,3-benzodiazol-2(3<i>H</i>)-one
;
_chemical_name_common     ?
_chemical_formula_moiety     'C13 H10 N2 O'
_chemical_formula_sum     'C13 H10 N2 O'
_chemical_formula_iupac     'C13 H10 N2 O'
_chemical_formula_weight     210.23
_chemical_melting_point     ?
_space_group_crystal_system     monoclinic
_space_group_name_H-M_alt     'C 1 2/c 1'
_space_group_name_Hall     '-C 2yc'
loop_
    _space_group_symop_operation_xyz
    'x, y, z'
    '-x, y, -z+1/2'
    'x+1/2, y+1/2, z'
    '-x+1/2, y+1/2, -z+1/2'
    '-x, -y, -z'
    'x, -y, z-1/2'
    '-x+1/2, -y+1/2, -z'
    'x+1/2, -y+1/2, z-1/2'
_cell_length_a     18.0187(9)
_cell_length_b     6.4455(3)
_cell_length_c     18.7315(10)
_cell_angle_alpha     90
_cell_angle_beta     111.181(3)
_cell_angle_gamma     90
_cell_volume     2028.50(18)
_cell_formula_units_Z     8
_cell_measurement_reflns_used     2753
_cell_measurement_theta_min     2.332
_cell_measurement_theta_max     27.505
_cell_measurement_temperature     193.15
_exptl_crystal_description     NEEDLE
_exptl_crystal_colour     colourless
_exptl_crystal_size_max     0.512
_exptl_crystal_size_mid     0.232
_exptl_crystal_size_min     0.135
_exptl_crystal_density_diffrn     1.377
_exptl_crystal_density_meas     ?
_exptl_crystal_density_method     ?
_exptl_crystal_F_000     880
_exptl_absorpt_coefficient_mu     0.090
_exptl_absorpt_correction_type     multi-scan
_exptl_absorpt_process_details
;
(SADABS; Krause <i>et al.</i>,  2015)
;
_exptl_absorpt_correction_T_min     0.6988
_exptl_absorpt_correction_T_max     0.7456
_diffrn_ambient_temperature     193.15
_diffrn_source     ?
_diffrn_source_power     0.9
_diffrn_source_voltage     50.0
_diffrn_source_current     18.0
_diffrn_radiation_type     MoK\a
_diffrn_radiation_wavelength     0.71073
_diffrn_measurement_device_type     'Bruker APEXII CCD'
_diffrn_measurement_method     '\f and \w scans'
_diffrn_detector_area_resol_mean     ?
_diffrn_reflns_number     9328
_diffrn_reflns_av_R_equivalents     0.0306
_diffrn_reflns_av_unetI/netI     0.0289
_diffrn_reflns_theta_min     2.332
_diffrn_reflns_theta_max     27.579
_diffrn_reflns_theta_full     25.242
_diffrn_measured_fraction_theta_max     0.999
_diffrn_measured_fraction_theta_full     0.999
_diffrn_reflns_limit_h_min     -23
_diffrn_reflns_limit_h_max     23
_diffrn_reflns_limit_k_min     -8
_diffrn_reflns_limit_k_max     8
_diffrn_reflns_limit_l_min     -24
_diffrn_reflns_limit_l_max     24
_diffrn_standards_number     0
_refine_special_details     ?
_reflns_number_total     2350
_reflns_number_gt     1956
_reflns_threshold_expression     'I > 2\s(I)'
_refine_ls_structure_factor_coef     Fsqd
_refine_ls_matrix_type     full
_refine_ls_R_factor_all     0.0498
_refine_ls_R_factor_gt     0.0407
_refine_ls_wR_factor_gt     0.0990
_refine_ls_wR_factor_ref     0.1042
_refine_ls_goodness_of_fit_ref     1.066
_refine_ls_restrained_S_all     1.066
_refine_ls_number_reflns     2350
_refine_ls_number_parameters     145
_refine_ls_number_restraints     0
_refine_ls_hydrogen_treatment     constr
_refine_ls_weighting_scheme     calc
_refine_ls_weighting_details
              'w=1/[\s^2^(Fo^2^)+(0.0438P)^2^+1.4081P] where P=(Fo^2^+2Fc^2^)/3'
_atom_sites_solution_hydrogens     geom
_atom_sites_solution_primary     dual
_atom_sites_solution_secondary     ?
_refine_ls_shift/su_max     0.000
_refine_ls_shift/su_mean     0.000
_refine_diff_density_max     0.178
_refine_diff_density_min     -0.226
_refine_ls_extinction_method     none
_refine_ls_extinction_coef     .
loop_
    _atom_type_symbol
    _atom_type_description
    _atom_type_scat_dispersion_real
    _atom_type_scat_dispersion_imag
    _atom_type_scat_source
    'C' 'C' 0.0033 0.0016
                         'International Tables Vol C Tables 4.2.6.8 and 6.1.1.4'
    'H' 'H' 0.0000 0.0000
                         'International Tables Vol C Tables 4.2.6.8 and 6.1.1.4'
    'N' 'N' 0.0061 0.0033
                         'International Tables Vol C Tables 4.2.6.8 and 6.1.1.4'
    'O' 'O' 0.0106 0.0060
                         'International Tables Vol C Tables 4.2.6.8 and 6.1.1.4'
_computing_data_collection
;
APEX2 (Bruker, 2012)
;
_computing_cell_refinement
;
SAINT (Bruker, 2012)
;
_computing_data_reduction
;
SAINT (Bruker, 2012)
;
_computing_structure_solution
;
<i>SHELXT</i> (Sheldrick, 2015a)
;
_computing_structure_refinement
;
SHELXL (Sheldrick, 2015b)
;
_computing_molecular_graphics
;
Olex2 1.3 (Dolomanov <i>et al.</i>,  2009)
;
_computing_publication_material
;
Olex2 1.3 (Dolomanov <i>et al.</i>,  2009)
;
loop_
    _atom_site_type_symbol
    _atom_site_label
    _atom_site_fract_x
    _atom_site_fract_y
    _atom_site_fract_z
    _atom_site_U_iso_or_equiv
    _atom_site_adp_type
    _atom_site_calc_flag
    _atom_site_occupancy
    _atom_site_disorder_assembly
    _atom_site_disorder_group
    O O1 0.60223(5) 0.96614(15) 0.57745(5) 0.0239(2) Uani d 1 . .
    N N3 0.53005(6) 0.77512(18) 0.46886(6) 0.0210(3) Uani d 1 . .
    H H3 0.488955 0.857863 0.448435 0.025 Uiso calc 1 . .
    N N1 0.64477(6) 0.64976(18) 0.54578(6) 0.0199(3) Uani d 1 . .
    C C8 0.71782(7) 0.6314(2) 0.60949(7) 0.0200(3) Uani d 1 . .
    C C7A 0.61292(7) 0.5048(2) 0.48703(7) 0.0198(3) Uani d 1 . .
    C C3A 0.54019(7) 0.5865(2) 0.43844(7) 0.0202(3) Uani d 1 . .
    C C2 0.59267(7) 0.8152(2) 0.53505(7) 0.0201(3) Uani d 1 . .
    C C9 0.73216(8) 0.4585(2) 0.65660(7) 0.0242(3) Uani d 1 . .
    H H9 0.694564 0.348538 0.645522 0.029 Uiso calc 1 . .
    C C13 0.77316(7) 0.7904(2) 0.62403(7) 0.0230(3) Uani d 1 . .
    H H13 0.763240 0.907155 0.590917 0.028 Uiso calc 1 . .
    C C7 0.64074(8) 0.3170(2) 0.47242(8) 0.0236(3) Uani d 1 . .
    H H7 0.689738 0.261391 0.506014 0.028 Uiso calc 1 . .
    C C4 0.49365(8) 0.4809(2) 0.37362(7) 0.0238(3) Uani d 1 . .
    H H4 0.443989 0.534926 0.340804 0.029 Uiso calc 1 . .
    C C5 0.52220(8) 0.2924(2) 0.35821(8) 0.0274(3) Uani d 1 . .
    H H5 0.491700 0.217059 0.313667 0.033 Uiso calc 1 . .
    C C10 0.80220(8) 0.4481(2) 0.72020(8) 0.0275(3) Uani d 1 . .
    H H10 0.812386 0.330940 0.753147 0.033 Uiso calc 1 . .
    C C6 0.59439(8) 0.2116(2) 0.40654(8) 0.0266(3) Uani d 1 . .
    H H6 0.612378 0.082452 0.394429 0.032 Uiso calc 1 . .
    C C12 0.84327(8) 0.7775(2) 0.68750(8) 0.0274(3) Uani d 1 . .
    H H12 0.881670 0.885313 0.697783 0.033 Uiso calc 1 . .
    C C11 0.85719(8) 0.6075(2) 0.73576(7) 0.0283(3) Uani d 1 . .
    H H11 0.904654 0.600345 0.779703 0.034 Uiso calc 1 . .
loop_
    _atom_site_aniso_label
    _atom_site_aniso_U_11
    _atom_site_aniso_U_22
    _atom_site_aniso_U_33
    _atom_site_aniso_U_12
    _atom_site_aniso_U_13
    _atom_site_aniso_U_23
    O1 0.0232(5) 0.0213(5) 0.0244(5) 0.0026(4) 0.0052(4) -0.0008(4)
    N3 0.0185(5) 0.0202(6) 0.0217(5) 0.0040(4) 0.0041(4) 0.0023(4)
    N1 0.0177(5) 0.0193(6) 0.0223(5) 0.0027(4) 0.0068(4) 0.0014(4)
    C8 0.0177(6) 0.0243(8) 0.0193(6) 0.0038(5) 0.0083(5) 0.0019(5)
    C7A 0.0191(6) 0.0213(7) 0.0216(6) -0.0015(5) 0.0105(5) 0.0018(5)
    C3A 0.0205(6) 0.0207(7) 0.0218(6) 0.0006(5) 0.0106(5) 0.0032(5)
    C2 0.0195(6) 0.0207(7) 0.0209(6) 0.0012(5) 0.0081(5) 0.0031(5)
    C9 0.0234(6) 0.0248(8) 0.0269(7) 0.0031(6) 0.0122(5) 0.0037(6)
    C13 0.0221(6) 0.0232(8) 0.0244(6) 0.0019(5) 0.0095(5) 0.0030(5)
    C7 0.0216(6) 0.0236(8) 0.0300(7) 0.0022(5) 0.0145(5) 0.0029(6)
    C4 0.0229(6) 0.0272(8) 0.0210(6) -0.0022(6) 0.0076(5) 0.0025(5)
    C5 0.0333(7) 0.0278(9) 0.0251(7) -0.0077(6) 0.0152(6) -0.0037(6)
    C10 0.0300(7) 0.0295(9) 0.0239(6) 0.0100(6) 0.0109(5) 0.0071(6)
    C6 0.0322(7) 0.0221(8) 0.0327(7) -0.0013(6) 0.0203(6) -0.0021(6)
    C12 0.0220(6) 0.0306(9) 0.0288(7) -0.0010(6) 0.0083(5) -0.0044(6)
    C11 0.0232(6) 0.0369(9) 0.0211(6) 0.0088(6) 0.0037(5) -0.0022(6)
_geom_special_details
;
 All esds (except the esd in the dihedral angle between two l.s. planes)
 are estimated using the full covariance matrix.  The cell esds are taken
 into account individually in the estimation of esds in distances, angles
 and torsion angles; correlations between esds in cell parameters are only
 used when they are defined by crystal symmetry.  An approximate (isotropic)
 treatment of cell esds is used for estimating esds involving l.s. planes.
;
loop_
    _geom_bond_atom_site_label_1
    _geom_bond_atom_site_label_2
    _geom_bond_site_symmetry_2
    _geom_bond_distance
    _geom_bond_publ_flag
    O1 C2 . 1.2282(16) ?
    N3 H3 . 0.8800 ?
    N3 C3A . 1.3824(18) ?
    N3 C2 . 1.3660(16) ?
    N1 C8 . 1.4266(15) ?
    N1 C7A . 1.3988(17) ?
    N1 C2 . 1.3864(17) ?
    C8 C9 . 1.3868(19) ?
    C8 C13 . 1.3867(19) ?
    C7A C3A . 1.4004(17) ?
    C7A C7 . 1.375(2) ?
    C3A C4 . 1.3803(18) ?
    C9 H9 . 0.9500 ?
    C9 C10 . 1.3893(18) ?
    C13 H13 . 0.9500 ?
    C13 C12 . 1.3896(18) ?
    C7 H7 . 0.9500 ?
    C7 C6 . 1.3920(19) ?
    C4 H4 . 0.9500 ?
    C4 C5 . 1.390(2) ?
    C5 H5 . 0.9500 ?
    C5 C6 . 1.390(2) ?
    C10 H10 . 0.9500 ?
    C10 C11 . 1.384(2) ?
    C6 H6 . 0.9500 ?
    C12 H12 . 0.9500 ?
    C12 C11 . 1.384(2) ?
    C11 H11 . 0.9500 ?
loop_
    _geom_angle_atom_site_label_1
    _geom_angle_atom_site_label_2
    _geom_angle_atom_site_label_3
    _geom_angle_site_symmetry_1
    _geom_angle_site_symmetry_3
    _geom_angle
    _geom_angle_publ_flag
    C3A N3 H3 . . 124.7 ?
    C2 N3 H3 . . 124.7 ?
    C2 N3 C3A . . 110.58(11) ?
    C7A N1 C8 . . 126.52(11) ?
    C2 N1 C8 . . 123.83(11) ?
    C2 N1 C7A . . 109.60(10) ?
    C9 C8 N1 . . 120.15(12) ?
    C13 C8 N1 . . 118.93(12) ?
    C13 C8 C9 . . 120.91(12) ?
    N1 C7A C3A . . 106.37(12) ?
    C7 C7A N1 . . 131.98(12) ?
    C7 C7A C3A . . 121.64(12) ?
    N3 C3A C7A . . 107.14(11) ?
    C4 C3A N3 . . 131.89(12) ?
    C4 C3A C7A . . 120.97(13) ?
    O1 C2 N3 . . 127.84(12) ?
    O1 C2 N1 . . 125.88(11) ?
    N3 C2 N1 . . 106.28(11) ?
    C8 C9 H9 . . 120.4 ?
    C8 C9 C10 . . 119.16(14) ?
    C10 C9 H9 . . 120.4 ?
    C8 C13 H13 . . 120.3 ?
    C8 C13 C12 . . 119.38(13) ?
    C12 C13 H13 . . 120.3 ?
    C7A C7 H7 . . 121.3 ?
    C7A C7 C6 . . 117.46(12) ?
    C6 C7 H7 . . 121.3 ?
    C3A C4 H4 . . 121.3 ?
    C3A C4 C5 . . 117.46(12) ?
    C5 C4 H4 . . 121.3 ?
    C4 C5 H5 . . 119.3 ?
    C4 C5 C6 . . 121.45(13) ?
    C6 C5 H5 . . 119.3 ?
    C9 C10 H10 . . 119.9 ?
    C11 C10 C9 . . 120.28(14) ?
    C11 C10 H10 . . 119.9 ?
    C7 C6 H6 . . 119.5 ?
    C5 C6 C7 . . 121.00(14) ?
    C5 C6 H6 . . 119.5 ?
    C13 C12 H12 . . 120.0 ?
    C11 C12 C13 . . 120.03(13) ?
    C11 C12 H12 . . 120.0 ?
    C10 C11 C12 . . 120.23(12) ?
    C10 C11 H11 . . 119.9 ?
    C12 C11 H11 . . 119.9 ?
loop_
    _geom_torsion_atom_site_label_1
    _geom_torsion_atom_site_label_2
    _geom_torsion_atom_site_label_3
    _geom_torsion_atom_site_label_4
    _geom_torsion_site_symmetry_1
    _geom_torsion_site_symmetry_2
    _geom_torsion_site_symmetry_3
    _geom_torsion_site_symmetry_4
    _geom_torsion
    _geom_torsion_publ_flag
    N3 C3A C4 C5 . . . . 178.80(13) ?
    N1 C8 C9 C10 . . . . -177.25(12) ?
    N1 C8 C13 C12 . . . . 177.74(12) ?
    N1 C7A C3A N3 . . . . -0.29(13) ?
    N1 C7A C3A C4 . . . . 179.34(11) ?
    N1 C7A C7 C6 . . . . -178.35(12) ?
    C8 N1 C7A C3A . . . . 178.81(11) ?
    C8 N1 C7A C7 . . . . -1.8(2) ?
    C8 N1 C2 O1 . . . . 0.7(2) ?
    C8 N1 C2 N3 . . . . -179.32(11) ?
    C8 C9 C10 C11 . . . . -0.6(2) ?
    C8 C13 C12 C11 . . . . -0.3(2) ?
    C7A N1 C8 C9 . . . . -54.27(17) ?
    C7A N1 C8 C13 . . . . 126.85(14) ?
    C7A N1 C2 O1 . . . . 178.38(12) ?
    C7A N1 C2 N3 . . . . -1.62(14) ?
    C7A C3A C4 C5 . . . . -0.72(19) ?
    C7A C7 C6 C5 . . . . -0.96(19) ?
    C3A N3 C2 O1 . . . . -178.55(13) ?
    C3A N3 C2 N1 . . . . 1.45(14) ?
    C3A C7A C7 C6 . . . . 0.98(19) ?
    C3A C4 C5 C6 . . . . 0.7(2) ?
    C2 N3 C3A C7A . . . . -0.73(14) ?
    C2 N3 C3A C4 . . . . 179.69(13) ?
    C2 N1 C8 C9 . . . . 123.03(14) ?
    C2 N1 C8 C13 . . . . -55.86(17) ?
    C2 N1 C7A C3A . . . . 1.19(14) ?
    C2 N1 C7A C7 . . . . -179.40(13) ?
    C9 C8 C13 C12 . . . . -1.1(2) ?
    C9 C10 C11 C12 . . . . -0.8(2) ?
    C13 C8 C9 C10 . . . . 1.62(19) ?
    C13 C12 C11 C10 . . . . 1.3(2) ?
    C7 C7A C3A N3 . . . . -179.77(11) ?
    C7 C7A C3A C4 . . . . -0.14(19) ?
    C4 C5 C6 C7 . . . . 0.1(2) ?
loop_
    _geom_hbond_atom_site_label_D
    _geom_hbond_atom_site_label_H
    _geom_hbond_atom_site_label_A
    _geom_hbond_site_symmetry_A
    _geom_hbond_distance_DH
    _geom_hbond_distance_HA
    _geom_hbond_distance_DA
    _geom_hbond_angle_DHA
    _geom_hbond_publ_flag
    N3 H3 O1 5_676 0.88 1.91 2.7786(14) 177 yes
_shelx_space_group_comment
;
The symmetry employed for this shelxl refinement is uniquely defined
by the following loop, which should always be used as a source of
symmetry information in preference to the above space-group names.
They are only intended as comments.
;
_shelx_estimated_absorpt_T_min     0.956
_shelx_estimated_absorpt_T_max     0.988
_shelx_hkl_file
;
   2   0   0   69.79    2.00
   2   0   0   66.49    2.10
  -2   0   0   68.39    2.10
  -2   0   0   64.99    2.30
  -2   0   0   67.39    2.10
  -4   0   0  271.17    7.70
  -4   0   0  270.97    7.00
  -4   0   0  262.87    7.20
   4   0   0  263.27    7.10
   4   0   0  266.27    6.70
   4   0   0  268.17    6.90
   6   0   0   27.50    1.90
  -6   0   0   23.00    2.60
   6   0   0   25.40    1.70
  -6   0   0   21.80    1.70
   6   0   0   23.30    1.50
   8   0   0 1547.15   34.40
   8   0   0 1586.44   36.00
   8   0   0 1580.24   35.40
  -8   0   0 1614.24   37.00
  -8   0   0 1522.15   35.20
 -10   0   0   75.99    5.00
 -10   0   0   81.49    4.30
  10   0   0   81.79    3.80
  10   0   0   83.99    4.40
 -12   0   0   60.59    6.00
  12   0   0   52.49    3.70
  12   0   0   55.99    3.30
 -12   0   0   64.99    4.20
  14   0   0    6.70    1.50
 -14   0   0    4.20    2.00
  14   0   0    5.60    1.70
 -14   0   0    6.10    1.90
  16   0   0  598.44   21.20
 -16   0   0  605.24   18.60
  16   0   0  612.44   18.20
  16   0   0  586.84   16.50
  18   0   0   11.30    2.70
  18   0   0   11.90    2.20
  18   0   0   14.00    4.10
 -18   0   0   13.30    3.10
  20   0   0   58.39    4.30
  20   0   0   58.19    7.90
 -20   0   0   45.00    5.70
  20   0   0   63.89    6.20
  -1  -1   0  351.16    7.90
   1  -1   0  349.17    7.90
  -1  -1   0  341.57    8.10
   1   1   0  344.67    8.50
  -3  -1   0  262.97    6.60
   3  -1   0  276.07    6.40
   3  -1   0  271.47    6.80
  -3  -1   0  271.47    7.30
  -3   1   0  263.07    6.00
   3   1   0  264.07    7.20
   5  -1   0 1094.09   23.50
  -5  -1   0 1107.79   25.70
   5  -1   0 1122.69   23.60
   5  -1   0 1099.89   23.70
  -5  -1   0 1081.99   24.50
  -5   1   0 1102.59   24.10
   5   1   0 1103.79   25.00
  -7  -1   0  131.19    5.90
   7  -1   0  131.59    4.30
   7  -1   0  130.29    4.20
   7  -1   0  131.59    4.10
  -7  -1   0  137.99    5.00
  -7   1   0  131.39    4.70
   7   1   0  125.29    5.20
  -7   1   0  143.29    6.40
   7   1   0  131.29    5.00
  -9  -1   0   53.59    4.00
   9  -1   0   47.80    2.70
   9  -1   0   46.90    2.40
  -9  -1   0   42.60    2.90
   9   1   0   47.90    3.00
  -9   1   0   49.50    3.60
  -9   1   0   50.79    3.00
   9   1   0   46.40    3.30
  11  -1   0  551.54   14.80
 -11  -1   0  579.54   17.90
  11  -1   0  572.04   14.20
 -11   1   0  555.44   15.60
  11   1   0  556.94   16.20
  11   1   0  582.64   15.50
 -11   1   0  563.04   17.40
  13  -1   0  120.89    5.40
  13  -1   0  118.09    4.80
 -13  -1   0  122.19    6.10
  13  -1   0  111.79    7.00
 -13  -1   0  111.69    7.10
 -13   1   0  121.69    6.00
  13   1   0  113.09    5.50
  13   1   0  118.59    6.30
  15  -1   0    0.50    0.80
 -15  -1   0    0.60    1.00
  15  -1   0    0.30    1.40
 -15  -1   0   -0.80    1.30
  15  -1   0    4.20    1.50
 -15   1   0    0.70    1.10
  15   1   0    0.20    0.80
  15   1   0    1.20    1.50
  17  -1   0  103.59    9.50
  17  -1   0   83.19    5.20
  17  -1   0   88.29    4.70
 -17  -1   0   92.59    6.20
  17   1   0   93.69    6.40
  17   1   0  108.59   10.30
  17   1   0   94.49    5.40
  19  -1   0   -0.60    0.90
  19  -1   0   -0.40    1.20
 -19  -1   0    0.20    1.50
  19  -1   0    0.50    1.70
  19   1   0    1.30    1.20
  19   1   0    1.70    1.80
  21  -1   0    9.10    2.40
  21  -1   0    5.10    3.50
 -21  -1   0   15.60    3.80
  21   1   0   16.60    3.90
  21   1   0    8.30    2.30
   0  -2   0  126.69    4.20
   2  -2   0   33.50    1.80
  -2  -2   0   30.90    1.90
   2   2   0   31.60    2.20
   4  -2   0    2.00    0.50
   4  -2   0    1.80    0.50
  -4  -2   0    2.20    0.40
  -4  -2   0    1.80    0.70
   4  -2   0    1.90    0.60
   4   2   0    2.10    0.80
   6  -2   0  260.87    7.10
   6  -2   0  263.27    7.70
  -6  -2   0  263.17    7.30
  -6  -2   0  268.07    8.80
   6  -2   0  258.27    7.80
  -6   2   0  259.07    6.80
   6   2   0  258.47    8.60
   8  -2   0   37.90    2.10
  -8  -2   0   38.60    2.50
   8  -2   0   33.30    2.60
   8  -2   0   43.90    3.10
  -8  -2   0   44.10    3.40
   8   2   0   41.10    3.10
  -8   2   0   38.60    2.30
   8   2   0   42.50    3.90
  10  -2   0  315.47    7.20
 -10  -2   0  297.97   11.40
  10  -2   0  299.77    7.10
  10  -2   0  324.97   10.70
 -10  -2   0  311.07    9.80
  10  -2   0  301.67   10.70
  10  -2   0  303.27    8.60
  10   2   0  320.87   10.60
  10   2   0  309.07   10.60
 -10   2   0  311.97    9.60
  12  -2   0   12.70    1.40
  12  -2   0   11.10    2.40
  12  -2   0   13.70    1.80
 -12  -2   0   12.50    2.20
  12  -2   0   14.80    1.40
 -12  -2   0   16.70    3.40
  12   2   0   12.80    2.70
  12   2   0   11.80    2.30
  14  -2   0   21.70    3.70
  14  -2   0   32.10    2.10
  14  -2   0   31.60    2.90
 -14  -2   0   31.80    3.90
 -14  -2   0   26.80    4.40
  14   2   0   30.40    3.90
  14   2   0   27.90    4.20
 -16  -2   0  246.28   10.20
 -16  -2   0  261.57   12.80
  16  -2   0  246.58   11.80
  16  -2   0  261.87    8.80
  16  -2   0  263.47    7.80
  16   2   0  236.98    9.90
  16   2   0  248.28   11.00
  18  -2   0  127.79    8.70
  18  -2   0  118.69    4.90
 -18  -2   0  114.99    8.90
 -18  -2   0  132.59    7.50
  18  -2   0  112.19    5.70
  18   2   0  130.69    7.10
  18   2   0  136.59    8.20
  20  -2   0   37.10    6.00
  20  -2   0   34.60    2.50
 -20  -2   0   37.70    5.20
  20   2   0   31.70    5.20
  20   2   0   31.40    4.30
   1  -3   0   11.80    1.70
  -1  -3   0   14.00    1.80
   3  -3   0  920.41   21.40
   3   3   0  906.71   22.90
  -5  -3   0  113.49    4.70
   5  -3   0   98.29    4.10
   5   3   0  105.69    5.30
  -7  -3   0   14.60    1.10
   7  -3   0   20.20    2.10
   7  -3   0   15.00    1.60
  -7  -3   0   16.70    1.20
  -7  -3   0   16.10    2.30
   7  -3   0   18.60    1.70
   7   3   0   13.00    2.30
  -9  -3   0   49.10    4.80
   9  -3   0   43.70    2.70
  -9  -3   0   41.70    2.60
   9  -3   0   46.90    3.10
   9  -3   0   48.80    3.00
   9   3   0   40.50    4.10
  11  -3   0  211.08    7.10
  11  -3   0  204.78    8.20
 -11  -3   0  194.78    9.30
 -11  -3   0  204.08    7.30
  11   3   0  212.38    9.00
  11   3   0  202.28    8.70
  13  -3   0   16.10    2.20
 -13  -3   0   19.10    3.80
  13  -3   0   14.60    2.80
 -13  -3   0   12.40    2.20
  13   3   0   12.50    2.60
  13   3   0   12.80    2.90
  15  -3   0   15.10    2.30
 -15  -3   0   20.70    4.20
  15  -3   0   16.40    3.20
 -15  -3   0   13.90    2.40
  15   3   0   14.10    2.90
  15   3   0   13.40    3.00
 -17  -3   0   53.29    5.30
 -17  -3   0   66.49    7.70
  17  -3   0   65.89    7.10
  17   3   0   52.59    9.70
  17   3   0   53.89    5.70
 -19  -3   0    0.30    1.60
 -19  -3   0    2.80    1.90
  19  -3   0    1.80    2.00
  19   3   0    2.20    1.50
   0  -4   0  370.96   11.10
  -2  -4   0  201.58    7.40
   2  -4   0  201.08    7.20
   2   4   0  188.68    8.10
   4  -4   0   43.50    2.90
   4   4   0   34.00    3.90
   6  -4   0   23.70    2.60
   6   4   0   16.00    2.80
   8  -4   0   40.60    2.90
   8   4   0   42.10    4.70
  10  -4   0  186.98    5.80
  10  -4   0  179.58    5.90
 -10  -4   0  179.08    8.50
  10  -4   0  182.98    7.00
  10   4   0  188.18    8.80
  12  -4   0   49.99    3.50
  12  -4   0   57.69    3.70
 -12  -4   0   57.69    3.00
 -12  -4   0   53.89    6.10
  12   4   0   53.19    5.60
 -14  -4   0  162.08    9.50
  14  -4   0  173.58    7.30
  14  -4   0  182.28    8.00
 -14  -4   0  185.18    6.80
  14   4   0  175.58    9.10
  16  -4   0   -0.80    1.00
 -16  -4   0    2.10    1.90
 -16  -4   0   -0.60    1.00
  16   4   0   -0.20    1.20
  18  -4   0   25.60    4.30
 -18  -4   0   34.80    6.20
 -18  -4   0   29.20    3.70
  18   4   0   26.30    4.40
   1  -5   0   -0.20    0.60
  -1  -5   0   -0.40    0.60
   1   5   0    0.10    0.90
   3  -5   0   84.39    4.80
   3   5   0   95.29    6.10
   5  -5   0   77.89    4.60
   5   5   0   75.59    5.60
   7  -5   0  264.87    9.50
   7   5   0  270.47   11.30
   9  -5   0   13.70    2.30
   9   5   0    9.40    2.70
  11  -5   0   57.09    4.10
  11   5   0   62.89    6.40
  13   5   0  100.39    7.10
  15  -5   0   63.59    3.10
  15   5   0   70.29    7.20
  17  -5   0   39.50    3.80
  17   5   0   43.40    6.00
   0  -6   0   43.30    4.60
   0   6   0   36.80    5.00
   2  -6   0    1.70    1.40
   2   6   0    0.00    1.40
   4  -6   0  103.49    5.90
   4   6   0   94.19    6.70
   6  -6   0    3.50    1.60
   6   6   0    6.90    2.40
   8  -6   0   98.49    5.80
   8   6   0   93.39    6.90
  10   6   0   55.39    6.60
  12   6   0   25.40    4.70
  14   6   0   12.50    3.40
   1  -7   0   39.00    4.80
  -1   7   0   34.60    5.20
   1   7   0   36.80    5.40
   3  -7   0    6.50    2.10
  -3   7   0   14.10    3.60
   3   7   0    6.90    2.70
   5  -7   0   11.00    2.50
   5   7   0   12.10    3.30
   7  -7   0   -0.20    1.10
   7   7   0    1.50    2.00
   9   7   0   53.79    7.10
  11   7   0   31.00    5.40
   0   8   0    8.40    3.00
   2  -8   0    0.00    1.50
  -2   8   0   -0.30    2.00
   2   8   0    0.20    1.90
   4  -8   0   -0.20    1.30
   4   8   0   -0.10    1.90
  -4   8   0    0.30    1.90
   6   8   0   12.50    3.80
  22   0  -1   -0.80    2.10
  20   0  -1   -0.20    1.40
 -20   0   1   -0.40    1.40
  20   0  -1    0.40    0.90
  20   0  -1   -1.70    1.80
  18   0  -1    0.70    2.00
  18   0  -1   -1.00    0.70
  18   0  -1   -0.20    1.30
 -18   0   1    0.20    1.30
  16   0  -1   -0.90    1.30
  16   0  -1    0.00    1.00
  16   0  -1   -0.30    0.60
 -16   0   1    0.10    1.20
 -14   0   1    0.00    1.20
  14   0  -1    1.00    0.80
  14   0  -1    0.50    1.30
 -14   0   1    0.90    0.90
  14   0  -1   -0.80    0.80
  12   0  -1   -0.70    0.40
 -12   0   1    0.40    1.10
  12   0  -1   -0.20    0.60
 -12   0   1    0.80    0.80
  10   0  -1   -0.20    0.40
 -10   0   1   -0.40    0.50
 -10   0   1   -0.90    0.70
  10   0  -1   -0.20    0.60
   8   0  -1    0.20    0.40
  -8   0   1   -0.60    0.40
  -8   0   1   -0.70    0.50
   8   0  -1    0.50    0.50
   8   0  -1   -0.40    0.40
   6   0  -1   -0.20    0.30
  -6   0   1   -0.50    0.40
  -6   0   1   -0.30    0.40
   6   0  -1    0.00    0.40
   6   0  -1   -0.20    0.40
  -4   0   1    0.00    0.30
   4   0  -1    1.50    0.50
  -4   0   1   -0.50    0.30
   4   0  -1    0.20    0.40
   4   0  -1   -0.30    0.20
  -4   0   1    0.40    0.40
   2   0  -1   -2.10    0.20
   2   0  -1   -2.40    0.10
  -2   0   1   -2.40    0.20
  -2   0   1   -2.60    0.10
   2   0  -1   -2.60    0.10
   2   0  -1   -2.20    0.20
  -2   0   1   -2.60    0.10
   0   0   1   -4.30    0.10
   0   0  -1   -4.40    0.10
   0   0   1   -4.30    0.10
   0   0   1   -4.40    0.10
   0   0  -1   -4.40    0.10
   2   0   1   -0.20    0.20
  -2   0  -1   -0.40    0.20
  -2   0  -1   -0.40    0.20
   2   0   1   -0.40    0.20
   4   0   1   -1.70    0.50
  -4   0  -1   -2.60    0.30
   4   0   1   -2.50    0.30
   4   0   1   -2.40    0.30
  -4   0  -1   -2.60    0.40
   6   0   1    0.00    0.30
  -6   0  -1    0.20    0.60
   6   0   1   -0.30    0.40
  -6   0  -1    0.10    0.40
   6   0   1    0.20    0.30
   8   0   1    0.30    0.50
  -8   0  -1   -0.10    0.50
  -8   0  -1   -0.40    0.70
   8   0   1   -1.00    0.50
  10   0   1    0.00    0.60
 -10   0  -1    0.10    0.70
 -10   0  -1    0.00    0.70
  10   0   1    0.40    0.50
  12   0   1   -0.10    0.50
 -12   0  -1   -0.20    0.70
  12   0   1    0.10    0.80
 -12   0  -1    1.80    1.30
 -14   0  -1   -0.80    0.80
  14   0   1   -0.10    0.70
  14   0   1    0.10    1.00
 -16   0  -1    0.10    1.10
  16   0   1    0.80    1.40
  16   0   1   -0.70    0.70
 -18   0  -1   -0.20    1.20
  18   0   1   -1.80    1.80
  18   0   1    0.20    0.90
  18   0   1    0.60    1.40
  20   0   1   -0.60    1.40
  20   0   1   -0.50    0.90
 -20   0  -1   -0.50    1.40
  20   0   1    0.00    2.30
  21  -1  -1    8.70    3.70
  21  -1  -1   12.10    2.60
 -21  -1   1    9.30    3.00
  21   1  -1    5.30    2.00
  21   1  -1    4.70    2.30
  19  -1  -1   10.50    2.40
 -19  -1   1    8.00    2.70
  19  -1  -1    5.80    1.50
  19  -1  -1    8.10    3.40
  19   1  -1    4.10    1.60
  19   1  -1   10.80    4.70
  19   1  -1    4.80    2.40
 -17  -1   1   42.50    4.90
  17  -1  -1   38.70    3.00
  17  -1  -1   41.10    4.10
  17  -1  -1   59.89    7.30
  17   1  -1   42.70    6.40
  17   1  -1   38.10    4.00
  17   1  -1   32.50    4.40
  15  -1  -1    4.20    1.20
 -15  -1   1    8.90    2.70
  15  -1  -1    4.60    2.20
  15  -1  -1    6.70    1.70
 -15  -1   1    6.00    2.00
  15   1  -1   11.70    2.70
  15   1  -1    6.30    1.70
  15   1  -1    5.90    2.60
 -15   1   1    5.50    1.90
 -13  -1   1   52.59    5.80
  13  -1  -1   49.30    2.90
  13  -1  -1   45.30    5.20
 -13  -1   1   48.50    4.50
  13  -1  -1   46.00    3.20
  13   1  -1   45.90    4.60
 -13   1   1   55.39    3.90
  13   1  -1   43.20    3.20
  11  -1  -1  103.19    4.10
 -11  -1   1  114.79    5.30
  11  -1  -1  102.29    4.60
 -11  -1   1  108.79    6.30
  11  -1  -1  113.19    6.30
 -11   1   1  113.19    6.20
  11   1  -1  113.39    5.60
  11   1  -1  109.59    5.10
 -11   1   1  114.59    5.20
   9  -1  -1   -0.40    0.30
  -9  -1   1   -0.30    0.50
  -9  -1   1    0.30    0.90
   9  -1  -1   -0.20    0.40
   9  -1  -1   -0.30    0.80
   9  -1  -1   -0.60    0.40
   9   1  -1   -0.10    0.50
   9   1  -1   -0.10    0.60
  -9   1   1    0.00    0.60
  -9   1   1    0.30    0.80
   7  -1  -1  150.98    4.30
   7  -1  -1  149.88    4.60
  -7  -1   1  150.78    6.20
  -7  -1   1  151.98    5.30
   7  -1  -1  140.89    5.80
   7  -1  -1  149.39    4.50
   7   1  -1  144.39    5.60
  -7   1   1  150.48    5.00
   7   1  -1  151.58    5.40
   5  -1  -1  328.37    7.60
  -5  -1   1  323.87    8.50
  -5  -1   1  346.07    9.60
   5  -1  -1  324.47    9.20
   5  -1  -1  323.17    7.70
   5  -1  -1  323.67    9.10
   5  -1  -1  347.37    7.70
   5   1  -1  325.77    8.90
   5   1  -1  335.97    9.10
  -5   1   1  332.67    8.20
  -3  -1   1  231.98    6.50
  -3  -1   1  243.88    5.90
   3  -1  -1  240.48    6.00
   3  -1  -1  243.28    5.50
   3  -1  -1  230.18    5.90
  -3   1   1  217.88    5.30
  -3   1   1  226.88    5.20
   3   1  -1  244.58    6.60
   1  -1  -1  307.57    7.10
  -1  -1   1  308.97    7.50
   1  -1   1 1174.48   24.50
  -1  -1  -1 1183.58   25.00
   1  -1   1 1179.98   24.90
   1   1   1 1152.98   24.40
   1   1   1 1143.39   24.30
   1   1   1 1185.78   25.30
  -3  -1  -1  367.56    9.70
   3  -1   1  366.46    9.20
   3  -1   1  380.26    8.60
   3  -1   1  367.86    7.90
  -3  -1  -1  366.16    8.80
   3  -1   1  370.06    7.90
  -3   1  -1  359.06    8.40
   3   1   1  367.56    9.40
   5  -1   1  183.28    5.00
   5  -1   1  177.98    4.80
  -5  -1  -1  176.78    6.40
   5  -1   1  173.68    4.90
  -5  -1  -1  177.38    5.50
   5   1   1  179.28    5.80
  -5   1  -1  177.88    5.30
   7  -1   1   -0.50    0.40
  -7  -1  -1   -0.70    0.60
  -7  -1  -1   -0.10    0.50
   7  -1   1    0.50    0.50
   7  -1   1   -0.40    0.30
  -7   1  -1   -0.20    0.60
   7   1   1   -0.20    0.60
   7   1   1   -0.40    0.60
  -7   1  -1    1.00    0.70
  -9  -1  -1  339.77   12.50
  -9  -1  -1  379.46   11.30
   9  -1   1  388.56   10.20
   9  -1   1  390.86   10.70
  -9   1  -1  389.66   12.60
  -9   1  -1  398.06   11.30
   9   1   1  399.46   11.30
   9   1   1  402.56   12.00
  11  -1   1  169.38    6.50
 -11  -1  -1  168.78    7.10
 -11  -1  -1  174.98    8.60
  11  -1   1  182.88    6.10
 -11   1  -1  181.58    7.20
 -11   1  -1  178.28    8.30
  11   1   1  166.28    7.50
  11   1   1  178.28    6.90
 -13  -1  -1   29.40    4.70
  13  -1   1   27.70    2.70
 -13  -1  -1   32.00    3.70
  13  -1   1   26.80    3.00
  13   1   1   24.50    3.60
 -13   1  -1   31.50    3.80
  13   1   1   26.40    3.10
 -15  -1  -1   84.69    8.30
  15  -1   1   73.39    4.50
  15  -1   1   80.39    4.30
 -15  -1  -1   77.99    5.30
  15   1   1   73.89    4.70
 -15   1  -1   81.09    5.50
  15   1   1   80.19    5.60
  17  -1   1  136.59    6.60
  17  -1   1  143.79    9.30
 -17  -1  -1  132.49    7.50
  17  -1   1  125.29    5.90
  17   1   1  136.39    6.70
  17   1   1  125.59    7.50
  19  -1   1    3.30    1.40
  19  -1   1    3.00    2.60
  19  -1   1    6.00    2.00
 -19  -1  -1    2.60    1.80
  19   1   1    2.10    1.90
  19   1   1    3.00    1.60
  21  -1   1   17.10    4.70
 -21  -1  -1   19.20    4.10
  21  -1   1   22.40    3.30
  21   1   1   16.70    3.70
  21   1   1   15.20    3.00
  20  -2  -1    9.10    3.40
  20  -2  -1    8.20    1.50
 -20  -2   1    9.50    2.70
  20   2  -1    6.40    2.00
  20   2  -1   14.50    3.70
 -18  -2   1    0.30    1.20
 -18  -2   1    3.40    2.30
  18  -2  -1   -0.10    0.70
  18  -2  -1    1.60    1.80
  18   2  -1    1.40    1.20
  18   2  -1    1.90    1.90
  16  -2  -1    0.90    0.70
 -16  -2   1    0.80    1.60
  16  -2  -1    0.80    0.90
  16  -2  -1    1.10    1.40
 -16  -2   1    1.20    1.20
  16   2  -1    1.80    1.40
  16   2  -1    1.50    1.10
  14  -2  -1  148.29    4.90
  14  -2  -1  139.19    5.40
  14  -2  -1  138.79    7.80
 -14  -2   1  133.89    8.30
 -14  -2   1  136.89    6.70
  14   2  -1  139.29    6.90
  14   2  -1  153.88    7.70
  12  -2  -1   76.89    5.20
  12  -2  -1   80.19    2.80
  12  -2  -1   78.49    2.90
 -12  -2   1   75.69    4.40
 -12  -2   1   78.49    5.70
  12  -2  -1   75.79    3.50
  12   2  -1   79.09    5.10
  12   2  -1   73.99    4.60
  10  -2  -1  191.78    7.50
  10  -2  -1  178.38    7.60
 -10  -2   1  199.98    7.00
  10  -2  -1  201.48    6.00
 -10  -2   1  188.98    8.40
 -10   2   1  195.08    6.80
  10   2  -1  190.28    7.60
  10   2  -1  168.58    7.40
   8  -2  -1   39.00    2.80
  -8  -2   1   40.70    4.00
  -8  -2   1   37.80    2.40
   8  -2  -1   38.20    2.00
   8  -2  -1   38.40    2.70
   8   2  -1   38.90    2.90
   8   2  -1   40.80    3.00
  -8   2   1   40.50    2.30
   6  -2  -1   18.20    1.30
   6  -2  -1   15.60    1.70
  -6  -2   1   18.30    1.70
   6  -2  -1   14.70    1.70
  -6  -2   1   18.00    2.20
  -6   2   1   16.40    1.10
   6   2  -1   16.30    2.10
   4  -2  -1   44.80    2.00
  -4  -2   1   45.90    1.60
   4  -2  -1   50.69    1.80
   4  -2  -1   42.30    1.70
   4   2  -1   44.60    2.90
   2  -2  -1   16.10    1.20
  -2  -2   1    9.40    1.30
   0  -2   1   35.50    2.00
   0  -2  -1   35.10    1.90
   0   2   1   36.20    2.20
   2  -2   1  152.68    4.90
  -2  -2  -1  153.18    4.70
   2   2   1  157.48    5.50
   2   2   1  161.28    4.10
  -4  -2  -1  300.97    8.80
  -4  -2  -1  301.67    7.20
  -4  -2  -1  295.47    7.30
   4  -2   1  291.17    7.90
   4  -2   1  307.27    7.70
   4   2   1  289.77    9.00
   6  -2   1  569.24   14.30
  -6  -2  -1  576.64   13.70
   6  -2   1  564.04   13.60
  -6  -2  -1  556.24   15.50
  -6   2  -1  547.35   13.10
   6   2   1  548.75   15.00
  -8  -2  -1  156.08    5.70
  -8  -2  -1  159.18    7.20
   8  -2   1  154.18    5.20
   8  -2   1  152.68    6.20
   8   2   1  154.88    6.40
  -8   2  -1  147.19    5.40
  10  -2   1    3.00    0.90
  10  -2   1    3.60    0.60
  10  -2   1    5.10    0.70
 -10  -2  -1    3.70    1.20
 -10  -2  -1    2.20    1.20
  10   2   1    4.00    1.40
 -10   2  -1    2.50    1.00
  10   2   1    3.80    1.30
 -12  -2  -1  114.79    7.10
  12  -2   1  114.19    4.90
  12  -2   1  112.89    3.90
 -12  -2  -1  114.49    5.70
  12  -2   1  120.29    6.80
  12  -2   1  112.99    4.00
  12   2   1  116.29    6.40
  12   2   1  120.99    6.10
  14  -2   1   44.40    3.10
  14  -2   1   58.59    6.30
 -14  -2  -1   48.80    4.90
 -14  -2  -1   50.19    6.10
  14  -2   1   50.09    2.70
  14   2   1   49.99    4.80
  14   2   1   38.70    4.70
 -16  -2  -1   -0.40    1.40
  16  -2   1    0.50    0.90
  16  -2   1    1.30    0.80
  16  -2   1    1.60    1.80
 -16  -2  -1    0.30    1.00
  16   2   1   -0.60    0.80
  16   2   1    0.10    1.50
 -18  -2  -1   20.00    4.70
  18  -2   1   33.10    2.50
  18  -2   1   31.60    3.50
 -18  -2  -1   34.60    4.60
  18  -2   1   28.10    5.10
  18   2   1   33.10    5.00
  18   2   1   24.00    3.60
  20  -2   1    0.20    1.80
  20  -2   1    0.30    0.80
 -20  -2  -1    0.40    1.50
  20   2   1    1.00    1.90
  20   2   1    0.50    1.20
  19  -3  -1   92.79    8.90
 -19  -3   1   99.19    6.40
 -19  -3   1   92.59   10.10
  19   3  -1   97.79    6.70
 -17  -3   1    5.70    1.90
 -17  -3   1    8.50    3.00
  17  -3  -1    9.80    2.90
  17   3  -1    4.90    2.10
  17   3  -1    6.60    3.00
 -15  -3   1    4.90    1.70
  15  -3  -1    6.90    2.10
 -15  -3   1   11.90    3.30
  15  -3  -1    5.50    1.40
  15   3  -1    2.30    1.80
  15   3  -1    5.20    1.90
  13  -3  -1    4.00    1.50
 -13  -3   1    3.30    1.30
 -13  -3   1    2.60    1.50
  13  -3  -1    2.70    1.00
  13   3  -1    0.80    1.10
  13   3  -1    1.50    1.40
  11  -3  -1   -0.30    0.60
  11  -3  -1    0.00    1.40
 -11  -3   1    1.00    1.10
 -11  -3   1    0.30    0.70
  11  -3  -1    0.50    0.80
  11   3  -1    0.60    1.00
  11   3  -1   -0.40    1.00
   9  -3  -1   23.20    2.60
  -9  -3   1   19.90    2.90
   9  -3  -1   21.70    2.40
  -9  -3   1   19.40    2.00
   9  -3  -1   21.20    2.10
   9   3  -1   19.30    2.90
   9   3  -1   20.40    2.80
   7  -3  -1    0.00    0.30
   7  -3  -1   -0.20    0.50
  -7  -3   1   -0.10    0.30
   7  -3  -1    0.00    0.40
   7   3  -1    2.00    1.10
   5  -3  -1  213.18    6.60
   5   3  -1  207.88    8.10
  -3  -3   1  720.33   18.30
   3  -3  -1  745.93   17.70
   3   3  -1  752.62   19.50
   1  -3  -1  120.39    4.60
  -1  -3   1  121.19    4.90
  -1  -3  -1    2.00    0.80
   1  -3   1    0.90    0.60
   1   3   1    3.40    1.10
   3  -3   1   17.70    2.00
   3   3   1   15.90    2.30
  -5  -3  -1   29.50    2.90
   5  -3   1   28.50    2.20
   5  -3   1   29.60    1.20
   5  -3   1   30.60    1.30
   5   3   1   25.10    3.00
   7  -3   1   93.39    4.10
  -7  -3  -1   88.59    3.20
  -7  -3  -1   86.69    3.20
   7  -3   1   91.69    3.70
  -7  -3  -1   85.09    4.80
   7  -3   1   81.49    3.70
   7   3   1   87.09    5.00
   9  -3   1   -0.70    0.50
  -9  -3  -1    0.30    0.80
   9  -3   1    0.50    0.60
   9  -3   1    0.50    0.60
  -9  -3  -1    0.30    0.50
   9   3   1    0.60    0.90
  11  -3   1   51.89    3.90
  11  -3   1   51.09    3.20
 -11  -3  -1   57.59    3.50
 -11  -3  -1   60.39    6.00
  11   3   1   52.89    5.10
  11   3   1   58.49    5.40
 -13  -3  -1    2.40    1.70
  13  -3   1    0.40    0.70
 -13  -3  -1    3.00    1.30
  13  -3   1    0.40    1.10
  13   3   1    0.50    1.30
  13   3   1    1.30    1.20
 -15  -3  -1    1.10    1.10
 -15  -3  -1    0.20    1.40
  15  -3   1    1.90    1.50
  15  -3   1   -0.40    0.70
  15   3   1    1.10    1.20
  15   3   1   -0.10    1.50
 -17  -3  -1    4.10    1.80
 -17  -3  -1    2.20    2.10
  17  -3   1    1.40    1.80
  17   3   1    1.60    1.30
  19  -3   1    1.30    2.30
 -19  -3  -1    1.00    1.80
 -19  -3  -1    2.40    1.70
  19   3   1    2.70    1.70
  18  -4  -1   21.30    4.00
 -18  -4   1   22.90    3.30
  18   4  -1   23.20    4.10
 -16  -4   1   65.79    4.20
  16  -4  -1   65.89    6.20
  16   4  -1   58.19    6.30
 -14  -4   1   69.79    3.80
  14  -4  -1   65.79    4.60
  14   4  -1   55.79    6.00
  12  -4  -1    0.90    0.80
 -12  -4   1    0.30    0.60
  12  -4  -1    1.60    1.00
  12   4  -1    0.90    1.20
  10  -4  -1   21.70    2.60
  10  -4  -1   20.60    1.90
  10  -4  -1   20.60    1.50
  10   4  -1   22.90    3.60
   8  -4  -1  168.78    6.40
   8   4  -1  174.78    8.20
   6  -4  -1   32.90    3.00
   6   4  -1   39.30    4.50
   4  -4  -1  307.17    9.40
   4   4  -1  297.57   11.00
   2  -4  -1    1.50    0.80
  -2  -4   1    1.30    0.80
   2   4  -1    1.90    1.00
   0  -4  -1   61.49    3.50
   0  -4   1   55.29    3.60
   0   4   1   57.29    3.90
   2  -4   1    2.20    1.00
   2   4   1    1.60    1.10
   4  -4   1   10.00    1.90
   4   4   1    7.30    1.80
   6  -4   1   82.09    4.30
   6   4   1   77.99    5.10
   8  -4   1  204.78    7.50
  -8  -4  -1  205.48    8.40
   8   4   1  197.28    8.90
 -10  -4  -1    1.10    0.40
  10  -4   1    1.90    1.00
  10  -4   1    1.70    0.80
 -10  -4  -1    1.60    0.50
 -10  -4  -1    1.20    1.10
  10  -4   1    0.90    0.70
  10   4   1    3.10    1.50
  12  -4   1  172.08    7.10
 -12  -4  -1  174.18    9.00
  12  -4   1  169.38    7.10
 -12  -4  -1  174.38    5.90
  12   4   1  171.98    8.80
 -14  -4  -1    1.00    1.30
 -14  -4  -1   -0.50    0.70
  14  -4   1    0.00    1.00
  14  -4   1   -0.50    0.80
  14   4   1   -0.40    1.20
 -16  -4  -1   17.40    4.00
 -16  -4  -1   18.10    2.80
  16  -4   1   17.70    3.30
  16   4   1   13.10    3.10
  18  -4   1    6.20    2.70
 -18  -4  -1    3.30    2.50
 -18  -4  -1    7.00    2.20
  18   4   1    4.90    2.40
  17  -5  -1   -0.30    0.90
  17   5  -1   -1.90    1.00
  15   5  -1   96.49    7.30
  13   5  -1  171.78    9.50
  11  -5  -1   21.80    3.00
  11   5  -1   18.70    3.60
   9  -5  -1    0.60    1.00
   9   5  -1    0.20    1.20
   7  -5  -1    4.50    1.40
   7   5  -1    3.00    1.80
   5  -5  -1   26.80    3.10
   5   5  -1   35.20    4.60
   3  -5  -1   25.40    3.10
  -3  -5   1   28.70    3.50
   3   5  -1   24.40    3.90
  -1  -5   1   44.00    4.30
   1  -5  -1   39.90    3.90
  -1   5   1   31.50    3.90
  -1  -5  -1    4.10    1.30
   1  -5   1    7.00    1.80
   1   5   1    4.80    1.70
   3  -5   1  127.69    6.20
   3   5   1  129.99    7.10
   5  -5   1   -0.30    0.80
   5   5   1    0.10    1.00
   7  -5   1   14.00    2.40
   7   5   1   12.10    2.80
   9  -5   1   31.50    3.60
   9   5   1   26.40    4.20
  11  -5   1  199.08    8.20
  11   5   1  185.88    9.70
  13   5   1    3.30    1.80
  15  -5   1    0.50    0.80
  15   5   1    1.80    1.60
  17  -5   1    1.10    1.20
  17   5   1    0.50    1.60
  14   6  -1    0.50    1.70
  12   6  -1    0.20    1.60
  10   6  -1   45.30    6.00
   8  -6  -1   11.60    2.40
   8   6  -1    4.70    2.20
   6  -6  -1   56.89    4.30
   6   6  -1   57.09    6.40
   4  -6  -1   78.19    4.90
   4   6  -1   68.09    6.80
   2  -6  -1  487.65   15.20
  -2  -6   1  481.15   15.60
   2   6  -1  503.45   17.70
  -2   6   1  493.15   16.80
   0  -6  -1  256.67   10.00
   0  -6   1  275.57   10.40
   0   6  -1  251.97   11.50
   0   6   1  246.48   11.10
   2  -6   1   24.70    3.50
   2   6   1   14.30    3.10
   4  -6   1    3.60    1.70
   4   6   1    1.10    1.50
   6  -6   1   27.10    3.80
   6   6   1   26.20    4.30
   8  -6   1    9.60    2.30
   8   6   1    7.90    2.80
  10  -6   1   48.90    5.00
  10   6   1   38.20    5.40
  12   6   1   -0.20    1.30
  14   6   1   32.40    5.30
  11   7  -1    4.90    2.70
   9   7  -1   33.90    5.60
   7   7  -1  162.98   10.10
   5  -7  -1    0.40    1.10
  -5   7   1    2.70    2.10
   5   7  -1   -0.30    1.30
   3  -7  -1   46.70    5.00
  -3   7   1   60.09    6.50
   3   7  -1   42.80    6.00
  -1  -7   1   73.99    5.60
  -1   7   1   63.79    6.80
   1   7  -1   66.19    7.50
   1  -7   1   42.60    4.90
   1   7   1   36.60    5.40
  -1   7  -1   40.70    5.60
   3  -7   1   10.90    2.60
   3   7   1   16.60    3.90
   5  -7   1    9.90    2.50
   5   7   1    8.60    2.90
   7  -7   1    2.50    1.60
   7   7   1    5.40    2.50
   9   7   1   62.99    7.30
  11   7   1   23.90    4.70
   6   8  -1    1.00    2.10
   4  -8  -1    2.20    1.80
   4   8  -1    3.10    2.40
  -4   8   1    2.00    2.80
   2   8  -1    0.30    2.10
  -2   8   1    3.60    2.50
   0   8  -1   -0.50    2.00
   0   8   1   -0.10    1.60
   2  -8   1    5.00    2.20
   2   8   1   10.00    3.40
  -2   8  -1    1.90    2.20
   4  -8   1    5.50    2.20
   4   8   1    3.30    2.20
  -4   8  -1    3.60    2.50
   6   8   1    3.20    2.30
  22   0  -2   64.29    8.80
  22   0  -2   63.49    6.30
 -20   0   2   32.80    5.00
  20   0  -2   38.70    6.70
  20   0  -2   28.00    3.30
  20   0  -2   29.10    4.30
  18   0  -2   -0.30    0.70
  18   0  -2    0.30    1.80
  18   0  -2   -0.60    1.20
 -18   0   2    0.80    1.40
  16   0  -2  138.69    6.80
  16   0  -2  136.99    5.90
  16   0  -2  137.99    8.80
 -16   0   2  122.29    6.90
  14   0  -2  138.59    8.10
 -14   0   2  132.79    7.80
 -14   0   2  126.99    6.50
  14   0  -2  139.29    6.50
  14   0  -2  142.39    5.60
 -12   0   2  129.89    7.00
 -12   0   2  129.99    6.00
  12   0  -2  119.29    7.00
  12   0  -2  140.49    6.00
  12   0  -2  130.19    5.10
  10   0  -2    0.80    0.80
  10   0  -2    0.90    0.60
 -10   0   2    0.80    0.80
 -10   0   2    2.30    1.30
  10   0  -2   -0.20    0.80
   8   0  -2   93.99    4.00
  -8   0   2   97.79    4.80
   8   0  -2   91.29    4.10
   8   0  -2   93.29    4.90
  -8   0   2   97.19    4.10
   8   0  -2   94.59    3.50
  -6   0   2 1179.78   27.20
   6   0  -2 1169.38   25.50
   6   0  -2 1193.58   26.00
   6   0  -2 1131.69   27.30
  -6   0   2 1169.18   26.10
   6   0  -2 1197.78   26.20
  -4   0   2 1686.43   35.70
   4   0  -2 1648.54   36.50
   4   0  -2 1697.13   35.20
   4   0  -2 1667.93   35.60
   4   0  -2 1647.84   35.70
  -4   0   2 1723.43   36.40
  -4   0   2 1681.53   35.80
  -2   0   2 1611.14   34.00
   2   0  -2 1587.14   34.00
   2   0  -2 1629.14   34.60
   2   0  -2 1623.24   34.10
  -2   0   2 1620.74   34.10
  -2   0   2 1600.34   33.60
   0   0   2 2960.00   65.79
   0   0  -2 3200.58   61.49
   0   0  -2 2836.12   67.89
   0   0  -2 2925.51   69.59
   0   0   2 2778.12   71.29
   0   0   2 2816.12   65.19
  -2   0  -2 3133.49   65.59
  -2   0  -2 3174.68   66.29
   2   0   2 3123.69   65.29
   2   0   2 3153.78   65.69
   4   0   2  275.37    7.20
  -4   0  -2  281.97    8.40
  -4   0  -2  284.37    7.50
   4   0   2  272.17    7.40
   6   0   2   73.09    3.50
  -6   0  -2   75.99    4.10
   6   0   2   73.69    3.20
   6   0   2   65.59    2.90
  -6   0  -2   62.99    3.20
   8   0   2 1690.13   38.40
   8   0   2 1664.13   37.30
  -8   0  -2 1731.33   40.20
  -8   0  -2 1687.43   38.20
 -10   0  -2   41.20    4.70
 -10   0  -2   42.10    3.20
  10   0   2   49.30    3.50
  10   0   2   46.60    2.90
 -12   0  -2   21.70    3.00
 -12   0  -2   15.40    3.20
  12   0   2   21.70    2.60
  12   0   2   17.00    2.70
 -14   0  -2  143.69    7.10
  14   0   2  136.89    6.10
  14   0   2  129.69    6.80
  16   0   2   86.09    4.90
 -16   0  -2   89.49    6.00
  16   0   2   85.99    5.80
  18   0   2   13.00    3.00
  18   0   2   10.10    2.20
 -18   0  -2   11.10    3.00
  20   0   2    9.60    2.80
  20   0   2   13.50    2.50
 -20   0  -2    9.60    3.20
  20   0   2    7.50    3.40
 -21  -1   2    3.00    2.10
  21  -1  -2    1.50    2.60
  21  -1  -2    0.40    1.30
  21   1  -2    0.70    1.20
  21   1  -2    3.40    2.30
  19  -1  -2   22.50    4.90
 -19  -1   2   17.60    3.40
  19  -1  -2   21.00    3.10
  19   1  -2   17.10    2.80
  19   1  -2   25.30    4.30
  19   1  -2   12.70    4.20
 -17  -1   2    5.00    2.00
  17  -1  -2    5.00    1.70
 -17  -1   2    4.60    2.70
  17  -1  -2    3.80    2.10
  17  -1  -2    4.40    1.30
  17   1  -2    3.70    1.40
  17   1  -2    3.40    2.50
  17   1  -2    2.70    1.80
  15  -1  -2  299.87    9.20
  15  -1  -2  293.77   12.80
  15  -1  -2  301.17   10.20
 -15  -1   2  326.17   11.60
 -15  -1   2  304.27   13.20
  15   1  -2  324.07   13.90
  15   1  -2  309.57   10.40
 -15   1   2  331.47   11.50
  15   1  -2  322.07   11.80
  13  -1  -2  193.38    9.10
 -13  -1   2  176.08    9.00
  13  -1  -2  182.58    6.10
  13  -1  -2  186.38    6.90
 -13  -1   2  189.48    7.80
  13   1  -2  189.18    7.20
  13   1  -2  179.58    7.80
 -13   1   2  186.88    7.60
  13   1  -2  181.68    9.30
 -11  -1   2  329.97   12.00
 -11  -1   2  332.47   10.50
  11  -1  -2  318.47    9.50
  11  -1  -2  337.07    8.80
  11  -1  -2  331.97   11.70
  11   1  -2  309.47   10.60
 -11   1   2  329.07   11.50
 -11   1   2  320.67   10.10
  11   1  -2  316.67   12.10
  11   1  -2  320.87   10.00
   9  -1  -2    8.00    1.80
  -9  -1   2   11.20    2.20
   9  -1  -2    8.10    1.30
  -9  -1   2    9.90    1.70
   9  -1  -2    9.30    1.10
   9  -1  -2    4.40    1.00
  -9   1   2    8.80    1.60
   9   1  -2    9.60    1.70
   9   1  -2    8.90    1.50
   9   1  -2    8.20    1.90
  -9   1   2    7.80    1.70
   7  -1  -2  435.66    9.90
   7  -1  -2  444.66   12.30
   7  -1  -2  444.06   10.50
  -7  -1   2  420.96   12.40
   7  -1  -2  428.36   10.50
  -7  -1   2  430.16   11.30
  -7   1   2  434.26   11.00
   7   1  -2  421.26   12.70
   7   1  -2  441.76   11.60
   7   1  -2  414.16   11.60
   5  -1  -2  149.39    3.90
  -5  -1   2  156.78    5.50
  -5  -1   2  157.18    5.00
   5  -1  -2  153.68    5.20
   5  -1  -2  152.48    3.80
  -5  -1   2  147.19    4.70
   5  -1  -2  149.19    5.00
   5  -1  -2  153.98    4.00
  -5   1   2  150.18    4.40
   5   1  -2  162.68    5.80
   5   1  -2  148.09    5.10
   5   1  -2  155.98    5.10
  -3  -1   2 3882.41   95.79
   3  -1  -2 3957.10   88.89
   3  -1  -2 3958.90   96.49
   3  -1  -2 4332.67   85.39
  -3  -1   2 4170.18   85.89
   3   1  -2 4311.27   85.39
  -3   1   2 4068.89   85.39
   1  -1  -2 1092.69   23.10
  -1  -1   2 1080.59   23.50
  -1  -1   2 1087.49   23.50
   1   1  -2 1074.99   22.80
   1   1  -2 1102.29   22.80
  -1   1   2 1102.09   23.10
  -1  -1  -2   31.50    1.20
  -1  -1  -2   31.10    1.20
  -1  -1  -2   30.40    1.60
   1  -1   2   30.00    1.40
   1  -1   2   28.80    1.50
   1   1   2   31.30    1.40
   1   1   2   29.70    1.60
  -1   1  -2   27.80    1.10
  -3  -1  -2   32.60    2.10
   3  -1   2   31.50    1.50
   3  -1   2   28.40    1.30
   3  -1   2   32.40    1.30
  -3  -1  -2   30.60    1.60
   3   1   2   27.60    1.80
  -3   1  -2   30.20    1.50
   5  -1   2   34.20    1.70
  -5  -1  -2   38.70    2.20
   5  -1   2   33.30    1.80
   5  -1   2   28.60    1.70
  -5  -1  -2   31.90    3.10
   5   1   2   32.50    2.20
  -5   1  -2   34.50    2.00
   7  -1   2   51.49    2.50
  -7  -1  -2   53.79    3.00
   7  -1   2   57.29    2.80
  -7  -1  -2   51.19    3.70
  -7   1  -2   54.99    2.90
  -7   1  -2   49.00    3.40
   7   1   2   47.00    2.90
   9  -1   2   64.99    3.40
  -9  -1  -2   62.59    4.50
  -9  -1  -2   53.79    3.50
   9  -1   2   60.79    3.00
  -9   1  -2   60.79    4.30
   9   1   2   53.99    3.30
  -9   1  -2   52.59    3.30
   9   1   2   55.59    3.80
 -11  -1  -2   65.09    5.20
 -11  -1  -2   72.89    4.40
  11  -1   2   69.39    3.90
  11  -1   2   66.39    3.50
 -11   1  -2   61.69    4.90
  11   1   2   65.89    4.50
 -11   1  -2   72.09    4.30
  11   1   2   69.59    4.00
  13  -1   2    4.60    1.30
  13  -1   2    7.60    1.80
 -13  -1  -2    7.10    2.50
 -13  -1  -2    9.00    2.10
 -13   1  -2    8.30    2.00
  13   1   2    4.10    1.60
  13   1   2    5.50    1.50
  15  -1   2    8.80    1.80
  15  -1   2    8.40    2.00
 -15  -1  -2   10.50    2.50
 -15  -1  -2   11.20    3.20
  15   1   2    5.10    2.10
  15   1   2    8.30    2.00
 -17  -1  -2   75.99    5.70
  17  -1   2   65.29    4.60
  17  -1   2   73.79    4.50
  17  -1   2   81.59    8.60
  17   1   2   67.19    4.80
  17   1   2   73.19    6.90
  19  -1   2   13.10    2.60
  19  -1   2   18.30    4.70
 -19  -1  -2   13.20    3.20
  19  -1   2   11.20    2.30
  19   1   2   12.70    3.30
  19   1   2   19.10    3.20
 -20  -2   2    6.50    2.40
  20  -2  -2    7.30    2.90
  20  -2  -2    1.90    1.00
  20   2  -2    4.30    1.90
  20   2  -2    0.90    1.90
 -18  -2   2  205.68   11.70
 -18  -2   2  223.88   10.00
  18  -2  -2  225.58   11.70
  18  -2  -2  225.28    7.10
  18   2  -2  217.78    9.50
  18   2  -2  234.38   10.90
 -16  -2   2    0.40    1.30
  16  -2  -2    0.60    0.70
 -16  -2   2   -0.70    0.80
  16  -2  -2    0.50    0.60
  16  -2  -2    1.20    1.50
  16   2  -2   -0.30    0.70
  16   2  -2   -0.90    1.10
 -14  -2   2  138.49    6.80
  14  -2  -2  160.18    5.60
 -14  -2   2  161.38    8.80
  14  -2  -2  148.69    4.90
  14  -2  -2  153.38    8.10
  14   2  -2  146.49    9.10
  14   2  -2  152.98    7.70
  14   2  -2  150.68    7.10
 -12  -2   2   16.70    3.20
  12  -2  -2   17.00    2.90
 -12  -2   2   17.30    2.60
  12  -2  -2   16.40    1.10
  12  -2  -2   16.90    1.20
  12  -2  -2   18.30    1.90
 -12   2   2   17.60    2.60
  12   2  -2   18.60    2.70
  12   2  -2   16.30    2.70
  12   2  -2   15.30    3.20
 -10  -2   2  345.27   10.30
  10  -2  -2  324.97   10.70
  10  -2  -2  350.06    8.90
 -10  -2   2  319.27   11.70
  10  -2  -2  340.57   11.20
  10   2  -2  347.77   11.10
  10   2  -2  332.77   11.00
 -10   2   2  333.97    9.90
   8  -2  -2    0.00    0.50
   8  -2  -2   -0.40    0.30
  -8  -2   2   -0.10    0.40
   8  -2  -2    0.40    0.60
  -8  -2   2   -0.20    0.60
   8   2  -2   -0.20    0.50
  -8   2   2   -0.40    0.40
   8   2  -2    0.10    0.60
   6  -2  -2    1.30    0.60
   6  -2  -2    0.70    0.40
  -6  -2   2    1.20    0.50
   6  -2  -2    0.40    0.50
   6   2  -2    0.40    0.50
   6   2  -2    1.40    0.80
  -6   2   2    1.90    0.50
   6   2  -2    1.00    0.80
  -4  -2   2   22.20    1.00
   4  -2  -2   20.60    1.30
   4  -2  -2   19.70    1.10
  -4  -2   2   20.50    2.00
   4  -2  -2   20.40    1.10
   4   2  -2   23.80    2.40
  -2  -2   2 1090.39   25.00
   2  -2  -2 1126.79   24.20
   0  -2  -2  284.37    6.50
   0  -2   2  264.87    6.30
   0   2   2  277.67    7.80
  -2  -2  -2  523.85   13.00
   2  -2   2  538.05   12.10
   2  -2   2  538.35   13.10
   2   2   2  545.25   12.30
   2   2   2  540.75   13.70
  -4  -2  -2  380.56    9.50
  -4  -2  -2  391.66    9.40
   4  -2   2  395.56   10.00
   4  -2   2  399.96   10.10
  -4  -2  -2  398.96   11.20
  -4   2  -2  394.06    9.10
   4   2   2  387.66   11.00
  -6  -2  -2  109.19    5.30
   6  -2   2  101.89    4.00
   6  -2   2  110.39    4.60
  -6  -2  -2  101.69    4.00
   6   2   2  114.79    5.00
  -6   2  -2  105.39    3.80
   8  -2   2  119.89    5.50
  -8  -2  -2  130.09    6.50
   8  -2   2  110.69    4.40
  -8  -2  -2  117.29    4.90
  -8   2  -2  110.89    4.60
   8   2   2  112.39    5.40
 -10  -2  -2   88.49    4.50
  10  -2   2   84.79    3.00
  10  -2   2   83.09    3.90
  10  -2   2   80.99    2.90
 -10  -2  -2   86.29    5.70
 -10   2  -2   88.09    4.50
  10   2   2   85.39    5.20
  10   2   2   88.39    4.90
  12  -2   2    1.30    0.70
 -12  -2  -2    1.70    1.00
  12  -2   2    1.70    0.90
 -12  -2  -2    1.60    1.40
  12   2   2    1.30    1.20
  12   2   2    0.50    0.80
  14  -2   2  464.85   12.10
  14  -2   2  453.95   13.30
 -14  -2  -2  455.05   14.70
 -14  -2  -2  466.35   17.50
  14   2   2  459.85   16.10
  14   2   2  467.05   14.80
  16  -2   2   29.70    2.70
  16  -2   2   28.60    5.00
 -16  -2  -2   34.40    4.50
  16  -2   2   30.00    3.40
 -16  -2  -2   33.20    5.70
  16   2   2   32.80    4.90
  16   2   2   30.20    3.90
  18  -2   2   90.29    4.20
 -18  -2  -2   88.49    6.30
 -18  -2  -2   80.89    9.20
  18  -2   2   87.29    5.10
  18  -2   2   95.69    9.40
  18   2   2   74.29    7.40
  18   2   2   92.49    6.10
  20  -2   2    0.30    2.10
  20  -2   2    2.40    1.10
 -20  -2  -2   -0.30    1.40
  20   2   2   -0.40    0.90
  20   2   2    0.50    1.80
  21  -3  -2   61.39    7.70
  21   3  -2   39.80    8.50
  21   3  -2   37.60    4.90
 -19  -3   2   41.30    4.80
 -19  -3   2   39.80    6.50
  19  -3  -2   49.30    6.40
  19   3  -2   35.00    4.60
  19   3  -2   42.70    8.10
 -17  -3   2   81.49    8.70
  17  -3  -2   67.49    6.90
 -17  -3   2   64.39    4.80
  17   3  -2   65.29    6.30
  17   3  -2   62.39    6.80
 -15  -3   2   18.30    2.90
 -15  -3   2   21.10    4.10
  15  -3  -2   11.90    2.80
  15   3  -2   14.30    3.00
  15   3  -2   13.50    3.20
 -13  -3   2   43.40    5.20
 -13  -3   2   47.80    3.50
  13  -3  -2   54.99    4.30
  13  -3  -2   55.79    3.10
  13   3  -2   46.70    5.00
  13   3  -2   47.70    5.00
 -11  -3   2  128.29    5.30
 -11  -3   2  120.49    6.90
  11  -3  -2  128.19    5.70
  11  -3  -2  131.19    6.10
  11  -3  -2  128.99    4.80
  11   3  -2  129.49    6.70
  11   3  -2  131.69    6.60
   9  -3  -2  212.08    7.10
   9  -3  -2  201.68    6.40
   9  -3  -2  209.18    6.80
  -9  -3   2  209.58    6.50
  -9   3   2  202.38    6.40
   9   3  -2  187.78    7.60
   9   3  -2  219.28    8.70
   7  -3  -2   15.30    1.40
   7  -3  -2   12.00    1.30
  -7  -3   2   14.10    1.00
   7  -3  -2   13.10    1.50
   7   3  -2   14.30    2.00
   7   3  -2   11.60    2.10
  -5  -3   2   95.39    4.40
   5  -3  -2   89.89    3.60
   5   3  -2   90.29    5.00
   3  -3  -2    3.20    0.80
  -3  -3   2    0.80    0.60
   1  -3  -2   12.90    1.70
  -1  -3   2   10.80    1.60
  -1   3   2    9.60    1.60
   1  -3   2   31.20    2.30
   1   3   2   23.10    2.60
   3  -3   2  667.53   16.30
  -3  -3  -2  643.64   15.80
   3   3   2  628.24   17.10
   5  -3   2  113.89    4.70
  -5  -3  -2  113.89    5.10
   5  -3   2  103.09    3.70
   5  -3   2  111.79    3.70
   5   3   2  111.79    5.50
  -7  -3  -2  394.36    9.70
   7  -3   2  370.76   10.80
  -7  -3  -2  362.46   12.10
  -7  -3  -2  384.46    9.80
   7  -3   2  358.46   10.30
   7  -3   2  391.16   10.80
   7   3   2  391.26   12.40
  -7   3  -2  385.26    9.80
  -9  -3  -2   19.50    2.20
   9  -3   2   20.00    2.60
   9  -3   2   14.40    2.10
   9  -3   2   17.30    2.60
  -9  -3  -2   15.10    2.80
   9   3   2   21.40    3.00
 -11  -3  -2  249.08   11.00
 -11  -3  -2  249.58    8.60
  11  -3   2  248.28    9.70
  11  -3   2  242.98    8.50
  11   3   2  246.38    9.90
  11   3   2  262.17   10.40
 -13  -3  -2  136.39    6.30
 -13  -3  -2  124.19    8.00
  13  -3   2  126.79    5.80
  13  -3   2  141.69    7.50
  13   3   2  138.19    7.30
  13   3   2  130.79    7.50
 -15  -3  -2   71.09    8.10
  15  -3   2   86.19    6.30
 -15  -3  -2   94.19    5.50
  15  -3   2   78.89    4.70
  15   3   2   75.39    5.50
 -17  -3  -2    9.20    3.20
  17  -3   2   11.60    3.30
  17  -3   2    9.40    2.20
 -17  -3  -2    9.70    2.50
  17   3   2    5.90    2.00
  19  -3   2    8.40    3.20
 -19  -3  -2    7.60    2.40
 -19  -3  -2    3.60    2.80
  19   3   2   11.00    3.00
  18  -4  -2   22.10    3.90
 -18  -4   2   19.20    2.90
  18   4  -2   22.90    4.30
 -16  -4   2    7.70    1.80
  16  -4  -2    5.80    2.00
  16   4  -2    5.90    2.30
 -14  -4   2  125.59    5.30
  14  -4  -2  117.99    6.00
  14   4  -2  108.49    7.10
  12  -4  -2    1.00    0.70
  12  -4  -2    0.10    0.70
 -12  -4   2    0.60    0.60
  12  -4  -2    0.60    0.80
  12   4  -2    0.10    1.10
  10  -4  -2   37.50    1.80
  10  -4  -2   33.10    1.70
  10  -4  -2   35.90    2.60
  10   4  -2   35.00    4.40
   8  -4  -2   33.50    2.50
   8   4  -2   31.20    4.00
   6  -4  -2  161.08    5.90
   6   4  -2  155.08    7.70
  -4  -4   2    0.70    0.80
   4  -4  -2    2.30    0.90
   4   4  -2    3.80    1.40
  -2  -4   2    3.40    1.20
   2  -4  -2    2.90    1.00
   0  -4   2   41.60    3.10
   0  -4  -2   37.50    2.70
   0   4   2   33.70    3.60
   2  -4   2  229.38    8.20
   2   4   2  232.28    8.90
   4  -4   2  219.48    7.90
   4   4   2  222.48    8.80
  -6  -4  -2    0.40    0.70
   6  -4   2    2.10    1.00
   6   4   2    0.90    1.00
  -8  -4  -2   38.10    4.10
   8  -4   2   31.20    3.20
   8  -4   2   30.90    1.70
   8  -4   2   30.60    1.80
   8   4   2   25.70    3.60
 -10  -4  -2  102.99    6.50
 -10  -4  -2  105.49    3.40
  10  -4   2  109.09    4.80
  10  -4   2  105.59    4.70
  10  -4   2  111.29    5.40
 -10  -4  -2  105.79    3.90
  10   4   2   96.99    6.20
 -12  -4  -2   69.89    7.00
  12  -4   2   64.89    4.20
 -12  -4  -2   61.39    3.30
  12  -4   2   66.39    4.30
  12   4   2   71.89    6.60
  14  -4   2   10.10    2.20
 -14  -4  -2    9.20    2.90
 -14  -4  -2   10.40    2.00
  14  -4   2   14.30    2.80
  14   4   2    7.20    2.30
 -16  -4  -2    9.80    3.20
 -16  -4  -2   15.90    2.60
  16  -4   2   23.90    3.80
  16   4   2    9.60    2.60
 -18  -4  -2    4.40    2.60
  18  -4   2    8.80    2.90
 -18  -4  -2    3.50    1.80
  18   4   2    1.80    1.60
  17  -5  -2  123.49    5.30
  17   5  -2  128.19    8.50
  15   5  -2    2.10    1.70
  13   5  -2    5.20    2.30
  11   5  -2    2.60    1.60
   9  -5  -2    3.10    1.30
   9   5  -2    0.90    1.40
   7  -5  -2   47.00    3.40
   7   5  -2   52.59    5.90
   5  -5  -2    7.30    1.70
   5   5  -2    6.70    2.20
  -3  -5   2    0.20    0.70
   3  -5  -2    0.20    0.70
   3   5  -2   -0.80    0.90
   1  -5  -2  389.86   12.20
  -1  -5   2  408.36   13.00
  -1   5   2  416.56   13.70
   1  -5   2    7.30    1.90
   1   5   2    5.20    1.70
   3  -5   2   62.19    4.20
   3   5   2   67.59    6.00
   5  -5   2   30.50    3.50
   5   5   2   21.60    3.40
   7  -5   2   -0.80    0.60
   7   5   2    0.10    1.10
   9  -5   2   12.90    2.40
   9   5   2   15.30    3.30
  11  -5   2    3.00    1.50
 -11  -5  -2    2.60    1.60
  11   5   2    3.40    2.00
 -13  -5  -2   19.30    3.80
  13  -5   2   16.70    2.90
  13   5   2   17.50    3.70
  15  -5   2  133.89    5.80
 -15  -5  -2  128.89    8.90
  15   5   2  146.79    8.90
  14   6  -2   69.19    7.50
  12   6  -2    4.30    2.30
  10   6  -2   12.80    3.40
   8  -6  -2   83.29    5.00
   8   6  -2   80.99    7.70
   6  -6  -2   13.70    2.50
   6   6  -2    9.60    2.80
   4  -6  -2  168.68    7.30
   4   6  -2  151.78    9.00
  -4   6   2  158.08    8.20
   2  -6  -2    4.10    1.50
  -2  -6   2    4.00    1.60
   2   6  -2    4.90    2.20
  -2   6   2    3.90    1.90
   0  -6   2  125.69    6.70
   0   6   2  107.09    6.80
   2  -6   2  143.19    7.50
   2   6   2  164.58    8.60
   4  -6   2  307.87   11.60
   4   6   2  305.17   12.70
   6  -6   2   11.60    2.50
   6   6   2    8.30    2.70
   8  -6   2   11.80    2.60
   8   6   2   18.10    3.70
  10  -6   2    0.50    1.30
  10   6   2    2.40    1.70
  12   6   2   -0.50    1.60
  14   6   2    3.70    2.20
  11   7  -2   -0.50    2.00
   9   7  -2   83.89    8.70
   7   7  -2   77.89    8.20
   5  -7  -2    4.20    1.70
   5   7  -2    4.50    2.40
  -5   7   2    6.60    2.40
   3  -7  -2   48.30    5.00
   3   7  -2   40.30    6.00
  -3   7   2   46.30    5.80
  -1  -7   2  158.28    8.40
   1   7  -2  149.99    9.60
  -1   7   2  174.08    9.50
   1  -7   2    1.20    1.40
   1   7   2   -0.40    1.30
   3  -7   2    0.30    1.20
   3   7   2   -1.00    1.30
   5  -7   2   30.10    4.30
   5   7   2   29.40    4.90
   7  -7   2    0.70    1.30
   7   7   2    0.00    1.50
   9   7   2   25.30    4.90
  11   7   2    3.40    2.20
   6   8  -2   15.80    4.20
   4   8  -2    5.80    3.00
   2   8  -2    0.80    2.00
  -2   8   2   -1.00    1.60
   0  -8   2    0.50    1.40
   0   8   2    0.10    1.90
   0   8  -2    0.40    1.90
   2  -8   2   14.50    3.40
   2   8   2   20.30    4.30
  -2   8  -2   15.20    4.00
   4  -8   2   44.40    5.40
   4   8   2   29.40    5.20
  22   0  -3   -1.40    2.40
  22   0  -3   -0.10    1.50
 -20   0   3   -0.90    1.30
  20   0  -3    0.60    1.50
  20   0  -3   -1.30    2.00
 -18   0   3    0.00    1.20
  18   0  -3   -0.20    1.30
  18   0  -3   -1.50    1.40
  18   0  -3    0.40    0.80
  16   0  -3    0.30    1.10
  16   0  -3    0.20    0.70
  16   0  -3    1.30    1.50
 -16   0   3   -0.80    0.80
 -14   0   3    1.80    1.40
  14   0  -3    1.80    1.40
  14   0  -3   -0.40    0.60
  14   0  -3   -0.40    0.70
 -14   0   3    1.10    1.00
  12   0  -3    0.00    0.50
 -12   0   3   -0.40    0.60
 -12   0   3   -1.00    0.70
  12   0  -3    0.10    0.60
  12   0  -3   -0.20    0.90
  10   0  -3   -0.60    0.80
 -10   0   3    0.00    0.80
 -10   0   3   -0.70    0.50
  10   0  -3   -0.10    0.50
  10   0  -3   -0.30    0.50
  -8   0   3    0.10    0.50
   8   0  -3    0.50    0.50
   8   0  -3    0.00    0.30
   8   0  -3   -0.30    0.40
  -8   0   3    0.30    0.40
   8   0  -3    0.10    0.70
  -6   0   3   -0.10    0.30
   6   0  -3   -0.30    0.30
   6   0  -3   -0.30    0.50
  -6   0   3    1.30    0.70
   6   0  -3    0.10    0.30
   6   0  -3   -0.30    0.30
  -4   0   3   -0.30    0.30
   4   0  -3   -0.50    0.30
   4   0  -3    0.20    0.50
  -4   0   3   -0.50    0.30
   4   0  -3   -0.40    0.30
   4   0  -3   -0.20    0.30
   2   0  -3   -1.80    0.20
   2   0  -3   -2.00    0.20
  -2   0   3   -1.70    0.20
  -2   0   3   -2.00    0.30
  -2   0   3   -2.30    0.20
   2   0  -3   -1.80    0.30
   0   0   3    0.20    0.30
   0   0   3    0.10    0.20
   0   0   3    0.10    0.20
   0   0  -3    0.10    0.30
   0   0  -3    0.40    0.30
   0   0  -3    0.20    0.30
  -2   0  -3   -0.10    0.30
  -2   0  -3    0.00    0.40
   2   0   3    0.00    0.30
   2   0   3    0.00    0.20
   4   0   3    0.80    0.60
   4   0   3   -0.50    0.30
  -4   0  -3   -1.00    0.40
  -4   0  -3   -0.50    0.40
  -6   0  -3   -0.60    0.40
  -6   0  -3    0.30    0.50
   6   0   3   -0.20    0.40
  -8   0  -3    0.70    0.80
   8   0   3   -0.50    0.40
  -8   0  -3    1.70    0.80
   8   0   3    0.20    0.70
 -10   0  -3    0.40    0.80
  10   0   3   -0.10    0.50
 -10   0  -3    0.20    0.90
  10   0   3    0.90    0.80
 -12   0  -3    0.10    0.70
  12   0   3    0.10    0.60
 -12   0  -3    0.60    1.20
  12   0   3   -0.10    0.80
  14   0   3   -0.40    0.70
  14   0   3   -0.40    1.00
 -14   0  -3    0.40    1.00
  16   0   3    0.80    1.40
 -16   0  -3   -1.00    1.00
  16   0   3    2.20    1.20
  18   0   3   -0.20    1.00
 -18   0  -3   -1.20    1.20
  18   0   3    1.80    1.70
  20   0   3    0.30    1.10
  20   0   3   -2.60    2.10
  20   0   3   -0.80    1.40
 -21  -1   3   62.09    6.60
  21  -1  -3   38.30    6.80
  21  -1  -3   45.70    4.70
  21   1  -3   57.49    6.50
  21   1  -3   51.89    4.90
 -19  -1   3  110.19    6.90
  19  -1  -3  101.89    9.60
  19  -1  -3   97.59    5.60
  19   1  -3  101.59    5.70
  19   1  -3   99.59    6.60
  19   1  -3  117.49   11.10
  17  -1  -3  147.59    5.80
  17  -1  -3  159.98    9.50
  17  -1  -3  162.58    7.00
 -17  -1   3  149.88    7.80
 -17  -1   3  152.88    9.40
  17   1  -3  161.48    8.10
  17   1  -3  153.98    6.90
  17   1  -3  171.58   10.20
 -15  -1   3   10.60    2.80
 -15  -1   3    7.70    2.10
  15  -1  -3    8.40    1.50
  15  -1  -3    7.20    2.50
  15  -1  -3    8.10    1.80
 -15   1   3    4.20    1.60
  15   1  -3    5.00    1.50
  15   1  -3    6.30    1.90
  15   1  -3    2.20    1.70
  13  -1  -3    3.60    0.90
  13  -1  -3    3.30    1.70
  13  -1  -3    2.90    1.10
 -13  -1   3    2.80    1.20
 -13  -1   3    3.20    1.50
  13   1  -3    1.10    0.90
  13   1  -3    1.70    1.60
  13   1  -3    2.50    1.30
 -13   1   3    3.70    1.30
  11  -1  -3   88.49    4.00
  11  -1  -3   92.39    3.40
  11  -1  -3   86.29    5.30
 -11  -1   3   86.89    5.40
 -11  -1   3   89.49    4.60
 -11   1   3   85.89    4.40
  11   1  -3   87.09    4.30
 -11   1   3   87.79    5.30
  11   1  -3   89.89    4.80
  11   1  -3   89.69    5.70
   9  -1  -3   28.10    1.90
   9  -1  -3   23.50    1.70
   9  -1  -3   30.30    1.60
  -9  -1   3   34.30    3.70
  -9  -1   3   38.30    2.60
   9  -1  -3   29.50    3.30
  -9   1   3   31.10    3.40
   9   1  -3   27.40    3.40
   9   1  -3   30.20    2.30
   9   1  -3   33.40    3.10
  -9   1   3   33.40    2.30
  -7  -1   3   45.00    2.70
   7  -1  -3   47.00    1.70
  -7  -1   3   42.90    3.00
   7  -1  -3   49.00    2.20
  -7  -1   3   41.80    2.50
   7  -1  -3   49.00    3.10
   7  -1  -3   48.30    2.10
   7   1  -3   47.40    2.70
  -7   1   3   49.99    2.50
   7   1  -3   44.60    3.20
   7   1  -3   46.30    2.80
  -5  -1   3 4121.39   84.19
   5  -1  -3 3667.63   86.79
   5  -1  -3 4128.19   83.09
   5  -1  -3 4110.69   83.09
   5  -1  -3 4081.79   85.09
  -5  -1   3 3968.80   84.79
   5  -1  -3 4184.18   84.79
   5   1  -3 4076.99   85.39
  -5   1   3 3883.11   83.49
   5   1  -3 4025.90   84.49
   5   1  -3 4022.60   84.19
  -3  -1   3 4135.19   87.49
  -3  -1   3 4220.38   88.19
   3  -1  -3 4304.87   85.99
  -3  -1   3 4199.78   87.49
   3  -1  -3 4213.78   85.99
   3  -1  -3 4328.07   88.09
   3   1  -3 4229.98   87.69
  -3   1   3 4065.99   88.59
  -3   1   3 4213.58   86.89
   1  -1  -3 1611.44   34.10
  -1  -1   3 1591.24   33.40
  -1  -1   3 1612.94   34.10
   1  -1  -3 1594.94   33.00
   1  -1  -3 1607.24   33.00
  -1   1   3 1551.14   33.40
  -1   1   3 1649.23   33.60
   1   1  -3 1593.34   33.60
   1  -1   3  300.17    7.20
  -1  -1  -3  320.07    7.50
  -1  -1  -3  301.17    8.30
   1  -1   3  321.67    7.80
   1   1   3  320.97    7.90
   1   1   3  319.27    7.90
  -1   1  -3  311.57    7.50
   3  -1   3   35.00    1.70
   3  -1   3   35.60    1.80
  -3  -1  -3   28.60    1.80
   3  -1   3   39.00    1.70
  -3  -1  -3   35.60    2.40
  -3   1  -3   35.30    1.80
   3   1   3   36.00    2.00
  -5  -1  -3   27.20    2.00
   5  -1   3   26.20    1.70
   5  -1   3   28.70    1.90
  -5  -1  -3   33.60    3.30
   5   1   3   32.60    2.20
  -5   1  -3   30.80    2.00
  -5   1  -3   27.50    2.80
  -7  -1  -3  446.66   12.10
   7  -1   3  429.26   11.20
  -7  -1  -3  421.76   13.60
   7  -1   3  421.96   11.50
  -7   1  -3  430.06   11.80
  -7   1  -3  437.66   13.30
   7   1   3  443.56   12.00
   9  -1   3   43.50    2.90
   9  -1   3   37.50    2.50
  -9  -1  -3   38.40    4.50
   9  -1   3   40.80    2.60
  -9  -1  -3   39.70    3.00
  -9   1  -3   39.10    2.90
  -9   1  -3   46.60    4.80
   9   1   3   35.40    3.80
   9   1   3   35.60    2.70
  11  -1   3  242.98    8.50
 -11  -1  -3  243.78    9.10
 -11  -1  -3  251.47   10.90
  11  -1   3  249.78    8.10
  11   1   3  246.08    9.70
 -11   1  -3  234.28    9.00
  11   1   3  253.57    8.80
 -13  -1  -3  412.76   13.80
  13  -1   3  432.26   12.50
  13  -1   3  422.46   13.00
 -13  -1  -3  424.66   16.30
 -13   1  -3  447.26   14.20
  13   1   3  422.66   14.60
  13   1   3  408.46   13.10
  15  -1   3    3.40    1.20
  15  -1   3    2.30    1.40
 -15  -1  -3    3.00    1.60
 -15  -1  -3    4.60    2.50
  15   1   3    0.50    1.30
  15   1   3    2.20    1.20
  17  -1   3   30.00    3.80
 -17  -1  -3   27.00    4.20
  17  -1   3   25.20    3.30
  17   1   3   28.10    4.40
  17   1   3   25.00    3.50
  19  -1   3    0.60    1.10
  19  -1   3    0.80    2.10
  19  -1   3   -0.50    1.40
 -19  -1  -3    0.00    1.50
  19   1   3    5.60    1.90
  19   1   3   -0.20    1.60
  22  -2  -3   25.80    5.60
 -22  -2   3   54.89    6.30
  22   2  -3   30.40    4.10
  22   2  -3   63.79    7.20
 -20  -2   3    1.00    1.40
  20  -2  -3    0.50    0.80
  20  -2  -3    2.10    2.10
  20   2  -3    0.70    1.20
  20   2  -3    4.00    2.30
  18  -2  -3   24.70    4.60
 -18  -2   3   14.00    3.80
 -18  -2   3   17.90    3.40
  18  -2  -3   14.70    1.90
  18   2  -3   21.40    3.30
  18   2  -3   15.20    3.20
 -16  -2   3   17.00    2.80
  16  -2  -3   19.60    2.00
  16  -2  -3   15.80    3.30
 -16  -2   3   18.80    4.00
  16   2  -3   11.10    2.80
  16   2  -3   14.30    2.60
 -14  -2   3  182.38    7.80
  14  -2  -3  199.48    9.20
 -14  -2   3  191.58    9.70
  14  -2  -3  181.18    6.50
  14  -2  -3  189.68    6.10
  14  -2  -3  184.78    5.70
  14   2  -3  196.48    8.60
  14   2  -3  190.88    8.10
  14   2  -3  195.58   10.20
  12  -2  -3    3.50    0.70
  12  -2  -3    3.00    1.40
 -12  -2   3    6.50    2.00
  12  -2  -3    2.60    0.70
  12  -2  -3    3.90    0.60
 -12  -2   3    3.90    1.30
 -12   2   3    5.00    1.40
  12   2  -3    5.50    2.10
  12   2  -3    2.60    1.40
  12   2  -3    1.70    1.20
 -10  -2   3    6.20    1.80
 -10  -2   3    6.80    1.50
  10  -2  -3   10.50    2.00
  10  -2  -3    7.30    1.80
  10  -2  -3    8.50    1.10
  10   2  -3    7.20    1.80
 -10   2   3    8.50    1.50
  10   2  -3    8.50    1.80
  10   2  -3    5.80    1.90
  -8  -2   3  228.28    7.10
   8  -2  -3  223.58    7.40
   8  -2  -3  222.78    5.90
   8  -2  -3  224.58    7.80
   8   2  -3  224.08    8.80
   8   2  -3  212.78    7.60
   8   2  -3  218.98    8.00
  -8   2   3  239.68    6.80
   6  -2  -3  525.75   12.00
  -6  -2   3  534.25   12.80
   6  -2  -3  522.65   13.30
   6  -2  -3  528.15   13.00
   6   2  -3  538.45   14.80
   6   2  -3  538.35   13.60
  -6   2   3  519.15   12.10
   6   2  -3  534.05   14.60
  -4  -2   3   95.69    2.80
   4  -2  -3   93.59    3.00
   4  -2  -3   94.99    3.10
   4  -2  -3   95.69    3.00
  -4  -2   3   96.99    3.90
   4   2  -3   99.79    3.60
   2  -2  -3   47.80    1.70
  -2  -2   3   48.80    2.50
  -2  -2   3   51.59    2.40
  -2   2   3   45.60    2.20
   2   2  -3   49.50    1.80
   0  -2   3   20.00    1.30
   0  -2  -3   20.40    1.30
   0  -2   3   21.70    1.60
   0   2   3   20.10    0.80
   0   2   3   22.20    1.60
   2  -2   3  523.35   12.90
  -2  -2  -3  509.55   13.20
   2  -2   3  532.15   12.50
   2   2   3  519.25   12.40
   2   2   3  532.85   13.40
  -2   2  -3  512.65   11.40
   4  -2   3  201.58    6.20
  -4  -2  -3  196.08    5.80
  -4  -2  -3  203.88    5.70
   4  -2   3  192.98    6.30
  -4  -2  -3  209.68    7.30
   4   2   3  194.08    6.80
  -4   2  -3  196.88    5.50
   6  -2   3  364.06    9.90
   6  -2   3  374.26   10.80
  -6  -2  -3  357.06    9.90
  -6  -2  -3  348.77   11.60
  -6   2  -3  357.76    9.70
   6   2   3  375.36   11.00
   8  -2   3  126.09    4.90
   8  -2   3  123.09    3.50
  -8  -2  -3  122.69    6.50
  -8  -2  -3  121.19    5.10
   8  -2   3  124.09    3.60
   8  -2   3  117.39    5.70
  -8   2  -3  122.29    5.00
   8   2   3  113.89    5.50
  10  -2   3    0.10    0.50
  10  -2   3    0.70    0.50
 -10  -2  -3    0.40    0.60
  10  -2   3    0.00    0.40
 -10  -2  -3   -0.40    0.90
  10   2   3    0.50    0.80
 -10   2  -3    1.40    0.90
 -12  -2  -3   28.20    4.50
  12  -2   3   26.60    2.00
  12  -2   3   27.90    2.90
 -12  -2  -3   35.00    3.70
  12   2   3   27.20    3.90
  12   2   3   28.80    3.50
 -14  -2  -3   64.89    7.70
 -14  -2  -3   63.89    4.70
  14  -2   3   64.99    3.40
  14  -2   3   61.99    4.00
  14   2   3   63.69    4.60
  14   2   3   82.19    6.00
  16  -2   3    5.40    1.60
  16  -2   3    6.80    1.50
  16  -2   3    4.90    2.60
 -16  -2  -3    5.50    2.10
 -16  -2  -3    5.40    2.80
  16   2   3    6.60    2.10
  16   2   3    4.90    2.30
  18  -2   3    8.10    1.60
  18  -2   3    5.10    1.70
  18  -2   3    6.10    3.00
 -18  -2  -3    9.50    2.80
  18   2   3    3.40    2.30
  18   2   3    9.70    2.40
  20  -2   3   12.10    1.80
 -20  -2  -3    8.10    3.00
  20  -2   3   10.90    3.90
  20   2   3    6.80    3.00
  21  -3  -3    6.90    3.00
 -21  -3   3    7.50    3.20
  21   3  -3    7.70    2.40
  21   3  -3    5.20    3.40
 -19  -3   3   -0.10    1.20
  19  -3  -3    4.40    2.20
  19   3  -3    2.90    1.70
  19   3  -3    0.90    2.20
  17  -3  -3   37.00    5.20
 -17  -3   3   30.90    4.00
  17   3  -3   32.30    4.40
  17   3  -3   31.50    4.70
 -15  -3   3   12.80    2.40
  15  -3  -3    9.70    2.40
  15   3  -3    9.80    2.50
  15   3  -3   10.50    2.80
 -13  -3   3  158.88    6.60
  13  -3  -3  152.08    7.40
  13  -3  -3  153.88    5.50
  13   3  -3  154.48    7.70
  13   3  -3  155.98    7.70
 -11  -3   3   22.50    2.50
  11  -3  -3   23.70    2.20
  11  -3  -3   17.50    2.60
  11  -3  -3   20.50    2.60
  11   3  -3   18.80    3.00
  11   3  -3   20.20    3.10
  -9  -3   3  142.29    5.00
   9  -3  -3  135.99    5.40
   9  -3  -3  143.49    5.30
   9  -3  -3  150.78    4.90
   9   3  -3  141.19    6.80
   9   3  -3  136.39    6.20
  -9   3   3  141.69    4.90
   9   3  -3  156.78    9.20
   7  -3  -3  148.79    4.90
  -7  -3   3  147.39    4.20
   7  -3  -3  139.39    4.40
   7  -3  -3  153.98    4.50
   7   3  -3  151.08    5.80
   7   3  -3  158.48    7.10
   5  -3  -3   31.70    1.90
  -5  -3   3   30.30    3.00
   5   3  -3   32.70    2.10
   5   3  -3   38.20    3.90
  -3  -3   3   18.10    2.20
   3  -3  -3   21.00    1.60
  -1  -3   3  233.18    7.80
  -1   3   3  250.77    7.90
  -1  -3  -3  326.47    8.30
   1  -3   3  335.17    9.80
   1   3   3  324.27    9.90
  -3  -3  -3  336.37    9.80
   3  -3   3  350.86    8.20
   3  -3   3  337.57   10.00
   3   3   3  337.17   10.60
   5  -3   3   89.79    4.20
   5  -3   3   91.49    3.70
  -5  -3  -3   88.49    4.70
   5   3   3   95.09    4.90
  -7  -3  -3    3.80    0.90
   7  -3   3    3.30    1.10
  -7  -3  -3    3.90    0.90
  -7  -3  -3    1.50    1.00
   7  -3   3    3.40    1.10
  -7   3  -3    4.50    1.00
   7   3   3    2.00    1.00
  -9  -3  -3   57.39    3.20
   9  -3   3   48.30    3.20
  -9  -3  -3   45.60    5.00
   9   3   3   51.59    4.80
 -11  -3  -3  146.89    6.20
  11  -3   3  135.09    6.00
 -11  -3  -3  132.59    7.90
  11   3   3  152.88    7.50
 -13  -3  -3   -0.30    1.10
 -13  -3  -3   -0.20    0.80
  13  -3   3   -0.80    0.50
  13  -3   3   -0.40    1.00
  13   3   3    0.90    1.30
  13   3   3   -0.30    0.80
  15  -3   3    2.20    1.20
 -15  -3  -3    2.90    2.00
  15  -3   3    3.00    1.90
 -15  -3  -3    1.90    1.30
  15   3   3    2.00    1.50
 -17  -3  -3    3.30    2.70
  17  -3   3    6.80    1.90
  17  -3   3    6.10    2.60
 -17  -3  -3    7.50    2.30
  17   3   3    5.40    2.00
 -19  -3  -3   -0.80    1.80
  19  -3   3    0.90    2.00
  19   3   3    0.20    1.20
  20  -4  -3   24.90    4.40
  20   4  -3   30.00    4.80
 -18  -4   3   20.90    3.10
  18  -4  -3   19.90    3.60
  18   4  -3   23.70    4.10
 -16  -4   3   97.39    5.10
  16  -4  -3   86.09    5.70
  16   4  -3   92.09    6.60
  14  -4  -3   20.00    2.90
 -14  -4   3   22.30    2.50
  14   4  -3   21.70    3.70
  12  -4  -3  213.08    7.00
 -12  -4   3  218.58    6.50
  12  -4  -3  195.28    7.10
  12   4  -3  217.38   10.00
  10  -4  -3   92.49    4.10
  10  -4  -3   82.19    2.80
  10  -4  -3   85.69    2.70
  10   4  -3   75.79    5.50
   8  -4  -3    6.30    1.30
   8   4  -3    6.50    2.10
  -6  -4   3   67.69    4.20
   6  -4  -3   63.49    3.30
   6   4  -3   61.99    4.70
  -4  -4   3   22.10    2.80
   4  -4  -3   23.90    2.40
   4   4  -3   20.40    3.20
  -2  -4   3  409.06   12.50
   2  -4  -3  407.76   11.40
  -2   4   3  402.86   12.30
   0  -4   3  174.78    7.00
   0   4   3  164.28    7.00
   2  -4   3   14.00    2.20
   2   4   3   12.10    2.20
   4  -4   3   54.09    3.60
  -4  -4  -3   54.39    3.20
   4   4   3   54.59    4.00
   6  -4   3   42.90    3.20
  -6  -4  -3   48.40    3.50
   6   4   3   43.00    4.50
   8  -4   3   85.19    3.60
   8  -4   3   89.59    4.90
  -8  -4  -3   89.99    5.50
   8  -4   3   96.99    3.90
   8   4   3   96.09    5.90
  10  -4   3  248.38    8.50
 -10  -4  -3  245.78   10.80
  10  -4   3  234.08    9.00
 -10  -4  -3  254.67    6.80
  10   4   3  249.08   10.50
 -12  -4  -3   11.90    3.00
 -12  -4  -3   10.20    1.70
  12  -4   3   10.70    2.20
  12  -4   3   11.80    2.40
  12   4   3    9.70    2.50
  14  -4   3   67.69    4.70
  14  -4   3   74.49    5.30
 -14  -4  -3   77.59    4.30
 -14  -4  -3   71.09    7.80
  14   4   3   81.09    7.30
 -16  -4  -3    2.10    1.40
  16  -4   3    4.00    2.00
 -16  -4  -3    2.20    2.00
  16  -4   3    3.20    1.70
  16   4   3    3.20    2.00
  18  -4   3    2.90    2.00
 -18  -4  -3    0.70    1.80
  17  -5  -3   25.30    2.50
  17   5  -3   29.50    4.80
  15   5  -3    0.70    1.70
  13   5  -3   -0.60    1.10
  11   5  -3   18.70    3.50
   9  -5  -3   -0.30    0.70
   9   5  -3    0.20    1.00
   7  -5  -3    4.50    1.40
   7   5  -3   -0.30    1.20
  -5  -5   3  428.76   14.10
   5  -5  -3  460.75   13.00
   5   5  -3  451.25   15.90
   3  -5  -3   89.49    4.60
  -3  -5   3   84.69    5.20
  -3   5   3   84.89    5.10
  -1  -5   3   42.90    4.40
  -1   5   3   38.30    4.20
   1  -5   3    7.90    1.90
   1   5   3    6.00    1.80
   3  -5   3    9.80    2.10
   3   5   3    6.60    1.90
   5  -5   3    0.10    0.90
   5   5   3   -0.60    1.00
   7  -5   3    4.00    1.50
   7   5   3    4.50    1.80
  -9  -5  -3   13.00    2.80
   9  -5   3   18.20    2.90
   9   5   3   10.40    2.70
  11  -5   3  293.07   10.80
 -11  -5  -3  258.57   11.50
  11   5   3  263.67   11.90
 -13  -5  -3    0.40    1.50
  13  -5   3    1.60    1.40
  13  -5   3    2.00    0.90
  13   5   3    2.80    1.90
 -15  -5  -3   21.60    4.50
  15  -5   3   29.30    3.40
  15   5   3   25.10    4.40
  16   6  -3  116.19    8.70
  14   6  -3    4.40    2.50
  12   6  -3   15.10    3.80
  10   6  -3   88.19    8.40
   8   6  -3    7.40    2.70
   6  -6  -3  130.29    6.20
  -6   6   3  128.89    7.10
   6   6  -3  123.59    8.20
  -4  -6   3   19.50    3.40
   4  -6  -3   14.00    2.40
  -4   6   3   21.30    3.40
   4   6  -3   22.40    4.10
  -2  -6   3  184.58    8.60
   0  -6   3   44.60    4.90
   0   6   3   37.50    4.80
   2  -6   3   19.90    3.40
   2   6   3   20.00    3.60
   4  -6   3   45.00    4.80
   4   6   3   42.50    5.30
   6  -6   3  319.27   12.00
   6   6   3  315.87   13.20
   8  -6   3   35.60    4.40
   8   6   3   35.60    5.00
  10  -6   3   21.30    3.50
  10   6   3   22.30    4.10
  12   6   3    3.10    2.00
  14   6   3    4.10    2.30
  11   7  -3   21.80    4.70
   9   7  -3   32.90    5.40
   7   7  -3   41.90    6.20
   5  -7  -3   52.99    5.00
  -5   7   3   62.39    9.00
   5   7  -3   46.20    6.40
  -3  -7   3   22.20    3.70
  -3   7   3   35.20    4.90
   3   7  -3   30.50    5.20
  -1  -7   3    7.00    2.20
  -1   7   3    4.80    2.20
   1   7  -3    7.20    2.90
   1  -7   3  139.89    7.90
   1   7   3  145.39    8.60
   3  -7   3    7.50    2.30
   3   7   3    6.00    2.40
   5  -7   3   24.40    4.10
   5   7   3   20.40    4.20
   7  -7   3    7.00    2.50
   7   7   3    5.00    2.40
   9  -7   3    5.10    1.90
   9   7   3    5.20    2.40
   6   8  -3    0.40    2.30
   4   8  -3   12.10    3.90
  -2  -8   3   25.90    4.30
   2   8  -3   24.20    5.10
  -2   8   3   37.60    5.60
   0  -8   3   23.40    4.10
   0   8  -3   20.10    4.70
   0   8   3   27.30    4.80
   2  -8   3    1.30    1.60
  -2   8  -3   -0.70    1.90
   2   8   3   -1.70    1.20
   4  -8   3    2.10    1.70
   4   8   3    4.70    2.80
  22   0  -4    9.90    3.90
  22   0  -4    6.50    2.50
  20   0  -4  198.38   12.30
 -20   0   4  214.08   10.40
  20   0  -4  203.88    9.50
 -18   0   4  589.64   18.90
  18   0  -4  587.34   18.00
  18   0  -4  591.84   21.60
  18   0  -4  597.44   16.20
  16   0  -4  207.18    7.30
 -16   0   4  205.98    9.00
  16   0  -4  216.88   11.00
  16   0  -4  203.08    8.60
 -14   0   4    6.90    2.10
  14   0  -4    2.80    1.00
 -14   0   4    4.10    1.50
  14   0  -4    2.60    1.30
  14   0  -4    4.00    1.80
 -12   0   4  144.89    6.30
  12   0  -4  143.69    7.60
 -12   0   4  140.39    7.10
  12   0  -4  139.89    5.10
  12   0  -4  142.19    6.10
 -10   0   4  815.52   22.40
  10   0  -4  851.11   19.70
  10   0  -4  834.72   22.90
 -10   0   4  871.71   21.10
  10   0  -4  867.71   21.00
  -8   0   4  255.87    8.00
  -8   0   4  275.67    9.10
   8   0  -4  266.47    8.00
   8   0  -4  263.57    7.10
   8   0  -4  275.27    8.00
   8   0  -4  269.17    9.40
   6   0  -4   36.60    2.10
  -6   0   4   35.30    2.10
   6   0  -4   34.30    2.00
   6   0  -4   29.40    2.90
   6   0  -4   33.80    1.70
  -4   0   4 9480.15  205.78
   4   0  -4 9431.66  227.78
  -4   0   4 9183.68  215.98
   4   0  -4 9548.14  212.68
   4   0  -4 9999.00  215.88
   2   0  -4 1392.16   30.30
   2   0  -4 1366.16   29.40
  -2   0   4 1296.87   29.40
  -2   0   4 1387.26   29.40
  -2   0   4 1430.16   28.70
   2   0  -4 1365.86   29.40
   0   0  -4   23.30    1.50
   0   0  -4   25.10    1.80
   0   0   4   26.50    1.60
   0   0   4   26.00    1.20
   0   0  -4   24.80    1.40
   0   0   4   25.20    1.40
  -2   0  -4  608.44   15.40
  -2   0  -4  606.44   14.40
   2   0   4  618.94   14.00
  -4   0  -4  993.50   23.10
  -4   0  -4 1017.90   24.50
   4   0   4 1014.70   23.80
   4   0   4 1017.20   22.70
   6   0   4 1978.20   41.80
  -6   0  -4 1897.31   42.40
  -6   0  -4 1874.21   44.10
   8   0   4    1.60    0.90
   8   0   4   -0.20    0.50
  -8   0  -4    0.10    0.70
  -8   0  -4    0.80    0.70
 -10   0  -4    8.50    1.80
  10   0   4   14.20    2.10
  10   0   4    6.90    1.80
 -10   0  -4    7.90    2.20
  12   0   4   88.19    4.60
  12   0   4   90.39    5.50
 -12   0  -4   94.49    6.70
 -12   0  -4   83.49    5.20
  14   0   4   52.79    3.80
 -14   0  -4   56.49    5.40
  14   0   4   68.89    6.10
  16   0   4   20.40    3.60
  16   0   4   19.60    2.90
 -16   0  -4   15.20    3.10
 -18   0  -4   41.10    5.30
  18   0   4   47.20    4.80
  18   0   4   47.60    5.50
  20   0   4    0.70    1.40
  21  -1  -4    9.90    2.40
 -21  -1   4    8.40    2.70
  21  -1  -4   17.20    4.70
  21   1  -4    8.30    2.70
  21   1  -4   10.10    2.80
  19  -1  -4   43.30    6.30
  19  -1  -4   44.30    4.40
 -19  -1   4   52.49    5.80
  19   1  -4   37.00    4.70
  19   1  -4   45.10    6.80
  19   1  -4   46.90    4.40
  17  -1  -4   39.00    2.70
 -17  -1   4   52.09    5.40
  17  -1  -4   43.40    4.00
  17  -1  -4   30.80    4.90
 -17  -1   4   39.30    5.70
  17   1  -4   44.80    6.20
  17   1  -4   41.90    4.00
  17   1  -4   51.69    5.30
  15  -1  -4    7.70    1.70
  15  -1  -4    8.80    2.60
 -15  -1   4    7.80    2.50
 -15  -1   4    6.20    1.80
  15  -1  -4    7.10    1.30
  15   1  -4    9.10    2.80
  15   1  -4    7.30    1.80
 -15   1   4    2.70    1.40
  15   1  -4    9.10    2.30
  13  -1  -4  377.46   13.80
 -13  -1   4  390.06   14.00
  13  -1  -4  369.66   11.00
  13  -1  -4  368.26    9.80
 -13  -1   4  388.76   12.20
  13   1  -4  379.96   12.40
  13   1  -4  365.16   14.20
 -13   1   4  393.26   12.20
  13   1  -4  390.66   11.60
 -11  -1   4   46.30    3.20
  11  -1  -4   43.60    4.60
  11  -1  -4   48.10    2.20
 -11  -1   4   46.40    4.80
  11  -1  -4   46.00    2.70
  11   1  -4   42.50    3.00
  11   1  -4   46.30    3.40
 -11   1   4   40.70    3.00
  11   1  -4   49.99    5.40
 -11   1   4   47.80    3.80
   9  -1  -4    3.00    0.80
   9  -1  -4    3.10    1.30
   9  -1  -4    7.80    1.20
  -9  -1   4    5.10    1.30
   9  -1  -4    6.10    0.80
   9   1  -4    5.90    1.80
   9   1  -4    3.80    1.20
  -9   1   4    6.20    1.30
  -9   1   4    5.20    1.40
   9   1  -4    7.50    1.40
   7  -1  -4  417.36    9.10
   7  -1  -4  396.26   11.90
   7  -1  -4  423.36   10.20
   7  -1  -4  418.16   10.10
  -7  -1   4  413.96   11.30
  -7  -1   4  419.86   11.00
   7   1  -4  408.46   11.30
  -7   1   4  412.46   10.70
   7   1  -4  412.46   11.10
  -5  -1   4 4655.73   97.79
   5  -1  -4 4838.32   96.79
  -5  -1   4 4498.95   97.89
   5  -1  -4 4761.02   96.69
   5  -1  -4 4751.82   98.39
  -5  -1   4 4849.11   97.59
   5   1  -4 4581.64   97.89
  -5   1   4 4640.94   97.29
   5   1  -4 4576.24   98.99
  -3  -1   4  449.66   11.00
  -3  -1   4  451.55   11.10
   3  -1  -4  476.05   11.60
  -3  -1   4  457.05   11.00
   3  -1  -4  454.35   10.30
   3  -1  -4  469.65   10.30
  -3   1   4  457.75   10.70
  -3   1   4  467.45    9.80
   3   1  -4  458.75   11.10
   3   1  -4  468.65   12.20
   1  -1  -4 1564.84   32.40
  -1  -1   4 1514.05   33.00
   1  -1  -4 1517.65   32.40
   1  -1  -4 1537.85   33.50
  -1   1   4 1580.54   32.80
   1   1  -4 1554.64   32.90
  -1   1   4 1528.85   32.40
   1  -1   4  201.48    5.50
  -1  -1  -4  194.78    6.30
  -1  -1  -4  200.48    5.50
  -1  -1  -4  204.88    5.50
  -1   1  -4  192.48    5.40
   1   1   4  193.38    5.70
   1   1   4  183.48    5.40
   3  -1   4   26.70    1.60
  -3  -1  -4   28.70    1.80
  -3  -1  -4   28.60    2.90
  -3   1  -4   23.20    1.60
   3   1   4   24.70    1.70
  -3   1  -4   23.70    2.70
  -5  -1  -4  711.13   19.10
   5  -1   4  704.73   16.80
  -5  -1  -4  739.13   17.60
   5  -1   4  714.53   17.20
  -5   1  -4  728.43   17.30
  -5   1  -4  712.13   18.70
   5   1   4  719.63   17.50
   7  -1   4    1.00    0.60
  -7  -1  -4    2.20    1.20
  -7  -1  -4    2.00    1.00
   7  -1   4    0.90    0.70
   7  -1   4    1.60    0.70
  -7   1  -4    1.00    1.00
   7   1   4    1.60    0.90
  -7   1  -4    2.80    1.00
  -9  -1  -4   86.09    5.70
   9  -1   4   88.19    4.10
   9  -1   4   90.19    4.10
  -9  -1  -4   90.69    4.70
   9  -1   4   94.69    4.50
  -9   1  -4   95.19    5.80
   9   1   4   88.49    4.50
  -9   1  -4   85.49    4.60
 -11  -1  -4   95.69    5.40
 -11  -1  -4  111.59    7.10
  11  -1   4  103.69    5.20
  11  -1   4  111.49    5.00
 -11   1  -4  102.49    5.60
  11   1   4  113.49    5.50
  11   1   4  105.19    6.00
 -13  -1  -4   37.80    4.50
  13  -1   4   38.10    3.90
 -13  -1  -4   27.60    4.60
  13  -1   4   42.30    3.80
 -13   1  -4   39.20    4.50
  13   1   4   31.80    3.60
  13   1   4   50.49    5.50
  15  -1   4   79.59    5.00
 -15  -1  -4   78.19    5.60
  15  -1   4   69.29    4.40
 -15  -1  -4   74.89    9.40
  15   1   4   75.39    4.90
  15   1   4   69.59    6.60
  17  -1   4   10.20    2.20
 -17  -1  -4    7.40    2.30
  17  -1   4   10.70    2.40
  17   1   4    7.00    2.00
  17   1   4    8.80    2.70
  19  -1   4    2.00    1.40
  19  -1   4    1.20    1.50
 -19  -1  -4    3.10    1.80
  19   1   4    1.40    1.40
  19   1   4    2.30    1.90
 -22  -2   4   17.80    3.70
  22  -2  -4   17.10    4.50
  22   2  -4    9.50    3.10
  22   2  -4   15.20    3.00
  20  -2  -4   20.50    4.70
  20  -2  -4   26.70    2.40
 -20  -2   4   22.90    3.80
  20   2  -4   21.70    3.40
  20   2  -4   23.90    4.10
 -18  -2   4    0.70    1.20
  18  -2  -4   -0.30    1.70
  18  -2  -4    0.00    0.70
  18   2  -4    2.60    1.30
  18   2  -4    3.50    2.00
 -16  -2   4    7.00    2.60
  16  -2  -4    6.20    1.20
  16  -2  -4    5.50    2.50
 -16  -2   4    3.10    1.50
  16   2  -4    7.80    2.00
  16   2  -4    4.90    2.10
  14  -2  -4   67.89    3.10
 -14  -2   4   65.89    4.40
  14  -2  -4   68.39    2.90
  14  -2  -4   70.39    6.70
  14  -2  -4   66.49    2.80
  14   2  -4   70.09    4.60
  14   2  -4   74.99    7.70
  14   2  -4   63.79    4.80
 -12  -2   4   59.29    3.70
  12  -2  -4   56.89    2.50
  12  -2  -4   50.19    2.00
  12  -2  -4   51.49    5.00
  12  -2  -4   54.39    2.10
  12   2  -4   53.19    3.80
  12   2  -4   59.09    4.20
  12   2  -4   62.59    6.20
 -12   2   4   49.70    3.40
  10  -2  -4   40.90    1.90
  10  -2  -4   45.50    3.50
  10  -2  -4   42.40    3.20
 -10  -2   4   41.00    2.80
  10   2  -4   42.00    4.80
  10   2  -4   36.50    3.60
  10   2  -4   40.10    3.80
 -10   2   4   37.00    2.60
   8  -2  -4  284.67    6.90
   8  -2  -4  282.57    9.10
   8  -2  -4  278.07    8.80
  -8  -2   4  296.57    8.50
   8   2  -4  297.87   10.40
   8   2  -4  286.77    9.10
   8   2  -4  282.77    9.50
  -8   2   4  278.07    7.90
  -6  -2   4  190.18    5.80
   6  -2  -4  196.28    6.10
   6  -2  -4  195.68    6.30
  -6  -2   4  193.88    6.40
   6  -2  -4  197.18    4.90
   6   2  -4  182.88    6.30
   6   2  -4  189.78    7.30
  -6   2   4  191.68    5.30
   6   2  -4  202.38    7.30
   4  -2  -4    5.20    0.90
   4  -2  -4    5.50    0.90
  -4  -2   4    7.30    1.40
  -4  -2   4    6.60    0.80
  -4  -2   4    7.80    1.30
   4  -2  -4    6.90    0.80
   4   2  -4    3.10    0.80
  -4   2   4    5.10    0.80
  -4   2   4    5.00    0.80
  -2  -2   4  136.39    4.90
   2  -2  -4  139.89    4.20
  -2  -2   4  127.99    4.70
   2   2  -4  139.19    4.10
  -2   2   4  141.79    4.30
   0  -2  -4   11.20    1.40
   0  -2   4   13.20    1.50
   0  -2   4   12.80    1.50
   0   2  -4   11.90    0.90
   0   2   4   14.00    1.60
   0   2   4   12.20    0.90
  -2  -2  -4  363.86    8.40
  -2  -2  -4  364.36   10.30
  -2  -2  -4  357.26    8.30
   2  -2   4  357.66    9.70
   2  -2   4  361.46    9.70
   2   2   4  352.16   10.00
  -2   2  -4  360.26    8.80
  -4  -2  -4  220.18    6.50
  -4  -2  -4  203.78    7.80
  -4  -2  -4  222.78    6.40
   4  -2   4  228.58    6.90
   4  -2   4  224.98    7.30
  -4   2  -4  223.88    6.40
   4   2   4  219.68    7.40
   6  -2   4   36.80    2.80
   6  -2   4   32.00    2.20
  -6  -2  -4   31.00    2.20
  -6  -2  -4   27.30    3.50
   6  -2   4   31.70    1.20
   6  -2   4   31.60    1.30
   6   2   4   29.70    3.10
  -6   2  -4   29.10    2.10
  -8  -2  -4   15.60    2.20
   8  -2   4   14.10    1.30
   8  -2   4   18.00    2.10
   8  -2   4   16.40    1.50
   8  -2   4   12.90    2.40
  -8  -2  -4   14.10    2.80
   8   2   4   14.30    2.20
  -8   2  -4   11.20    1.80
  10  -2   4    5.40    1.30
 -10  -2  -4    5.90    2.10
  10  -2   4    6.40    1.10
 -10  -2  -4    9.10    1.90
  10  -2   4    5.10    1.00
  10   2   4    5.80    1.60
 -10   2  -4    6.80    1.90
 -12  -2  -4  289.57   12.80
  12  -2   4  260.87    8.10
  12  -2   4  275.47    9.30
 -12  -2  -4  281.07   10.30
  12   2   4  283.97   11.50
  12   2   4  291.57   10.50
 -14  -2  -4    1.50    1.80
  14  -2   4    1.70    1.00
  14  -2   4    1.20    1.00
 -14  -2  -4    1.30    1.10
  14   2   4    0.60    1.60
  14   2   4    1.50    1.30
 -16  -2  -4    3.20    2.30
  16  -2   4    4.60    1.50
  16  -2   4    3.60    1.30
 -16  -2  -4    3.30    1.70
  16   2   4    6.70    2.60
  16   2   4    4.90    1.90
  18  -2   4   19.60    2.30
 -18  -2  -4   14.90    3.20
  18  -2   4   20.10    4.70
  18  -2   4   13.70    2.70
  18   2   4   19.80    3.50
  18   2   4   11.70    3.30
  21  -3  -4  153.98   10.30
 -21  -3   4  155.88    8.70
  21   3  -4  170.18    8.90
  21   3  -4  166.18   11.70
 -19  -3   4   -0.60    1.10
  19  -3  -4    0.80    1.90
  19   3  -4    1.40    2.10
  19   3  -4   -0.50    1.00
 -17  -3   4   34.80    4.20
  17  -3  -4   23.20    4.10
  17   3  -4   29.90    4.20
  17   3  -4   22.80    3.90
  15  -3  -4  145.49    7.90
 -15  -3   4  160.68    7.10
  15   3  -4  158.38    8.00
  15   3  -4  155.58    8.20
  13  -3  -4  141.39    7.00
 -13  -3   4  143.09    6.20
  13   3  -4  150.68    7.40
  13   3  -4  142.49    7.40
 -11  -3   4   61.89    3.40
  11  -3  -4   52.89    3.70
  11  -3  -4   59.69    2.80
  11  -3  -4   52.89    3.50
  11   3  -4   58.79    4.20
  11   3  -4   60.89    4.50
  -9  -3   4   42.20    2.40
   9  -3  -4   40.70    2.60
   9  -3  -4   43.80    2.20
   9  -3  -4   36.30    2.60
   9   3  -4   39.30    4.10
   9   3  -4   38.70    3.60
  -9   3   4   36.80    2.30
   9   3  -4   48.50    7.00
   7  -3  -4   98.19    3.50
   7  -3  -4   94.09    3.50
  -7  -3   4   95.89    4.70
  -7  -3   4  102.39    3.10
   7  -3  -4  100.69    3.50
   7   3  -4  100.09    5.50
   7   3  -4   98.99    4.50
  -5  -3   4   33.80    2.60
   5  -3  -4   29.30    1.80
   5   3  -4   33.90    2.20
  -3  -3   4   89.99    4.30
   3   3  -4   88.89    3.20
  -3   3   4   87.39    3.80
  -1  -3   4  206.38    7.10
   1  -3  -4  203.28    5.10
  -1  -3   4  196.78    5.70
  -1   3   4  205.98    6.80
  -1  -3  -4  818.92   19.00
   1  -3   4  813.72   20.10
   1  -3   4  811.42   18.20
   1   3   4  807.92   20.20
   1   3   4  815.92   18.20
  -3  -3  -4   16.90    2.20
   3  -3   4   17.40    1.80
   3  -3   4   16.20    2.10
   3   3   4   16.50    2.30
   5  -3   4   40.40    2.80
   5  -3   4   35.60    2.40
  -5  -3  -4   35.00    3.50
  -5  -3  -4   35.20    1.50
  -5  -3  -4   34.70    1.50
  -5   3  -4   31.70    2.00
   5   3   4   39.10    3.80
   7  -3   4  168.48    6.40
   7  -3   4  162.38    6.40
  -7  -3  -4  163.88    5.60
  -7  -3  -4  165.68    5.50
  -7  -3  -4  154.18    7.50
   7   3   4  163.68    7.10
  -9  -3  -4  144.09    7.80
   9  -3   4  135.99    6.00
  -9  -3  -4  148.39    5.70
   9   3   4  145.09    7.00
  11  -3   4    2.20    1.10
 -11  -3  -4    1.40    1.00
 -11  -3  -4    1.60    1.60
  11   3   4    4.80    1.60
 -13  -3  -4   14.80    3.60
  13  -3   4   11.30    2.20
 -13  -3  -4    6.80    1.80
  13   3   4    6.40    2.10
  15  -3   4   56.99    6.50
  15  -3   4   49.00    4.70
 -15  -3  -4   44.50    6.50
 -15  -3  -4   59.29    5.40
  15   3   4   57.49    5.70
 -17  -3  -4   11.20    2.60
 -17  -3  -4   25.70    5.50
  17  -3   4   15.30    2.80
  17  -3   4   16.50    4.20
  17   3   4   14.90    3.10
  20  -4  -4    7.30    2.60
 -20  -4   4    5.00    2.20
  20   4  -4    5.50    2.50
  18  -4  -4    0.00    1.30
 -18  -4   4    0.80    1.20
  18   4  -4   -0.90    1.00
  16  -4  -4   26.10    3.70
 -16  -4   4   25.50    3.10
  16   4  -4   24.00    4.20
 -14  -4   4   70.99    3.80
  14  -4  -4   63.79    4.20
  14   4  -4   59.79    6.00
  12  -4  -4   17.70    2.10
 -12  -4   4   20.90    2.00
  12  -4  -4   16.80    2.10
  12   4  -4   17.10    3.30
  10  -4  -4    7.70    0.90
  10  -4  -4    8.40    1.50
  10  -4  -4    8.50    0.90
  10   4  -4    8.60    2.30
   8  -4  -4   72.99    3.50
   8   4  -4   71.29    5.20
  -6  -4   4   10.60    2.10
   6  -4  -4   12.30    1.70
   6   4  -4    8.10    2.10
  -4  -4   4    6.60    1.60
   4  -4  -4    4.90    1.10
  -4   4   4    3.90    1.20
  -2  -4   4   44.30    3.40
  -2   4   4   49.90    3.30
   0  -4   4   62.79    4.00
   0   4   4   68.49    4.10
  -2  -4  -4    5.20    1.00
   2  -4   4    7.20    1.70
   2   4   4    3.80    1.30
   4  -4   4    1.90    1.00
  -4  -4  -4    1.10    0.80
   4   4   4    1.50    1.00
  -6  -4  -4   19.10    2.80
   6  -4   4   17.00    1.60
   6  -4   4   16.20    1.60
   6  -4   4   10.90    2.10
   6   4   4   12.20    2.40
   8  -4   4   54.89    3.90
   8  -4   4   58.39    3.20
  -8  -4  -4   48.70    4.90
   8  -4   4   52.29    3.20
   8   4   4   55.09    5.30
  10  -4   4   94.89    5.30
 -10  -4  -4   96.29    3.70
 -10  -4  -4   89.09    6.30
  10  -4   4   97.89    5.10
  10   4   4  106.49    6.40
  12  -4   4  136.49    6.90
  12  -4   4  138.79    6.70
 -12  -4  -4  131.29    5.30
 -12  -4  -4  132.09    8.30
  12   4   4  126.19    7.50
  14  -4   4   24.00    3.40
 -14  -4  -4   21.40    2.80
 -14  -4  -4   20.40    4.30
  14  -4   4   23.30    3.60
  14   4   4   20.70    3.60
 -16  -4  -4   13.10    2.40
  16  -4   4    8.70    2.60
 -16  -4  -4    2.10    2.40
  16  -4   4   11.40    2.60
  16   4   4    9.50    2.70
  17  -5  -4   17.90    2.10
  17   5  -4    8.00    2.90
  15   5  -4   38.40    5.40
  13   5  -4    2.10    1.70
  11   5  -4   10.80    2.90
   9   5  -4   31.80    4.70
   7  -5  -4  250.37    8.30
  -5  -5   4   81.29    5.20
   5  -5  -4   90.29    4.50
   5   5  -4   90.09    6.40
  -5   5   4   86.49    5.00
  -3  -5   4  240.48    9.50
  -3   5   4  232.28    9.10
  -1  -5   4   11.60    2.30
  -1   5   4    8.70    2.00
   1  -5   4    2.70    1.30
   1   5   4    3.00    1.40
   3  -5   4  255.97    9.90
   3   5   4  274.17   10.60
   5  -5   4  307.47   11.10
   5   5   4  314.77   12.00
  -7  -5  -4  106.69    5.70
   7  -5   4  105.29    5.90
   7   5   4  100.69    6.60
   9  -5   4   52.59    5.00
  -9  -5  -4   45.90    5.00
   9   5   4   52.59    5.70
  11  -5   4    7.10    2.10
 -11  -5  -4    8.10    2.50
  11   5   4    5.20    2.10
 -13  -5  -4   17.80    3.80
  13  -5   4   11.20    2.70
  13  -5   4   17.00    2.30
  13   5   4   18.70    3.80
  15  -5   4    6.60    2.00
 -15  -5  -4   14.80    3.80
  15   5   4    7.70    2.50
  16   6  -4    6.00    2.60
  14   6  -4    1.60    2.00
  12   6  -4    1.00    1.90
  10   6  -4    0.30    1.50
   8   6  -4    7.20    2.70
   6  -6  -4    4.10    1.60
  -6  -6   4    3.70    1.60
  -6   6   4    3.40    1.60
   6   6  -4   -0.30    1.40
  -4  -6   4    6.50    2.30
   4   6  -4    7.10    2.50
  -4   6   4    6.20    2.10
  -2  -6   4    5.00    1.80
  -2   6   4    6.30    2.00
   0  -6   4    1.90    1.50
   0   6   4    2.20    1.40
   2  -6   4   26.30    3.80
   2   6   4   37.80    4.90
   4  -6   4  279.57   11.00
   4   6   4  243.78   11.10
   6  -6   4   59.79    5.70
   6   6   4   64.49    6.50
   8  -6   4    0.10    1.00
   8   6   4    0.50    1.40
  10  -6   4   11.50    2.80
  10   6   4   12.60    3.20
  12  -6   4    8.50    2.50
  12   6   4   11.00    3.20
  11   7  -4   28.30    5.30
   9   7  -4    3.10    2.50
   7   7  -4    1.40    2.30
   5   7  -4    3.10    2.20
  -3  -7   4   25.90    4.30
   3   7  -4   19.20    4.40
  -3   7   4   27.70    4.30
  -1  -7   4   43.70    5.40
  -1   7   4   50.59    5.80
   1  -7   4    8.10    2.40
   1   7   4   10.20    2.90
   3  -7   4    2.60    1.70
   3   7   4    8.80    2.80
   5  -7   4    1.80    1.60
   5   7   4    1.00    1.60
   7  -7   4    0.50    1.20
   7   7   4    0.00    1.40
   9  -7   4   -1.20    1.20
   9   7   4   -1.20    1.40
   6   8  -4    3.20    2.60
   4   8  -4   12.70    3.90
  -2  -8   4    3.80    2.30
   2   8  -4    8.90    3.40
   0  -8   4   -1.20    1.30
   0   8  -4   -1.00    2.00
   0   8   4    0.00    1.60
   2  -8   4   -0.10    1.50
   2   8   4   -0.20    1.50
   4  -8   4    2.00    2.00
   4   8   4    1.90    2.20
  22   0  -5   -0.50    1.40
  22   0  -5    0.50    2.30
 -20   0   5   -0.50    1.30
  20   0  -5    0.60    1.50
  20   0  -5    1.30    2.30
  18   0  -5    1.00    1.80
  18   0  -5    0.70    0.90
 -18   0   5   -0.70    1.00
  18   0  -5    0.00    1.20
 -16   0   5   -0.30    0.80
  16   0  -5   -0.80    1.00
  16   0  -5   -0.30    0.60
  16   0  -5    0.70    1.50
 -14   0   5    2.40    1.40
  14   0  -5   -0.30    0.80
 -14   0   5   -0.10    0.70
  14   0  -5   -0.10    0.50
  14   0  -5    0.30    1.20
  12   0  -5    0.60    1.00
 -12   0   5   -0.50    0.80
  12   0  -5    2.80    1.10
 -12   0   5    0.40    0.70
  12   0  -5   -0.50    0.40
  10   0  -5    1.00    0.50
  10   0  -5    1.20    0.70
 -10   0   5    0.90    0.80
  10   0  -5    0.30    1.00
   8   0  -5    0.00    0.40
   8   0  -5   -0.40    0.40
   8   0  -5    0.70    0.80
   8   0  -5   -0.10    0.30
  -8   0   5    0.00    0.40
   6   0  -5    0.30    0.50
   6   0  -5    0.90    0.40
   6   0  -5    0.00    0.40
  -6   0   5   -0.20    0.30
   6   0  -5   -0.40    0.40
   4   0  -5   -0.20    0.40
   4   0  -5   -0.10    0.30
   4   0  -5   -0.10    0.30
  -4   0   5    2.00    0.60
  -4   0   5   -0.30    0.20
   2   0  -5   -0.20    0.30
   2   0  -5   -0.40    0.40
  -2   0   5    1.20    0.30
   2   0  -5   -0.40    0.30
  -2   0   5    0.20    0.30
  -2   0   5    0.40    0.40
  -2   0  -5    0.00    0.40
   2   0   5    0.00    0.30
   2   0   5    0.00    0.30
  -2   0  -5    0.40    0.60
   4   0   5   -0.20    0.30
  -4   0  -5   -0.60    0.30
  -4   0  -5   -0.60    0.40
   6   0   5    0.10    0.50
  -6   0  -5   -1.10    0.60
  -6   0  -5   -0.60    0.50
   8   0   5    0.20    0.50
  -8   0  -5    0.00    0.80
  -8   0  -5   -0.90    0.40
  10   0   5    0.70    0.70
 -10   0  -5   -0.10    0.80
 -10   0  -5    0.90    1.20
  10   0   5    0.10    0.80
  12   0   5    0.20    0.70
 -12   0  -5    0.80    1.40
  12   0   5   -0.10    0.90
 -12   0  -5   -0.20    0.70
  14   0   5   -0.10    0.80
  14   0   5   -0.30    1.00
 -14   0  -5   -0.90    0.90
  16   0   5   -0.10    0.80
 -16   0  -5    1.20    1.40
  16   0   5   -1.60    1.10
  18   0   5   -0.10    1.40
  18   0   5   -0.30    1.00
 -18   0  -5    0.90    1.60
  23  -1  -5    9.20    4.10
 -23  -1   5    8.30    3.00
  21  -1  -5   28.20    5.80
 -21  -1   5   38.20    5.20
  21  -1  -5   29.50    3.70
  21   1  -5   42.70    5.20
 -19  -1   5   95.89    6.50
  19  -1  -5   91.89    9.00
  19  -1  -5  113.39    5.90
  19   1  -5  113.49    5.80
  19   1  -5  102.09    6.70
  19   1  -5  101.09   10.20
 -17  -1   5    0.80    1.10
  17  -1  -5   -0.10    0.80
  17  -1  -5    0.10    1.30
  17   1  -5    1.80    1.50
  17   1  -5    1.00    1.00
  17   1  -5    2.80    2.20
 -15  -1   5   -0.30    0.80
  15  -1  -5   -0.70    0.60
  15  -1  -5    1.10    1.40
  15  -1  -5   -0.20    0.50
  15   1  -5    0.60    1.50
 -15   1   5    0.60    1.00
  15   1  -5   -0.60    0.90
  15   1  -5    0.60    0.90
  13  -1  -5   -0.20    0.40
  13  -1  -5   -0.20    0.60
 -13  -1   5   -0.50    0.60
  13  -1  -5   -0.50    1.00
 -13   1   5    0.70    0.80
  13   1  -5    0.50    0.70
  13   1  -5    0.60    0.90
  13   1  -5   -0.60    1.00
  11  -1  -5   23.10    1.40
 -11  -1   5   31.10    3.20
  11  -1  -5   23.00    3.30
  11  -1  -5   29.90    2.20
 -11   1   5   23.90    2.80
  11   1  -5   24.90    3.80
 -11   1   5   25.20    3.30
  11   1  -5   21.10    2.80
  11   1  -5   23.20    2.60
   9  -1  -5    1.90    0.70
   9  -1  -5    2.10    1.10
  -9  -1   5    0.40    0.60
   9  -1  -5    0.20    0.40
   9  -1  -5    3.30    0.50
   9   1  -5    3.10    1.30
   9   1  -5    2.60    0.90
  -9   1   5    3.40    1.00
   9   1  -5    1.70    0.80
  -7  -1   5  164.98    6.30
   7  -1  -5  160.68    5.00
   7  -1  -5  163.38    6.50
  -7  -1   5  164.98    5.70
   7  -1  -5  162.78    3.60
   7  -1  -5  157.28    4.90
  -7   1   5  163.48    5.40
   7   1  -5  165.28    5.80
   7   1  -5  168.48    5.90
   7   1  -5  151.68    6.70
  -5  -1   5  185.18    5.70
  -5  -1   5  173.88    5.60
  -5  -1   5  181.08    5.50
   5  -1  -5  180.58    5.00
   5  -1  -5  180.18    5.00
   5  -1  -5  175.68    6.20
   5   1  -5  183.48    5.80
  -5   1   5  180.08    5.40
   5   1  -5  170.08    6.60
  -3  -1   5 8093.19  159.08
  -3  -1   5 7615.64  174.38
  -3  -1   5 7043.50  179.88
   3  -1  -5 7183.78  180.18
   3  -1  -5 7523.75  164.78
   3  -1  -5 7760.42  163.28
  -3   1   5 7403.26  163.08
   3   1  -5 8008.70  158.98
   3   1  -5 8275.97  161.08
  -3   1   5 7812.22  169.78
  -1  -1   5    2.30    0.70
   1  -1  -5    1.90    0.50
   1  -1  -5    1.70    0.70
  -1  -1   5    2.40    0.60
   1   1  -5    2.60    0.70
  -1   1   5    1.90    0.50
   1   1  -5    2.20    0.80
  -1   1   5    2.10    0.60
  -1  -1  -5  132.49    5.10
  -1  -1  -5  125.19    4.10
   1  -1   5  124.49    4.10
  -1  -1  -5  124.79    4.30
  -1   1  -5  118.19    4.80
  -1   1  -5  130.19    4.30
   1   1   5  122.69    4.50
   1   1   5  124.39    4.10
  -3  -1  -5  188.88    7.10
   3  -1   5  184.98    5.60
  -3  -1  -5  200.88    6.20
   3  -1   5  193.68    5.80
  -3   1  -5  191.48    6.00
  -3   1  -5  190.18    7.00
   3   1   5  187.48    6.00
   5  -1   5  692.73   16.70
   5  -1   5  668.93   16.10
   5  -1   5  654.53   16.10
  -5  -1  -5  662.23   18.50
  -5  -1  -5  677.53   16.80
  -5   1  -5  663.83   16.60
   5   1   5  666.03   16.60
  -5   1  -5  661.23   18.10
  -7  -1  -5    1.70    1.10
  -7  -1  -5    0.70    0.70
   7  -1   5    1.00    0.70
   7  -1   5    0.40    0.50
   7  -1   5    0.30    0.50
   7   1   5    0.80    0.70
  -7   1  -5    0.40    0.70
  -7   1  -5   -0.70    0.80
  -9  -1  -5   40.00    3.80
   9  -1   5   44.10    3.20
   9  -1   5   38.60    2.70
  -9  -1  -5   51.09    5.50
  -9   1  -5   33.50    4.30
   9   1   5   36.20    3.50
  -9   1  -5   43.60    3.30
  11  -1   5    1.70    1.10
 -11  -1  -5    0.40    1.00
  11  -1   5    1.90    1.00
 -11  -1  -5    1.30    1.30
 -11   1  -5    2.00    1.20
  11   1   5    0.80    1.20
  11   1   5    3.30    1.30
  13  -1   5  456.45   13.90
 -13  -1  -5  451.05   17.50
  13  -1   5  437.46   13.30
 -13  -1  -5  434.96   14.60
  13   1   5  435.16   13.80
 -13   1  -5  428.96   14.60
  13   1   5  450.85   15.40
  15  -1   5   15.20    2.70
 -15  -1  -5   12.60    2.80
  15  -1   5   13.40    2.40
  15   1   5   11.50    2.40
  15   1   5   17.90    3.70
  17  -1   5    0.80    1.40
 -17  -1  -5    0.50    1.40
  17  -1   5    1.20    1.00
  17   1   5   -1.00    1.40
  17   1   5    0.00    0.90
  19  -1   5    2.40    1.50
  19  -1   5    4.20    2.00
 -19  -1  -5    3.50    2.10
  19   1   5    4.80    1.90
  19   1   5    1.60    2.20
 -22  -2   5    3.00    2.10
  22  -2  -5    1.60    2.20
  22   2  -5    2.70    2.50
  20  -2  -5   13.20    1.70
 -20  -2   5   16.50    3.40
  20  -2  -5   19.80    4.60
  20   2  -5   10.50    2.40
  20   2  -5   11.90    3.10
  18  -2  -5   38.60    2.50
 -18  -2   5   34.10    4.30
  18  -2  -5   46.40    6.30
  18   2  -5   40.30    4.40
  18   2  -5   31.10    4.50
  16  -2  -5    4.30    2.30
 -16  -2   5    3.80    1.50
  16  -2  -5    5.20    1.10
  16   2  -5    5.10    2.00
  16   2  -5    2.20    1.40
  14  -2  -5  407.26   10.20
  14  -2  -5  393.96   14.50
  14  -2  -5  418.86   10.10
 -14  -2   5  417.96   13.10
  14   2  -5  407.16   13.70
  14   2  -5  417.16   13.40
  14   2  -5  390.16   15.60
 -12  -2   5   89.79    4.70
  12  -2  -5   85.79    3.00
  12  -2  -5   90.39    2.80
  12  -2  -5   83.29    5.40
  12  -2  -5   88.99    2.90
 -12   2   5   87.69    4.50
  12   2  -5   89.09    6.20
  12   2  -5   80.59    5.00
  12   2  -5   95.39    5.20
  10  -2  -5  139.29    3.90
 -10  -2   5  133.09    5.60
  10  -2  -5  143.99    6.30
  10  -2  -5  140.19    6.50
 -10   2   5  139.29    5.40
  10   2  -5  139.69    6.30
  10   2  -5  144.89    7.40
  10   2  -5  143.09    6.30
   8  -2  -5  114.29    5.20
  -8  -2   5  113.19    4.60
   8  -2  -5  122.39    3.20
   8  -2  -5  123.49    5.20
   8   2  -5  118.19    5.20
   8   2  -5  123.09    5.70
   8   2  -5  109.99    5.80
  -8   2   5  120.89    4.40
   6  -2  -5  560.64   12.20
  -6  -2   5  580.94   13.80
   6  -2  -5  572.24   14.40
   6  -2  -5  564.74   14.20
  -6  -2   5  550.24   14.40
   6   2  -5  559.44   14.40
  -6   2   5  557.84   12.40
   6   2  -5  581.64   16.00
  -6   2   5  569.04   13.30
  -4  -2   5  312.37    7.80
  -4  -2   5  291.27   10.10
  -4  -2   5  310.67    9.00
  -4  -2   5  308.07    7.80
   4  -2  -5  310.07    8.50
  -4   2   5  317.57    7.50
   4   2  -5  303.77    8.40
  -4   2   5  308.87    7.50
  -2  -2   5  131.59    4.90
   2  -2  -5  124.79    4.50
  -2  -2   5  129.99    5.00
  -2   2   5  133.69    3.80
  -2   2   5  130.59    4.20
   2   2  -5  125.89    4.20
   0  -2   5   87.19    3.80
   0  -2  -5   86.49    3.80
   0  -2   5   88.29    3.80
   0   2   5   84.19    3.50
   0   2   5   89.29    3.30
   0   2  -5   86.89    3.10
  -2  -2  -5  701.33   18.00
   2  -2   5  704.93   17.10
  -2  -2  -5  720.43   16.00
  -2  -2  -5  715.03   16.00
   2  -2   5  682.23   17.40
  -2   2  -5  720.33   16.40
   2   2   5  714.03   17.30
   4  -2   5  225.78    7.70
   4  -2   5  214.08    5.00
  -4  -2  -5  207.48    8.10
   4  -2   5  214.08    5.10
   4  -2   5  224.58    7.00
  -4  -2  -5  218.68    6.60
  -4   2  -5  217.58    6.60
   4   2   5  218.28    7.40
   6  -2   5   32.80    1.60
   6  -2   5   35.10    2.40
  -6  -2  -5   39.00    2.70
  -6  -2  -5   33.40    2.40
   6  -2   5   40.40    3.90
  -6  -2  -5   33.60    4.10
   6  -2   5   32.00    1.70
  -6   2  -5   32.90    2.40
   6   2   5   28.70    3.10
  -8  -2  -5  197.98    9.20
   8  -2   5  179.18    6.80
   8  -2   5  201.78    5.80
  -8  -2  -5  192.78    7.20
   8  -2   5  196.28    5.90
   8   2   5  208.58    7.80
  -8   2  -5  206.58    7.40
 -10  -2  -5  634.34   20.50
  10  -2   5  641.14   16.90
 -10  -2  -5  641.64   17.70
  10  -2   5  637.74   15.60
  10   2   5  621.04   17.80
 -12  -2  -5   42.10    4.60
  12  -2   5   35.50    2.60
  12  -2   5   41.50    3.80
 -12  -2  -5   41.80    5.80
  12   2   5   31.30    3.80
  12   2   5   32.10    4.60
 -14  -2  -5   47.90    4.90
  14  -2   5   56.99    3.40
  14  -2   5   48.50    4.50
 -14  -2  -5   46.80    6.70
  14   2   5   61.29    6.40
  14   2   5   52.49    5.20
  16  -2   5    0.30    1.00
  16  -2   5   -0.40    0.80
 -16  -2  -5   -0.50    1.70
 -16  -2  -5    1.00    1.40
  16   2   5   -0.30    1.70
  16   2   5    1.30    1.20
  18  -2   5    5.40    1.50
 -18  -2  -5    2.50    1.80
  18  -2   5    5.90    2.00
  18   2   5    1.40    1.40
  18   2   5    4.80    2.50
 -21  -3   5    0.00    1.50
  21  -3  -5    0.10    1.80
  21   3  -5    1.60    2.50
  21   3  -5    3.20    1.70
 -19  -3   5   68.09    6.20
  19  -3  -5   76.89    7.90
  19   3  -5   69.19    7.70
  19   3  -5   79.69    6.00
  17  -3  -5   41.40    5.30
 -17  -3   5   41.40    4.60
  17   3  -5   41.80    4.90
  17   3  -5   40.90    5.20
 -15  -3   5    3.50    1.50
  15  -3  -5    0.70    1.30
  15   3  -5    3.70    1.90
  15   3  -5    4.50    1.80
 -13  -3   5    4.40    1.40
  13  -3  -5    7.10    1.90
  13   3  -5    7.10    2.10
  13   3  -5   11.80    2.60
  11  -3  -5  132.09    5.80
  11  -3  -5  134.69    6.20
 -11  -3   5  141.39    5.50
  11  -3  -5  125.09    4.20
  11   3  -5  134.09    6.50
  11   3  -5  142.89    7.10
   9  -3  -5   -0.30    0.30
   9  -3  -5   -0.30    0.40
  -9  -3   5    0.30    0.50
   9  -3  -5    0.60    0.60
   9   3  -5    1.10    0.90
  -9   3   5    0.20    0.50
   9   3  -5   -0.60    0.80
  -7  -3   5    6.10    0.90
   7  -3  -5    4.50    0.90
  -7  -3   5    5.00    1.30
   7  -3  -5    5.20    0.80
   7  -3  -5    3.80    0.80
   7   3  -5    4.30    1.10
   7   3  -5    8.30    2.00
  -5  -3   5  247.08    8.40
   5  -3  -5  231.88    6.10
   5  -3  -5  239.08    6.10
  -5   3   5  258.77    7.10
   5   3  -5  233.18    7.30
   3  -3  -5  308.07    7.20
   3  -3  -5  300.47    7.30
  -3  -3   5  304.87    8.90
  -3  -3   5  286.67    9.40
   3   3  -5  294.87    8.00
  -3   3   5  294.27    8.40
  -1  -3   5  240.48    7.20
   1  -3  -5  238.38    6.80
  -1  -3   5  247.18    8.20
  -1   3   5  243.98    7.70
   1   3  -5  246.78    6.60
   1  -3   5  195.68    7.10
  -1  -3  -5  194.68    6.60
   1  -3   5  191.48    6.10
   1   3   5  207.98    6.10
   1   3   5  196.78    7.00
   3  -3   5    8.90    1.60
  -3  -3  -5   13.70    2.20
   3  -3   5   14.90    1.90
   3   3   5   14.50    2.20
  -3   3  -5   14.90    1.50
  -5  -3  -5    8.00    1.00
  -5  -3  -5    8.10    1.00
   5  -3   5   11.90    1.80
  -5  -3  -5    9.30    2.00
   5  -3   5   11.60    2.00
   5   3   5    8.70    1.80
  -5   3  -5    9.10    1.40
   7  -3   5   40.60    3.00
  -7  -3  -5   40.70    2.60
  -7  -3  -5   37.10    4.30
  -7  -3  -5   47.80    2.70
   7  -3   5   39.80    3.10
   7   3   5   45.10    4.30
   9  -3   5   49.00    3.50
  -9  -3  -5   51.39    5.50
  -9  -3  -5   53.29    3.40
   9   3   5   48.50    4.70
  11  -3   5    9.20    1.90
 -11  -3  -5    8.20    2.50
 -11  -3  -5   11.20    2.20
  11   3   5    9.00    2.20
 -13  -3  -5  110.69    6.00
 -13  -3  -5  111.29    8.00
  13  -3   5   96.59    5.50
  13   3   5  109.89    6.50
  15  -3   5   30.30    3.70
 -15  -3  -5   26.50    3.70
 -15  -3  -5   35.00    5.90
  15   3   5   28.70    4.20
 -17  -3  -5   11.40    3.80
  17  -3   5   18.10    3.20
  17  -3   5   33.10    5.50
 -17  -3  -5   25.00    3.80
  17   3   5   16.80    3.40
  20  -4  -5    0.40    1.70
 -20  -4   5   -0.90    1.30
  20   4  -5   -0.50    1.30
  18  -4  -5   26.10    4.00
 -18  -4   5   22.10    3.10
  18   4  -5   13.00    3.30
  16  -4  -5   -0.10    1.10
 -16  -4   5   -0.70    0.90
  16   4  -5   -0.60    1.20
 -14  -4   5   11.10    1.80
  14  -4  -5   11.10    2.10
  14   4  -5   10.60    2.70
  12  -4  -5    6.30    1.30
 -12  -4   5    4.60    1.10
  12  -4  -5    4.50    1.20
  12   4  -5    7.20    2.20
  10  -4  -5    6.30    0.90
  10  -4  -5    7.90    1.00
  10   4  -5    8.40    2.30
   8  -4  -5  242.88    7.20
   8   4  -5  251.47   10.60
   6  -4  -5   67.49    3.20
  -6  -4   5   77.19    4.50
  -6   4   5   71.79    3.70
   6   4  -5   76.99    5.30
  -4  -4   5    1.10    1.00
  -4   4   5    0.20    0.60
   4   4  -5    0.90    0.70
  -2  -4   5  238.78    8.80
  -2   4   5  233.78    8.10
   0  -4  -5  143.49    4.10
   0  -4   5  149.09    6.50
   0   4   5  151.08    6.40
  -2  -4  -5  160.38    5.80
   2  -4   5  168.88    7.00
   2   4   5  161.28    7.00
   4  -4   5   30.90    3.40
  -4  -4  -5   34.20    3.50
   4  -4   5   31.10    1.70
   4   4   5   22.00    3.10
  -6  -4  -5   83.39    5.20
   6  -4   5   96.49    5.10
   6  -4   5   83.79    3.80
   6   4   5   81.29    5.30
   8  -4   5  174.58    7.60
  -8  -4  -5  174.28    8.60
   8  -4   5  207.88    9.60
   8   4   5  168.88    8.20
 -10  -4  -5   49.00    5.80
  10  -4   5   40.00    4.20
 -10  -4  -5   42.20    2.40
  10   4   5   39.30    4.80
  12  -4   5  124.09    6.60
  12  -4   5  132.99    7.10
 -12  -4  -5  131.49    5.50
 -12  -4  -5  130.69    8.40
  12   4   5  144.79    7.90
  14  -4   5    0.90    1.30
 -14  -4  -5   -0.20    0.90
 -14  -4  -5   -1.10    1.30
  14  -4   5   -0.10    0.90
  14   4   5    0.30    1.30
  16  -4   5   -0.30    1.50
  16  -4   5    2.00    1.40
 -16  -4  -5    0.50    1.10
 -16  -4  -5   -0.40    1.70
  16   4   5    1.40    1.50
  17  -5  -5   84.89    3.70
  17   5  -5   88.69    8.30
  15   5  -5   48.10    6.20
  13   5  -5    7.10    2.70
  11   5  -5   17.70    3.50
   9   5  -5    3.70    1.90
   7  -5  -5  238.98    7.80
  -7  -5   5  239.98    9.70
  -7   5   5  224.88    8.50
   7   5  -5  238.88   11.10
  -5  -5   5    0.40    1.00
  -5   5   5    1.30    1.00
  -3  -5   5   25.70    3.60
  -3   5   5   29.90    3.50
  -1  -5   5   37.60    4.30
  -1   5   5   35.80    3.90
   1  -5   5   55.19    4.20
   1   5   5   60.39    4.30
   3  -5   5   33.60    3.90
   3   5   5   36.40    4.30
   5  -5   5    0.00    0.90
  -5  -5  -5    0.80    0.80
   5   5   5    2.40    1.50
   7  -5   5   51.49    5.00
  -7  -5  -5   52.99    4.20
   7   5   5   50.09    5.40
  -9  -5  -5  121.89    7.10
   9  -5   5  107.59    6.30
   9   5   5  108.19    6.90
  11  -5   5    1.30    1.10
 -11  -5  -5    0.50    1.30
  11  -5   5    1.50    0.80
  11   5   5    0.80    1.40
  13  -5   5    1.40    1.10
 -13  -5  -5    2.40    2.00
  13  -5   5    4.30    1.70
  13   5   5    2.10    1.80
  15  -5   5    4.70    1.70
  15  -5   5    0.80    1.60
 -15  -5  -5    3.90    2.20
  15   5   5    3.10    2.00
  16   6  -5    6.00    2.60
  14   6  -5   15.10    4.00
  12   6  -5   20.90    4.40
  10   6  -5   56.29    6.80
   8   6  -5    1.10    1.60
  -6  -6   5   12.60    2.70
   6   6  -5   11.50    3.30
  -4  -6   5  268.77   10.90
  -4   6   5  237.08    9.80
   4   6  -5  237.88   11.90
  -2  -6   5  100.09    6.40
  -2   6   5  117.59    6.50
   0  -6   5   24.90    3.80
   0   6   5   20.10    3.40
   2  -6   5   28.10    4.00
   2   6   5   29.60    4.20
   4  -6   5    8.60    2.50
   4   6   5    6.70    2.20
   6  -6   5   11.90    2.70
   6   6   5    5.80    2.30
   8  -6   5    0.80    1.20
   8   6   5    3.60    1.90
  10  -6   5   57.09    6.00
  10   6   5   72.09    7.20
  12  -6   5    4.10    2.00
  12   6   5    4.20    2.30
  11   7  -5   16.10    4.10
   9   7  -5   26.40    5.20
   7   7  -5    3.10    2.30
  -5  -7   5   48.30    5.80
   5   7  -5   60.79    7.60
  -3  -7   5   36.50    5.10
  -3   7   5   34.80    4.60
   3   7  -5   29.30    5.40
  -1  -7   5  154.28    8.60
  -1   7   5  170.38    8.90
   1  -7   5   19.20    3.70
   1   7   5   22.60    4.00
   3  -7   5   79.69    7.40
   3   7   5   62.39    6.70
   5  -7   5    0.30    1.40
   5   7   5   -2.00    1.40
   7  -7   5    6.90    2.40
   7   7   5    5.00    2.20
   9  -7   5   -0.10    1.40
   9   7   5   -0.20    1.90
   6   8  -5   -0.80    2.00
  -4  -8   5    8.60    3.00
   4   8  -5   16.90    4.80
  -2  -8   5   22.40    4.20
   2   8  -5   22.10    5.10
   0  -8   5    0.30    1.30
   0   8   5    0.90    1.80
   2  -8   5   22.60    4.30
   2   8   5   24.00    4.40
  22   0  -6    2.00    2.90
  22   0  -6    6.60    2.40
  20   0  -6  151.48   10.30
  20   0  -6  144.69    7.70
 -20   0   6  131.79    7.90
 -18   0   6   16.90    3.10
  18   0  -6   21.00    4.50
  18   0  -6   13.10    2.60
  16   0  -6   11.90    3.30
 -16   0   6   16.60    2.90
  16   0  -6   11.80    2.50
  16   0  -6   12.90    1.90
  14   0  -6  171.78    7.10
  14   0  -6  180.18    9.20
 -14   0   6  160.08    7.30
  14   0  -6  169.98    5.90
  12   0  -6   20.20    2.50
  12   0  -6   28.10    2.00
 -12   0   6   25.20    3.00
  12   0  -6   33.10    4.40
  10   0  -6  774.42   21.60
 -10   0   6  756.62   19.40
  10   0  -6  769.52   17.80
  10   0  -6  771.42   19.30
   8   0  -6  207.08    5.90
   8   0  -6  213.78    8.40
  -8   0   6  216.48    7.00
   8   0  -6  206.08    6.80
  -6   0   6   42.70    2.40
   6   0  -6   38.00    2.30
   6   0  -6   37.40    2.90
  -6   0   6   37.60    1.60
   6   0  -6   38.50    2.40
  -4   0   6 1474.75   30.50
  -4   0   6 1432.96   31.80
   4   0  -6 1441.86   31.60
   4   0  -6 1414.16   31.60
   4   0  -6 1445.06   33.00
   2   0  -6  111.89    4.20
  -2   0   6  122.69    4.40
   2   0  -6  124.49    4.20
   2   0  -6  129.89    5.10
  -2   0   6  125.39    3.60
   0   0  -6   93.29    4.30
   0   0  -6  101.59    3.80
   0   0   6   94.79    3.20
  -2   0  -6   90.69    3.80
  -2   0  -6   83.59    4.40
   2   0   6   92.69    3.40
  -4   0  -6    7.60    1.80
   4   0   6    8.00    1.20
  -4   0  -6   10.00    1.60
   6   0   6  811.72   20.00
  -6   0  -6  837.42   22.90
  -6   0  -6  862.11   21.00
  -8   0  -6  439.06   15.10
  -8   0  -6  449.56   13.40
   8   0   6  437.86   12.40
 -10   0  -6   -0.40    1.10
  10   0   6   -0.20    0.80
  10   0   6    0.10    0.60
 -10   0  -6    1.50    0.90
  12   0   6    4.90    1.40
 -12   0  -6    5.90    2.00
  12   0   6    3.40    1.70
  14   0   6   52.99    3.90
 -14   0  -6   48.60    5.20
  14   0   6   54.99    5.60
  16   0   6   28.70    4.40
  16   0   6   27.40    3.50
 -16   0  -6   23.90    4.10
 -18   0  -6   -0.10    1.80
  18   0   6    0.50    1.30
  18   0   6   -0.40    1.50
  23  -1  -6   63.59    6.20
  23  -1  -6   67.39    8.90
 -23  -1   6   69.99    7.30
  23   1  -6   70.59    7.80
  21  -1  -6   25.50    5.70
  21  -1  -6   24.50    3.40
 -21  -1   6   28.90    4.70
  21   1  -6   25.30    4.20
  19  -1  -6    7.90    1.90
 -19  -1   6   10.00    2.70
  19  -1  -6    8.20    3.00
  19   1  -6   10.00    2.10
  19   1  -6    9.10    3.50
  19   1  -6    7.50    2.50
  17  -1  -6  136.59    8.70
 -17  -1   6  131.09    7.10
  17  -1  -6  132.49    6.20
  17   1  -6  119.09    8.60
  17   1  -6  125.59    5.90
  17   1  -6  124.69    7.00
  15  -1  -6    9.20    1.80
  15  -1  -6   12.80    1.50
  15  -1  -6   18.00    3.80
 -15  -1   6   13.50    2.60
  15   1  -6   19.10    4.00
  15   1  -6   13.70    2.20
  15   1  -6   14.90    2.80
 -15   1   6   13.10    2.40
 -13  -1   6   73.19    4.50
  13  -1  -6   74.69    3.90
  13  -1  -6   70.09    5.40
  13  -1  -6   78.79    2.90
  13   1  -6   78.09    5.80
  13   1  -6   68.29    4.50
 -13   1   6   66.19    4.20
  13   1  -6   68.89    4.00
 -11  -1   6    3.10    1.10
  11  -1  -6    3.20    0.60
  11  -1  -6    1.70    1.30
  11  -1  -6    1.20    0.80
  11   1  -6    3.30    1.10
  11   1  -6    3.30    1.50
  11   1  -6    2.90    1.10
 -11   1   6    3.60    1.10
   9  -1  -6  468.05   11.90
  -9  -1   6  441.16   12.60
   9  -1  -6  463.55   10.00
   9  -1  -6  445.56   14.00
   9   1  -6  463.55   14.70
   9   1  -6  463.35   13.00
  -9   1   6  457.75   12.40
   9   1  -6  463.05   12.50
  -7  -1   6  234.88    7.50
   7  -1  -6  240.38    8.60
   7  -1  -6  245.38    6.90
  -7  -1   6  247.98    7.10
   7   1  -6  254.77    9.20
   7   1  -6  249.88    7.80
   7   1  -6  251.57    7.70
  -7   1   6  229.68    7.20
   5  -1  -6 1356.06   31.10
  -5  -1   6 1348.47   30.00
  -5  -1   6 1339.07   29.60
  -5  -1   6 1336.67   30.00
   5  -1  -6 1366.56   29.20
   5   1  -6 1378.86   31.90
  -5   1   6 1330.87   29.70
   5   1  -6 1330.27   30.10
  -3  -1   6 1972.40   43.10
  -3  -1   6 2044.10   42.90
  -3  -1   6 1955.30   42.90
   3  -1  -6 1994.30   42.40
   3  -1  -6 1986.60   44.10
   3   1  -6 1994.40   43.20
   3   1  -6 2044.20   44.60
  -3   1   6 2062.79   41.50
  -3   1   6 1987.40   42.90
  -1  -1   6  496.05   12.20
   1  -1  -6  506.45   12.20
   1  -1  -6  525.75   13.50
  -1  -1   6  514.15   12.30
   1  -1  -6  501.25   12.10
  -1   1   6  503.05   11.70
   1   1  -6  510.25   12.50
  -1   1   6  503.45   12.60
   1   1  -6  511.95   13.70
  -1  -1  -6  927.01   21.40
   1  -1   6  939.71   21.00
   1  -1   6  932.21   21.00
  -1  -1  -6  936.81   22.80
  -1  -1  -6  933.71   21.20
  -1   1  -6  913.61   22.50
  -1   1  -6  918.41   21.30
   1   1   6  916.81   20.90
  -3  -1  -6  114.89    4.50
   3  -1   6  110.19    4.10
  -3  -1  -6  104.19    4.40
  -3  -1  -6  104.19    5.30
   3  -1   6  114.99    4.20
   3   1   6  112.99    4.30
  -3   1  -6  108.09    5.30
  -3   1  -6  116.99    4.40
   5  -1   6   25.60    2.40
  -5  -1  -6   21.60    2.50
  -5  -1  -6   28.10    3.60
   5  -1   6   26.00    2.50
   5   1   6   21.00    2.30
  -5   1  -6   27.70    2.80
  -5   1  -6   17.00    2.60
   7  -1   6   44.80    2.80
  -7  -1  -6   47.70    5.10
   7  -1   6   57.89    3.20
  -7  -1  -6   49.90    3.40
   7  -1   6   51.69    3.30
   7   1   6   49.20    3.20
  -7   1  -6   53.79    5.10
  -7   1  -6   62.59    3.70
  -9  -1  -6  175.98    7.30
   9  -1   6  163.08    6.30
  -9  -1  -6  172.78    8.80
   9  -1   6  167.08    6.90
  -9   1  -6  157.48    7.00
   9   1   6  166.88    6.80
  -9   1  -6  159.58    8.60
  11  -1   6   71.09    4.10
 -11  -1  -6   60.09    4.40
 -11  -1  -6   75.89    7.80
  11  -1   6   63.89    4.30
 -11   1  -6   57.69    4.40
  11   1   6   71.59    5.30
  11   1   6   62.29    4.10
 -13  -1  -6   18.50    4.20
  13  -1   6   24.60    3.40
  13  -1   6   20.80    3.00
 -13  -1  -6   11.50    2.60
 -13   1  -6   14.40    2.70
  13   1   6   17.60    3.50
  13   1   6   16.90    2.80
  15  -1   6    9.60    2.30
  15  -1   6   13.60    2.70
 -15  -1  -6    9.70    2.60
  15   1   6   10.50    2.50
  15   1   6   14.30    3.40
  17  -1   6   13.50    2.80
  17  -1   6   10.70    2.40
 -17  -1  -6   12.80    3.00
  17   1   6   11.30    2.50
  17   1   6   10.80    3.20
  22  -2  -6    3.90    3.10
 -22  -2   6    8.00    2.70
  22   2  -6    7.70    3.00
 -20  -2   6   20.90    3.70
  20  -2  -6   11.00    3.40
  20  -2  -6   17.00    1.90
  20   2  -6   18.20    3.10
  20   2  -6   16.80    3.70
  18  -2  -6    5.10    1.20
  18  -2  -6    6.20    2.60
 -18  -2   6    4.70    1.80
  18   2  -6    6.10    2.00
  18   2  -6    3.00    1.90
  16  -2  -6   44.50    2.50
 -16  -2   6   37.30    4.30
  16  -2  -6   49.90    6.30
  16   2  -6   43.90    4.80
  16   2  -6   42.30    4.40
  14  -2  -6   11.00    1.30
  14  -2  -6    6.10    2.10
  14  -2  -6    9.10    1.20
 -14  -2   6    9.80    2.10
  14   2  -6    8.30    2.70
  14   2  -6    9.80    2.30
  14   2  -6    7.10    2.10
 -12  -2   6    7.60    1.70
  12  -2  -6    8.90    0.90
  12  -2  -6    8.10    2.20
  12  -2  -6    8.60    1.00
  12  -2  -6    7.70    0.90
  12   2  -6    8.00    2.50
  12   2  -6    9.80    2.20
  12   2  -6    9.10    2.00
 -12   2   6    9.30    1.80
 -10  -2   6   20.90    2.70
  10  -2  -6   14.80    2.50
 -10  -2   6   21.40    2.50
  10  -2  -6   19.90    2.70
  10  -2  -6   18.70    0.90
 -10   2   6   18.80    2.30
  10   2  -6   13.40    2.80
  10   2  -6   15.90    2.50
  10   2  -6   15.30    2.30
  -8  -2   6  511.95   13.30
   8  -2  -6  510.45   14.10
  -8  -2   6  493.45   13.20
   8  -2  -6  500.95   13.60
  -8  -2   6  492.65   13.00
   8   2  -6  483.55   13.60
  -8   2   6  477.35   12.50
   8   2  -6  485.85   14.20
   8   2  -6  472.05   15.10
   6  -2  -6  848.02   20.20
  -6  -2   6  862.91   20.50
  -6  -2   6  851.21   19.70
   6  -2  -6  815.12   20.30
   6   2  -6  833.82   20.20
   6   2  -6  838.62   22.00
  -6   2   6  853.11   17.50
  -6   2   6  839.62   19.20
  -4  -2   6   20.20    2.20
  -4  -2   6   19.60    1.40
  -4  -2   6   17.40    1.30
   4  -2  -6   20.70    2.10
   4   2  -6   22.90    2.10
  -4   2   6   19.10    1.10
  -4   2   6   17.30    1.30
  -2  -2   6  473.25   12.90
  -2  -2   6  458.35   12.30
  -2  -2   6  454.45   10.80
   2  -2  -6  476.35   12.40
  -2   2   6  469.35   11.40
  -2   2   6  473.25   11.30
   2   2  -6  476.95   11.70
   0  -2   6  277.87    8.30
   0  -2  -6  283.47    6.70
   0  -2  -6  279.97    8.70
   0  -2  -6  282.27    6.70
   0  -2   6  269.57    6.50
   0  -2   6  287.57    8.80
   0   2  -6  272.27    7.70
   0   2   6  271.87    7.80
   0   2   6  280.67    7.90
  -2  -2  -6    2.30    0.70
  -2  -2  -6    1.60    0.60
   2  -2   6    2.90    0.50
   2  -2   6    1.90    0.90
   2  -2   6    1.90    0.40
   2  -2   6    1.40    0.70
  -2  -2  -6    2.30    1.00
  -2   2  -6    2.00    0.70
   2   2   6    1.90    0.80
  -4  -2  -6    8.60    2.00
   4  -2   6    5.40    0.80
   4  -2   6    5.40    1.20
   4  -2   6    6.70    1.50
   4  -2   6    7.50    0.90
  -4  -2  -6    7.50    1.30
  -4   2  -6    6.40    1.30
   4   2   6    7.10    1.40
  -6  -2  -6   19.70    3.10
   6  -2   6   21.10    1.50
   6  -2   6   15.80    2.00
   6  -2   6   23.80    3.10
   6  -2   6   22.10    1.60
  -6  -2  -6   20.40    2.30
  -6  -2  -6   25.00    2.70
   6   2   6   19.50    2.60
  -6   2  -6   20.70    2.30
  -8  -2  -6  111.69    6.70
   8  -2   6   98.99    4.00
  -8  -2  -6   91.49    4.80
   8  -2   6  100.89    4.80
   8  -2   6   99.59    3.80
   8   2   6   96.79    5.10
  -8   2  -6   93.99    4.90
 -10  -2  -6   25.00    3.20
 -10  -2  -6   20.30    3.90
  10  -2   6   23.10    2.40
  10  -2   6   21.90    2.70
  10   2   6   20.90    2.90
 -12  -2  -6    8.50    2.00
  12  -2   6    8.10    1.60
  12  -2   6    8.30    1.90
 -12  -2  -6   13.40    3.50
  12   2   6   10.70    2.30
  14  -2   6   16.20    2.20
 -14  -2  -6   13.20    3.60
  14  -2   6   14.80    2.50
 -14  -2  -6   12.10    2.80
  14   2   6   17.00    3.00
  14   2   6   22.70    4.10
 -16  -2  -6   21.40    3.70
  16  -2   6   23.40    3.40
 -16  -2  -6   29.80    5.60
  16  -2   6   28.90    3.00
  16   2   6   27.00    4.00
  16   2   6   26.10    5.10
  18  -2   6   52.39    5.30
 -18  -2  -6   58.19    6.30
  18  -2   6   52.19    3.40
  18   2   6   51.39    6.70
  18   2   6   55.79    5.90
 -21  -3   6    6.20    2.30
  21  -3  -6   11.40    3.50
  21   3  -6    9.60    2.50
  21   3  -6    7.90    3.20
 -19  -3   6   13.00    2.80
  19  -3  -6   10.00    3.20
  19   3  -6    7.90    3.20
  19   3  -6    8.10    2.40
 -17  -3   6   23.00    3.30
  17  -3  -6   17.40    3.50
  17   3  -6   18.20    3.50
  17   3  -6   15.60    3.00
 -15  -3   6   56.99    4.00
  15  -3  -6   51.19    5.50
  15   3  -6   60.69    5.80
  15   3  -6   57.39    5.60
 -13  -3   6   53.39    3.70
  13  -3  -6   58.49    4.40
  13   3  -6   64.99    4.80
  13   3  -6   42.20    4.70
 -11  -3   6    8.70    1.60
  11  -3  -6    8.40    1.80
  11  -3  -6   10.50    2.00
  11   3  -6   13.00    2.50
  11   3  -6    8.50    2.20
   9  -3  -6   35.10    2.60
  -9  -3   6   38.30    2.40
   9  -3  -6   40.20    2.80
   9   3  -6   44.00    3.30
   9   3  -6   21.80    3.20
  -7  -3   6  224.68    6.00
   7  -3  -6  217.88    6.70
  -7  -3   6  218.98    7.90
   7  -3  -6  220.08    6.80
  -7   3   6  208.18    6.00
   7   3  -6  222.78    8.90
   7   3  -6  225.68    7.70
  -5  -3   6   96.69    4.80
  -5  -3   6   99.29    4.80
   5  -3  -6   99.69    3.60
   5  -3  -6   97.19    3.60
   5   3  -6  100.89    4.30
  -5   3   6   96.79    3.60
  -3  -3   6   29.30    3.00
  -3  -3   6   35.60    2.50
   3  -3  -6   31.60    1.90
  -3   3   6   33.10    2.10
   3   3  -6   36.40    2.20
  -1  -3   6   42.90    2.70
  -1  -3   6   43.30    3.10
   1  -3  -6   49.40    2.70
   1   3  -6   40.50    2.20
  -1   3   6   47.60    2.20
  -1   3   6   45.30    2.70
   1  -3   6   40.10    2.60
   1  -3   6   34.60    3.20
  -1  -3  -6   37.60    2.70
  -1   3  -6   38.10    2.10
   1   3   6   31.10    3.00
   1   3   6   37.20    2.40
   3  -3   6    1.50    0.80
  -3  -3  -6    0.10    0.70
   3  -3   6    2.70    0.90
   3   3   6    0.90    0.80
  -3   3  -6    1.60    0.70
   5  -3   6    8.60    1.80
  -5  -3  -6    4.60    0.90
   5  -3   6    6.30    1.50
  -5  -3  -6    4.60    1.60
  -5  -3  -6    5.10    1.00
   5   3   6    5.30    1.50
  -7  -3  -6   52.79    5.50
  -7  -3  -6   43.80    2.80
   7  -3   6   45.90    3.30
   7   3   6   43.10    4.20
  -9  -3  -6  602.14   16.30
   9  -3   6  600.24   17.00
  -9  -3  -6  642.24   20.00
   9   3   6  584.34   17.70
 -11  -3  -6    7.30    2.50
  11  -3   6    7.10    1.90
 -11  -3  -6    8.70    2.00
  11   3   6    8.00    2.10
  13  -3   6    8.30    2.00
 -13  -3  -6    9.40    3.10
 -13  -3  -6   11.50    2.40
  13   3   6    7.90    2.20
  15  -3   6   26.70    3.80
 -15  -3  -6   24.30    5.00
 -15  -3  -6   25.20    3.70
  15   3   6   22.20    3.90
 -17  -3  -6   35.10    6.10
  17  -3   6   39.40    4.70
  17  -3   6   61.19    7.80
 -17  -3  -6   54.99    5.70
  17   3   6   55.69    6.00
 -20  -4   6   10.70    2.50
  20  -4  -6   14.60    3.40
  20   4  -6   17.00    3.60
 -18  -4   6    1.20    1.30
  18  -4  -6    1.50    1.40
  18   4  -6    2.20    1.70
  16  -4  -6   29.10    3.70
 -16  -4   6   22.80    2.90
  16   4  -6   27.90    4.30
 -14  -4   6    1.30    0.90
  14  -4  -6    1.80    1.00
  14   4  -6    1.60    1.50
 -12  -4   6   91.39    3.80
  12  -4  -6   92.99    4.20
  12  -4  -6   97.39    4.40
  12   4  -6   93.19    6.30
  10  -4  -6   64.29    2.70
  10  -4  -6   64.29    2.70
  10   4  -6   76.69    5.60
   8  -4  -6   50.39    2.50
  -8  -4   6   43.90    4.30
   8   4  -6   46.90    5.20
  -8   4   6   51.09    2.90
  -6  -4   6  192.58    8.00
  -6   4   6  204.78    6.80
  -4  -4   6   19.90    3.00
  -4   4   6   21.20    2.40
  -2  -4   6   55.79    3.90
  -2   4   6   58.29    3.50
   0  -4   6  225.78    8.50
   0  -4   6  225.18    6.40
   0  -4  -6  217.88    6.60
   0   4   6  214.98    8.00
   2  -4   6    3.40    0.80
  -2  -4  -6    1.70    0.90
   2  -4   6    3.20    1.20
   2   4   6    5.70    1.50
  -4  -4  -6   24.20    3.10
   4  -4   6   18.90    2.70
   4  -4   6   23.70    2.30
   4   4   6   21.10    3.00
   6  -4   6    0.10    0.60
   6  -4   6    0.90    1.00
  -6  -4  -6    1.80    1.20
   6   4   6   -0.80    0.80
  -8  -4  -6  176.88    8.90
   8  -4   6  184.98    7.90
   8   4   6  177.98    8.40
 -10  -4  -6   65.49    6.80
  10  -4   6   74.89    5.00
 -10  -4  -6   69.59    3.40
  10   4   6   75.69    5.50
 -12  -4  -6    1.30    1.00
 -12  -4  -6    0.70    1.60
  12  -4   6    0.30    1.00
  12   4   6    1.40    1.40
 -14  -4  -6   14.50    2.40
 -14  -4  -6   16.40    4.10
  14  -4   6   14.80    3.40
  14  -4   6   10.90    2.60
  14   4   6    9.50    2.50
 -16  -4  -6    1.10    1.30
  16  -4   6   -1.30    1.40
  16  -4   6   -0.50    1.20
 -16  -4  -6    2.70    2.10
  16   4   6   -0.90    1.10
  17  -5  -6    6.50    1.30
  17   5  -6    8.90    3.00
  15   5  -6   86.09    8.20
  13   5  -6   18.40    3.60
  11   5  -6   45.90    5.70
   9   5  -6  125.49    7.90
  -7  -5   6   58.69    5.50
   7   5  -6   61.99    6.40
  -5  -5   6  126.89    6.70
  -5   5   6  122.09    5.70
  -3  -5   6  148.49    7.40
  -3   5   6  144.09    6.50
  -1  -5   6   66.59    4.70
  -1   5   6   65.29    4.40
   1  -5   6  162.08    7.70
   1   5   6  173.58    7.70
   3  -5   6   34.60    4.20
  -3  -5  -6   30.30    2.90
   3   5   6   28.20    3.70
  -5  -5  -6  277.17    9.90
   5  -5   6  294.77   11.00
   5   5   6  276.07   11.10
   7  -5   6  110.79    6.40
  -7  -5  -6  105.69    6.20
   7   5   6  104.79    6.50
   9  -5   6    1.00    1.20
   9  -5   6    1.10    0.70
   9  -5   6    1.30    0.70
  -9  -5  -6    1.80    1.30
   9   5   6    1.10    1.40
  11  -5   6   11.10    2.60
  11  -5   6    9.70    1.80
 -11  -5  -6    5.60    2.30
  11   5   6   11.80    3.00
 -13  -5  -6    4.70    2.30
  13  -5   6    2.60    1.80
  13  -5   6    1.90    1.40
  13   5   6   -0.30    1.30
  16   6  -6    2.00    2.00
  14   6  -6    2.60    2.10
  12   6  -6   10.90    3.20
  10   6  -6    1.10    1.60
   8   6  -6   23.20    4.40
  -6  -6   6    6.30    2.10
   6   6  -6    5.60    2.50
  -4  -6   6    0.30    1.10
  -4   6   6    0.50    1.10
  -2  -6   6   44.70    5.10
  -2   6   6   53.69    5.20
   0  -6   6   31.60    4.50
   0   6   6   41.30    4.70
   2  -6   6    9.80    2.60
   2   6   6   13.80    2.80
   4  -6   6   20.80    3.60
   4   6   6   15.80    3.20
   6  -6   6   18.20    3.50
   6   6   6   14.70    3.30
  -8  -6  -6    2.70    1.50
   8  -6   6    1.30    1.40
   8   6   6    3.40    1.90
 -10  -6  -6   -1.00    1.00
  10  -6   6   -0.10    1.20
  10   6   6    0.40    1.50
 -12  -6  -6    6.70    2.40
  12  -6   6    3.20    1.90
  12   6   6    5.50    2.40
  11   7  -6  128.89    9.50
   9   7  -6   -1.80    1.60
   7   7  -6   -0.90    1.60
  -5  -7   6  134.99    8.00
   5   7  -6  101.19    9.70
  -3  -7   6   96.19    6.80
  -1  -7   6    2.50    1.80
  -1   7   6    5.10    2.10
   1  -7   6    1.60    1.80
   1   7   6    4.50    1.90
   3  -7   6    1.80    1.70
   3   7   6    2.10    1.60
   5  -7   6   38.60    5.20
   5   7   6   37.00    5.30
   7  -7   6    8.70    2.90
   7   7   6    6.80    2.70
  -4  -8   6   25.40    4.70
   4   8  -6   27.70    5.70
  -2  -8   6    2.30    1.80
   2   8  -6    3.40    2.50
   0  -8   6    2.70    2.00
  22   0  -7   -0.70    2.30
  22   0  -7    0.90    1.60
  20   0  -7   -0.70    1.30
 -20   0   7    0.90    1.40
  20   0  -7    2.10    2.40
  18   0  -7   -0.80    1.60
 -18   0   7   -0.20    1.00
  18   0  -7    0.20    1.10
  16   0  -7    0.00    1.00
 -16   0   7    0.60    1.00
  16   0  -7    0.80    1.50
  16   0  -7    0.00    0.60
 -14   0   7    6.00    1.60
  14   0  -7    7.70    2.50
  14   0  -7    7.20    1.60
  12   0  -7   -0.20    0.90
  12   0  -7   -0.20    0.40
 -12   0   7   -0.20    0.60
  12   0  -7   -0.80    0.50
 -10   0   7    0.70    0.70
  10   0  -7    0.10    0.40
  10   0  -7    0.00    0.70
  10   0  -7    0.10    0.60
   8   0  -7   -0.10    0.50
  -8   0   7    0.10    0.50
   8   0  -7   -0.10    0.70
   8   0  -7    0.10    0.40
  -6   0   7   -0.20    0.20
   6   0  -7    0.30    0.50
  -6   0   7    0.60    0.60
   6   0  -7   -0.90    0.50
   4   0  -7    0.60    0.50
  -4   0   7    0.60    0.50
  -4   0   7   -0.30    0.20
   4   0  -7   -0.10    0.50
  -2   0   7    0.20    0.30
  -2   0   7   -0.20    0.40
   2   0  -7    0.00    0.40
   2   0  -7    0.00    0.50
  -2   0  -7   -0.50    0.60
  -2   0  -7    0.40    0.50
   2   0   7   -0.20    0.20
   4   0   7    0.30    0.40
  -4   0  -7   -0.40    0.40
  -4   0  -7   -0.80    0.60
   6   0   7    0.70    0.70
  -6   0  -7   -0.50    0.60
  -6   0  -7   -0.10    0.80
  -8   0  -7    1.00    1.20
  -8   0  -7   -0.60    0.70
   8   0   7    0.20    0.60
 -10   0  -7   -0.20    0.80
  10   0   7    0.20    0.90
  10   0   7    0.80    0.80
 -10   0  -7   -0.60    1.00
 -12   0  -7   -0.70    0.80
  12   0   7   -0.20    1.10
  12   0   7    0.60    0.90
  14   0   7   -0.20    1.20
 -14   0  -7    1.70    1.40
  14   0   7    0.80    0.90
  16   0   7   -0.40    0.90
  16   0   7   -0.50    1.50
 -16   0  -7   -0.60    1.40
 -18   0  -7   -0.50    1.60
  18   0   7   -0.20    1.10
  18   0   7   -0.50    1.70
  23  -1  -7    2.10    1.70
  23  -1  -7   -1.80    2.10
 -23  -1   7   -1.10    1.50
  23   1  -7   -0.20    1.80
 -21  -1   7  136.29    8.20
  21  -1  -7  153.78   10.80
  21  -1  -7  140.49    7.00
  21   1  -7  144.79    8.20
  19  -1  -7   52.59    4.80
  19  -1  -7   62.99    7.70
 -19  -1   7   57.39    5.90
  19   1  -7   44.70    7.00
  19   1  -7   55.99    5.80
 -17  -1   7    8.90    2.30
  17  -1  -7   13.70    2.30
  17  -1  -7    6.00    2.60
  17   1  -7    8.00    3.00
  17   1  -7    7.30    2.10
  17   1  -7    5.10    1.60
  15  -1  -7  187.78    7.30
 -15  -1   7  175.98    8.00
  15  -1  -7  202.08   10.20
  15   1  -7  181.28    8.20
  15   1  -7  195.28   10.30
 -15   1   7  186.68    8.10
  15   1  -7  187.78    7.20
 -13  -1   7  118.49    5.90
  13  -1  -7  115.79    5.20
  13  -1  -7  118.79    3.70
  13  -1  -7  122.09    7.30
  13   1  -7  119.49    6.00
 -13   1   7  124.29    5.90
  13   1  -7  130.59    5.50
  13   1  -7  112.99    7.30
 -11  -1   7   80.39    4.40
  11  -1  -7   71.29    2.30
  11  -1  -7   65.19    3.50
  11  -1  -7   78.89    5.30
 -11   1   7   68.49    4.00
  11   1  -7   73.99    5.40
  11   1  -7   81.39    4.50
  11   1  -7   75.29    3.90
   9  -1  -7  407.36    8.90
   9  -1  -7  433.26   13.50
  -9  -1   7  436.46   12.10
   9  -1  -7  433.66   11.30
  -9   1   7  408.86   11.70
   9   1  -7  397.16   13.80
   9   1  -7  433.26   11.90
   9   1  -7  418.96   12.20
   7  -1  -7  658.33   15.60
  -7  -1   7  645.64   15.60
  -7  -1   7  650.53   16.40
   7  -1  -7  656.23   17.70
  -7   1   7  652.63   16.10
   7   1  -7  645.14   18.30
   7   1  -7  651.23   16.50
  -5  -1   7  742.63   18.00
  -5  -1   7  724.23   17.80
   5  -1  -7  741.43   19.00
  -5  -1   7  756.82   17.50
   5  -1  -7  752.52   17.20
  -5   1   7  769.62   15.70
   5   1  -7  730.43   19.60
   5   1  -7  737.13   18.10
  -5   1   7  747.73   17.70
  -3  -1   7   49.40    2.50
   3  -1  -7   52.29    3.20
  -3  -1   7   43.40    2.30
   3  -1  -7   62.59    2.60
   3  -1  -7   48.70    2.40
  -3  -1   7   44.80    2.60
   3   1  -7   47.80    3.20
   3   1  -7   42.20    2.50
  -3   1   7   43.20    2.50
  -3   1   7   49.20    1.80
  -1  -1   7    0.40    0.40
   1  -1  -7   -0.20    0.30
   1  -1  -7    0.40    0.50
  -1  -1   7    0.90    0.50
   1  -1  -7    0.70    0.70
  -1   1   7    0.80    0.60
   1   1  -7    1.90    0.70
   1   1  -7    0.20    0.70
   1  -1   7  199.88    6.20
  -1  -1  -7  195.78    7.50
   1  -1   7  203.48    6.20
  -1  -1  -7  204.18    6.50
  -1  -1  -7  200.58    6.30
  -1   1  -7  195.68    6.40
   1   1   7  197.38    6.00
  -1   1  -7  192.98    7.30
   3  -1   7  729.63   17.10
  -3  -1  -7  712.63   17.50
  -3  -1  -7  686.33   19.20
   3  -1   7  686.13   17.00
  -3   1  -7  690.23   17.40
  -3   1  -7  734.23   19.30
   3   1   7  693.83   17.10
   5  -1   7   28.90    2.20
   5  -1   7   33.80    2.40
  -5  -1  -7   31.00    3.80
  -5  -1  -7   32.40    3.10
  -5   1  -7   38.30    3.50
   5   1   7   32.30    2.40
  -5   1  -7   33.10    3.80
   7  -1   7   -0.10    0.50
  -7  -1  -7    0.00    0.90
  -7  -1  -7    0.00    0.60
   7  -1   7   -0.50    0.60
   7  -1   7    0.40    0.60
  -7   1  -7    1.00    0.80
   7   1   7    0.30    0.70
  -7   1  -7    0.60    1.10
   9  -1   7   94.99    4.70
  -9  -1  -7   97.29    5.40
   9  -1   7   98.39    5.20
  -9  -1  -7   95.59    6.60
  -9   1  -7   89.29    5.20
   9   1   7   90.79    4.90
  11  -1   7    3.50    1.30
  11  -1   7    3.00    1.50
 -11  -1  -7    5.00    2.00
 -11  -1  -7    3.80    1.60
  11   1   7    2.00    1.20
 -11   1  -7    2.50    1.50
 -13  -1  -7   43.20    6.40
 -13  -1  -7   52.99    5.30
  13  -1   7   45.30    4.40
  13  -1   7   54.09    5.20
  13   1   7   49.99    4.80
  13   1   7   51.09    6.00
  15  -1   7   26.90    3.60
  15  -1   7   28.60    3.90
 -15  -1  -7   25.10    4.00
  15   1   7   29.40    3.90
  15   1   7   29.80    4.70
  17  -1   7    3.40    1.60
 -17  -1  -7    3.40    2.10
  17  -1   7    2.40    1.70
  17   1   7    2.30    2.10
  17   1   7    3.10    1.70
  22  -2  -7    0.90    2.50
 -22  -2   7    1.20    1.90
  22   2  -7    0.60    2.10
  20  -2  -7    7.10    1.40
 -20  -2   7    8.60    2.60
  20  -2  -7    1.80    2.10
  20   2  -7    1.90    2.00
  20   2  -7    5.50    1.80
  18  -2  -7   72.39    7.60
  18  -2  -7   73.79    3.40
 -18  -2   7   69.79    5.30
  18   2  -7   79.89    5.90
  18   2  -7   59.09    4.60
 -16  -2   7   33.60    4.20
  16  -2  -7   39.00    5.20
  16  -2  -7   34.80    2.20
  16   2  -7   38.60    4.20
  16   2  -7   40.50    4.80
 -14  -2   7    2.10    1.20
  14  -2  -7    1.70    0.70
  14  -2  -7    2.70    1.00
  14  -2  -7    1.20    1.30
  14   2  -7    1.80    1.30
  14   2  -7    0.80    1.20
  14   2  -7    4.40    2.20
 -12  -2   7    0.60    0.80
  12  -2  -7   -0.90    0.70
  12  -2  -7    0.90    0.50
  12  -2  -7    0.90    0.50
  12   2  -7    0.60    0.90
 -12   2   7    1.80    1.00
  12   2  -7    1.60    1.20
  12   2  -7    0.30    1.30
  10  -2  -7    1.90    1.00
 -10  -2   7    4.70    1.40
  10  -2  -7    3.20    1.30
  10  -2  -7    3.60    0.50
 -10  -2   7    1.60    0.90
  10  -2  -7    2.00    0.40
 -10   2   7    1.50    0.90
  10   2  -7    2.80    1.30
  10   2  -7    3.20    1.40
  10   2  -7    0.70    1.20
   8  -2  -7  210.18    7.80
  -8  -2   7  204.18    7.10
   8  -2  -7  216.48    7.70
  -8  -2   7  207.38    7.20
  -8  -2   7  209.78    7.10
   8   2  -7  206.88    8.90
  -8   2   7  215.38    6.80
   8   2  -7  224.28    8.20
   8   2  -7  211.48    7.60
   6  -2  -7  449.26   12.80
  -6  -2   7  452.25   11.90
  -6  -2   7  445.36   12.30
   6   2  -7  456.15   12.40
   6   2  -7  470.05   14.10
  -6   2   7  447.46   11.50
   4  -2  -7   60.79    3.40
  -4  -2   7   67.19    3.40
  -4  -2   7   71.39    3.00
  -4  -2   7   73.09    3.00
  -4   2   7   69.39    2.30
   4   2  -7   62.69    3.20
  -4   2   7   70.09    3.00
   4   2  -7   68.89    5.00
   2  -2  -7  140.79    3.70
  -2  -2   7  140.69    4.40
   2  -2  -7  143.09    3.70
   2  -2  -7  142.89    5.60
  -2  -2   7  135.59    8.40
  -2  -2   7  146.89    5.40
  -2   2   7  147.19    4.90
  -2   2   7  140.49    4.50
   2   2  -7  140.09    5.00
   0  -2   7    3.50    0.70
   0  -2   7    4.10    1.00
   0  -2  -7    3.30    0.70
   0  -2  -7    4.30    0.80
   0  -2  -7    3.40    1.10
   0  -2   7    5.20    1.30
   0   2   7    3.30    0.80
   0   2   7    3.50    1.00
   0   2  -7    3.30    0.90
  -2  -2  -7   34.30    2.10
   2  -2   7   31.10    1.70
   2  -2   7   34.40    2.40
  -2  -2  -7   30.50    2.00
  -2  -2  -7   30.50    3.40
   2  -2   7   38.80    3.70
   2   2   7   32.00    2.30
  -2   2  -7   34.20    2.30
  -4  -2  -7   75.19    3.60
   4  -2   7   74.69    4.50
  -4  -2  -7   67.19    4.60
   4  -2   7   80.29    3.00
   4  -2   7   77.49    3.80
  -4  -2  -7   55.39    3.20
   4  -2   7   78.29    3.10
  -4   2  -7   73.39    3.70
   4   2   7   75.79    3.90
   6  -2   7   18.40    1.90
  -6  -2  -7   15.40    2.60
  -6  -2  -7   21.80    2.60
  -6  -2  -7   18.00    3.20
   6  -2   7   17.40    1.80
   6  -2   7   16.60    2.20
  -6   2  -7   16.20    2.20
   6   2   7   17.90    2.40
   8  -2   7   13.70    2.20
  -8  -2  -7   13.70    3.20
   8  -2   7   14.90    1.90
  -8  -2  -7   15.00    2.40
   8   2   7   13.60    2.30
  -8   2  -7   11.50    2.20
  10  -2   7   42.90    2.90
 -10  -2  -7   37.40    3.90
 -10  -2  -7   50.19    6.00
  10  -2   7   49.80    3.50
  10   2   7   42.80    4.30
 -12  -2  -7    3.90    2.20
  12  -2   7    1.40    0.90
  12  -2   7    0.40    0.90
 -12  -2  -7    3.20    1.60
  12   2   7    3.40    1.60
 -14  -2  -7    1.80    1.90
 -14  -2  -7    0.30    1.10
  14  -2   7    0.00    0.80
  14  -2   7   -1.20    0.70
  14   2   7    0.40    1.60
  14   2   7    0.10    0.90
 -16  -2  -7    2.10    1.70
  16  -2   7    4.70    1.80
  16  -2   7    6.80    1.70
 -16  -2  -7    2.10    2.50
  16   2   7    3.90    1.70
  16   2   7    2.70    2.20
 -21  -3   7   42.30    5.20
  21  -3  -7   38.20    6.10
  21   3  -7   37.90    4.90
  21   3  -7   39.30    6.20
 -19  -3   7   23.90    3.60
  19  -3  -7   23.30    4.50
  19   3  -7   21.30    3.70
  19   3  -7   22.20    4.30
 -17  -3   7  310.27   11.10
  17  -3  -7  270.87   12.20
  17   3  -7  280.37   11.70
  17   3  -7  296.87   12.30
  15  -3  -7    7.20    2.20
 -15  -3   7   11.10    2.20
  15   3  -7    7.40    2.40
  15   3  -7    8.10    2.30
  13  -3  -7    0.50    0.90
 -13  -3   7    1.80    1.10
  13   3  -7    0.60    1.30
  13   3  -7    0.10    1.00
 -11  -3   7    1.20    0.80
  11  -3  -7    0.50    1.10
  11  -3  -7    1.40    0.90
  11   3  -7    1.60    1.20
  11   3  -7    2.40    1.40
  -9  -3   7   60.29    3.90
  -9  -3   7   57.79    3.10
   9  -3  -7   55.09    3.40
   9  -3  -7   63.29    3.60
   9   3  -7   60.89    4.50
   9   3  -7   66.09    4.00
  -7  -3   7   17.90    1.40
  -7  -3   7   15.50    2.40
   7  -3  -7   16.70    2.00
   7  -3  -7   17.60    2.00
  -7   3   7   21.50    2.00
   7   3  -7   16.10    2.20
  -7   3   7   16.20    1.10
  -5  -3   7   17.00    2.30
   5  -3  -7   17.40    1.90
   5  -3  -7   15.60    1.80
  -5  -3   7   15.40    2.30
   5   3  -7   18.80    2.10
  -5   3   7   18.20    1.70
  -5   3   7   16.90    1.60
  -3  -3   7   55.49    3.40
  -3  -3   7   50.99    3.40
   3  -3  -7   48.70    2.80
  -3   3   7   55.69    2.70
   3   3  -7   55.19    2.90
  -3   3   7   53.59    2.50
   1  -3  -7  207.08    7.00
  -1  -3   7  209.08    7.60
  -1  -3   7  202.88    7.30
  -1   3   7  197.58    6.70
  -1   3   7  208.48    6.30
   1   3  -7  200.08    6.30
   1  -3   7   10.40    1.80
  -1  -3  -7   11.30    1.90
   1  -3   7   11.00    1.90
   1   3   7   10.50    1.80
   1   3   7   14.40    1.90
  -1   3  -7   11.70    1.60
   3  -3   7   63.39    3.80
  -3  -3  -7   72.79    2.30
  -3  -3  -7   69.59    2.30
  -3  -3  -7   76.09    4.60
   3  -3   7   76.29    4.20
   3   3   7   69.89    4.10
  -3   3  -7   72.09    3.50
  -5  -3  -7   86.39    3.60
  -5  -3  -7   93.09    3.70
  -5  -3  -7   92.69    5.70
   5  -3   7   76.59    5.20
   5  -3   7   91.39    4.70
   5   3   7   77.99    4.60
  -7  -3  -7  417.76   15.00
   7  -3   7  412.76   12.90
  -7  -3  -7  438.36   11.90
   7   3   7  416.46   13.40
  -9  -3  -7  203.78    7.70
  -9  -3  -7  216.48   10.50
   9  -3   7  202.48    8.20
   9   3   7  197.18    8.60
 -11  -3  -7    1.10    1.60
 -11  -3  -7    1.60    1.20
  11  -3   7    3.10    1.40
  11   3   7    1.80    1.30
  13  -3   7    0.90    1.10
 -13  -3  -7   -0.40    1.00
 -13  -3  -7   -1.40    1.30
  13   3   7    0.70    1.10
 -15  -3  -7    0.30    1.30
 -15  -3  -7    0.10    1.70
  15  -3   7    0.80    1.10
  15   3   7   -0.30    1.30
  17  -3   7   -0.40    1.30
 -17  -3  -7    2.80    2.40
 -20  -4   7    5.40    2.10
  20  -4  -7    5.90    2.30
  20   4  -7    3.00    2.20
  18  -4  -7   30.30    4.30
 -18  -4   7   31.70    3.70
  18   4  -7   35.40    5.00
  16  -4  -7   15.10    2.70
 -16  -4   7   17.10    2.60
  16   4  -7   13.40    3.20
  14  -4  -7   99.99    5.30
 -14  -4   7  117.99    5.00
  14   4  -7  112.59    7.20
  12  -4  -7    6.60    1.40
  12  -4  -7    8.50    1.60
 -12  -4   7    7.70    1.30
  12   4  -7    4.20    1.70
  10  -4  -7  133.79    4.70
  10  -4  -7  136.89    4.70
  10   4  -7  140.19    7.90
  -8  -4   7  162.18    7.30
   8   4  -7  161.18    8.30
  -6  -4   7  108.49    5.80
  -6   4   7  124.29    4.60
  -4  -4   7  164.68    7.20
  -4   4   7  153.78    5.80
   2  -4  -7   76.79    3.10
  -2  -4   7   78.29    3.80
  -2  -4   7   78.09    4.70
  -2   4   7   81.39    4.10
   0  -4   7  156.78    7.00
   0  -4  -7  160.48    5.80
   0  -4   7  163.98    5.70
   0   4   7  161.18    6.60
  -2  -4  -7   56.09    3.70
   2  -4   7   55.09    3.10
   2  -4   7   58.09    4.00
   2   4   7   62.39    4.10
   4  -4   7   16.40    2.60
  -4  -4  -7   13.50    2.50
   4  -4   7   15.70    2.20
   4   4   7   15.50    2.60
  -6  -4  -7  299.77   11.50
   6  -4   7  290.17   10.70
   6   4   7  299.87   11.10
  -8  -4  -7    3.20    0.70
  -8  -4  -7    0.40    1.30
   8  -4   7    2.10    1.30
   8   4   7    3.20    1.50
 -10  -4  -7   49.30    2.90
 -10  -4  -7   33.80    4.90
  10  -4   7   48.80    5.00
  10   4   7   39.70    4.70
  12  -4   7  103.59    6.20
 -12  -4  -7  106.99    5.10
 -12  -4  -7   78.99    8.40
  12   4   7  102.99    6.70
  14  -4   7    1.50    1.20
 -14  -4  -7   -0.70    1.50
 -14  -4  -7    4.20    1.60
  14   4   7    1.50    1.50
  17  -5  -7    0.20    0.80
  17   5  -7   -0.60    1.20
  15   5  -7    2.00    1.90
  13   5  -7   11.80    3.20
  11   5  -7   -0.20    1.20
  -9  -5   7   11.90    2.60
   9   5  -7   10.40    2.90
  -7  -5   7  183.68    8.50
   7   5  -7  198.28   10.20
  -5  -5   7  109.99    6.40
  -5   5   7  117.39    5.30
  -3  -5   7   44.60    4.70
  -3   5   7   41.40    3.90
  -1  -5   7  193.28    8.70
  -1   5   7  196.08    8.00
   1  -5   7  161.68    7.90
  -1  -5  -7  182.68    5.50
   1   5   7  162.48    7.50
  -3  -5  -7    0.30    0.70
   3  -5   7    0.80    1.00
   3   5   7   -0.60    0.70
   5  -5   7    6.40    2.00
  -5  -5  -7    9.00    2.10
   5   5   7    2.80    1.80
   7  -5   7   14.70    1.60
   7  -5   7   15.10    1.60
  -7  -5  -7   14.20    2.70
   7  -5   7   11.80    2.60
   7   5   7   10.60    2.50
  -9  -5  -7    3.30    1.70
   9  -5   7    0.10    1.00
   9  -5   7    0.00    0.70
   9   5   7    0.40    1.30
  11  -5   7    2.60    1.20
 -11  -5  -7    1.90    1.70
  11  -5   7    1.10    1.40
  11   5   7    1.50    1.50
  13  -5   7   37.50    4.10
  13  -5   7   35.60    4.70
 -13  -5  -7   27.90    5.20
  13   5   7   34.90    5.00
  16   6  -7    1.10    1.90
  14   6  -7    0.40    2.00
  12   6  -7   57.89    7.00
  10   6  -7   13.90    3.50
  -8  -6   7   13.80    3.10
   8   6  -7   19.40    4.10
  -6  -6   7    8.50    2.30
   6   6  -7    6.00    2.70
  -4  -6   7    1.00    1.30
  -4   6   7    0.50    1.80
  -2  -6   7   -0.80    0.80
  -2   6   7   -0.50    0.90
   0  -6   7   42.70    5.10
   0   6   7   46.50    4.90
   2  -6   7    3.90    1.80
   2   6   7    5.40    1.90
   4  -6   7   17.20    3.30
   4   6   7   28.50    4.30
   6  -6   7   63.89    6.30
  -6  -6  -7   61.19    4.10
   6   6   7   70.29    6.70
   8  -6   7   20.70    3.80
  -8  -6  -7   14.40    2.80
   8   6   7   16.50    3.50
  10  -6   7    1.60    1.40
 -10  -6  -7    1.00    1.40
  10   6   7    3.20    2.20
  11   7  -7    3.90    2.70
   9   7  -7    1.40    2.10
  -7  -7   7   40.70    5.40
   7   7  -7   40.60    6.40
  -5  -7   7    3.10    1.80
   5   7  -7    2.90    2.70
  -3  -7   7    0.70    1.40
  -1  -7   7   17.80    3.80
  -1   7   7   11.10    2.70
   1  -7   7   10.00    2.90
   1   7   7    6.60    2.30
   3  -7   7    1.70    1.40
   3   7   7    2.30    1.60
   5  -7   7   -1.70    1.20
   5   7   7    1.00    1.70
   7  -7   7   21.40    4.10
   7   7   7   18.90    3.80
  -4  -8   7  285.07   13.40
  -2  -8   7   34.00    5.20
  22   0  -8   94.29    6.50
  22   0  -8  138.89   13.10
  20   0  -8  356.56   17.20
 -20   0   8  397.76   14.90
  20   0  -8  404.96   13.90
  18   0  -8   11.90    2.50
 -18   0   8    7.00    2.20
  18   0  -8   10.10    3.40
 -16   0   8  111.29    6.30
  16   0  -8  111.09    7.90
  16   0  -8  108.09    5.90
  14   0  -8  207.58    6.70
 -14   0   8  213.08    8.60
  14   0  -8  226.08    8.50
  14   0  -8  227.58   10.90
  12   0  -8  266.07   11.30
  12   0  -8  262.37    7.50
 -12   0   8  268.47    9.40
  12   0  -8  259.17    9.10
 -10   0   8   10.30    1.90
  10   0  -8    8.60    2.20
  10   0  -8    8.00    1.20
  10   0  -8    9.50    1.70
   8   0  -8   42.80    2.20
   8   0  -8   40.80    2.80
  -8   0   8   39.80    2.80
  -8   0   8   40.70    1.90
   8   0  -8   39.00    4.10
   6   0  -8    4.00    1.30
   6   0  -8    3.30    1.00
  -6   0   8    2.50    0.50
  -6   0   8    2.10    0.80
  -4   0   8   94.79    3.20
   4   0  -8   93.19    4.00
  -4   0   8   95.39    4.20
   4   0  -8  107.59    5.10
  -2   0   8   13.40    1.40
   2   0  -8   11.40    2.00
   2   0  -8   10.10    1.50
  -2   0   8   12.90    1.80
   0   0  -8   79.59    4.40
   0   0  -8   77.59    3.60
   0   0   8   78.49    3.10
   2   0   8  286.67    8.10
  -2   0  -8  302.37    8.90
  -2   0  -8  267.47   10.00
  -4   0  -8 1281.07   29.60
   4   0   8 1235.88   28.40
  -4   0  -8 1236.28   31.50
   6   0   8   24.20    2.50
  -6   0  -8   29.60    3.90
  -6   0  -8   25.80    3.10
  -8   0  -8  334.97   13.30
   8   0   8  325.17   10.30
  -8   0  -8  335.67   11.40
 -10   0  -8  364.66   14.90
  10   0   8  364.06   13.20
 -10   0  -8  369.06   12.90
  10   0   8  384.46   11.80
  12   0   8   35.10    4.40
 -12   0  -8   28.10    3.90
  12   0   8   31.70    3.60
  14   0   8   45.00    5.50
  14   0   8   38.30    4.20
 -14   0  -8   50.29    5.70
 -16   0  -8    6.40    2.30
  16   0   8    5.10    2.40
  16   0   8    5.70    1.90
  23  -1  -8    6.80    3.20
 -23  -1   8    0.00    1.50
  23  -1  -8    4.00    1.90
  23   1  -8    1.60    2.00
  21  -1  -8   25.30    5.50
 -21  -1   8   42.40    5.40
  21  -1  -8   26.50    3.40
  21   1  -8   42.70    5.20
  19  -1  -8   86.29    5.10
 -19  -1   8   74.89    5.70
  19  -1  -8   72.19    8.10
  19   1  -8   80.49    9.10
  19   1  -8   79.39    5.80
  17  -1  -8   26.30    4.70
  17  -1  -8   29.40    3.40
 -17  -1   8   35.50    4.40
  17   1  -8   33.80    5.70
  17   1  -8   25.40    3.00
  17   1  -8   28.40    3.90
  15  -1  -8   15.80    3.40
  15  -1  -8   18.60    2.50
 -15  -1   8   13.50    2.50
  15   1  -8   14.80    2.70
  15   1  -8   20.90    2.70
 -15   1   8   22.70    3.40
  15   1  -8   27.20    4.50
  13  -1  -8   62.59    6.30
  13  -1  -8   52.59    3.40
 -13  -1   8   48.10    3.70
  13   1  -8   50.69    3.40
  13   1  -8   56.99    4.00
 -13   1   8   46.50    3.50
  13   1  -8   47.50    5.60
  11  -1  -8   45.20    4.80
 -11  -1   8   53.09    3.60
  11  -1  -8   56.09    3.20
  11  -1  -8   54.19    1.70
 -11   1   8   52.89    3.50
  11   1  -8   54.99    3.70
  11   1  -8   50.79    5.40
  11   1  -8   56.69    3.40
  -9  -1   8 1324.27   31.70
   9  -1  -8 1364.16   30.80
  -9  -1   8 1397.26   30.60
   9  -1  -8 1341.47   33.70
   9   1  -8 1376.66   31.50
   9   1  -8 1372.86   34.40
  -9   1   8 1376.36   31.60
   9   1  -8 1366.36   32.00
   7  -1  -8  163.08    6.90
  -7  -1   8  154.58    6.00
  -7  -1   8  166.08    5.50
   7  -1  -8  162.68    5.50
  -7   1   8  163.78    5.90
   7   1  -8  157.78    6.00
   7   1  -8  158.88    7.30
  -5  -1   8   67.69    3.10
   5  -1  -8   72.89    3.20
   5  -1  -8   76.49    3.20
  -5  -1   8   68.89    3.40
  -5  -1   8   68.79    3.50
   5  -1  -8   75.59    4.20
  -5   1   8   70.69    3.40
   5   1  -8   67.29    3.50
   5   1  -8   71.39    4.40
  -5   1   8   73.69    2.20
   3  -1  -8   11.60    1.90
   3  -1  -8   13.10    1.60
  -3  -1   8   12.40    1.60
   3  -1  -8    9.50    1.30
  -3  -1   8    7.60    1.40
  -3  -1   8   12.40    1.50
  -3   1   8   11.60    0.90
   3   1  -8    8.10    1.70
   3   1  -8    7.20    1.30
  -3   1   8   10.90    1.60
  -1  -1   8   39.50    2.30
  -1  -1   8   31.70    2.20
   1  -1  -8   43.00    2.50
   1  -1  -8   40.60    3.10
   1  -1  -8   36.90    2.30
  -1   1   8   38.50    2.00
   1   1  -8   41.50    3.20
  -1   1   8   40.10    2.70
   1   1  -8   34.40    2.40
   1  -1   8  190.98    6.30
   1  -1   8  206.58    6.30
  -1  -1  -8  199.98    6.70
  -1  -1  -8  201.58    7.90
  -1  -1  -8  188.28    6.40
  -1   1  -8  179.38    7.50
  -1   1  -8  190.48    6.60
   1   1   8  191.58    6.00
   3  -1   8   31.80    2.30
   3  -1   8   40.90    2.50
  -3  -1  -8   40.50    2.70
  -3  -1  -8   41.40    4.40
   3   1   8   38.70    2.40
  -3   1  -8   36.60    3.90
  -3   1  -8   39.00    2.70
  -5  -1  -8   74.19    5.20
   5  -1   8   76.69    3.90
   5  -1   8   76.59    3.80
  -5  -1  -8   70.29    4.10
  -5   1  -8   75.39    5.10
  -5   1  -8   78.59    4.20
   5   1   8   74.29    3.80
   7  -1   8    3.00    1.10
  -7  -1  -8    2.50    1.60
  -7  -1  -8    4.70    1.50
   7   1   8    5.70    1.40
  -7   1  -8    3.00    1.20
  -7   1  -8    2.90    1.60
  -9  -1  -8  212.58    8.70
  -9  -1  -8  226.68   10.80
   9  -1   8  203.98    8.40
   9  -1   8  212.88    7.90
   9   1   8  197.98    7.90
  -9   1  -8  215.08    8.70
 -11  -1  -8  221.88   11.50
  11  -1   8  190.98    7.90
 -11  -1  -8  211.08    9.10
  11  -1   8  217.38    9.00
 -11   1  -8  206.28    9.20
  11   1   8  206.18    8.50
  13  -1   8   11.80    2.50
 -13  -1  -8    9.90    2.60
  13  -1   8    9.00    2.10
  13   1   8    9.80    2.80
  13   1   8    8.30    2.10
  15  -1   8    0.00    0.90
  15  -1   8   -0.40    1.10
 -15  -1  -8    0.30    1.20
  15   1   8   -0.30    1.60
  15   1   8    0.20    0.90
  17  -1   8   83.79    5.90
 -17  -1  -8   67.59    7.00
  17  -1   8   80.29    5.60
  17   1   8   67.99    6.30
  17   1   8   92.19    8.90
  22  -2  -8   44.00    3.80
  22  -2  -8   33.50    6.00
 -22  -2   8   37.50    5.10
  22   2  -8   53.09    6.40
  20  -2  -8    0.90    0.90
 -20  -2   8    1.50    1.60
  20  -2  -8    0.70    1.90
  20   2  -8    0.90    1.80
  20   2  -8    2.30    2.30
 -18  -2   8  121.29    7.00
  18  -2  -8  113.19    8.20
  18  -2  -8  123.39    4.70
  18   2  -8  125.89    7.60
  18   2  -8  126.69    6.60
  16  -2  -8  183.38    9.80
  16  -2  -8  184.98    5.90
 -16  -2   8  178.38    8.20
  16   2  -8  175.68    8.00
  16   2  -8  195.08    9.00
  14  -2  -8   31.70    2.00
 -14  -2   8   35.20    3.80
  14  -2  -8   29.90    4.30
  14   2  -8   32.20    5.30
  14   2  -8   34.70    3.90
  14   2  -8   29.10    3.80
  12  -2  -8   -0.20    0.40
  12  -2  -8    0.00    1.00
 -12  -2   8    0.00    0.70
  12  -2  -8    0.30    0.50
  12   2  -8    1.70    1.40
  12   2  -8    0.40    1.00
  12   2  -8   -1.50    0.60
 -12   2   8   -1.20    0.80
  10  -2  -8  230.18    5.90
 -10  -2   8  224.58    8.10
  10  -2  -8  234.88    5.90
 -10  -2   8  236.68    8.40
  10  -2  -8  234.88    8.90
  10  -2  -8  226.48    9.10
  10   2  -8  236.38    8.90
  10   2  -8  237.98    8.70
  10   2  -8  245.58   10.50
 -10   2   8  221.58    7.70
   8  -2  -8  969.50   25.00
   8  -2  -8  985.80   21.10
   8  -2  -8 1016.00   24.70
  -8  -2   8  987.00   23.90
  -8  -2   8  995.70   24.00
  -8  -2   8 1012.80   23.90
   8  -2  -8  999.70   21.10
   8   2  -8 1018.70   26.70
   8   2  -8 1012.10   24.50
  -8   2   8  988.60   23.40
  -6  -2   8 2244.48   49.60
   6  -2  -8 2194.08   46.60
   6  -2  -8 2263.57   46.60
   6  -2  -8 2230.98   50.39
  -6  -2   8 2435.56   49.20
  -6   2   8 2259.47   46.30
   6   2  -8 2275.27   51.99
   6   2  -8 2209.28   49.60
  -6   2   8 2232.08   48.80
  -4  -2   8  559.44   14.60
  -4  -2   8  571.54   13.90
   4  -2  -8  558.74   12.30
   4  -2  -8  550.34   12.30
   4  -2  -8  532.15   14.90
  -4  -2   8  552.14   13.70
   4   2  -8  570.94   16.00
  -4   2   8  549.85   12.50
  -4   2   8  549.74   13.90
   4   2  -8  564.64   14.40
  -2  -2   8   20.30    2.30
   2  -2  -8   19.00    2.40
  -2  -2   8   16.70    1.70
   2  -2  -8   20.60    1.30
   2  -2  -8   19.90    1.20
   2   2  -8   19.50    2.20
  -2   2   8   16.60    1.90
   2   2  -8   18.70    3.20
  -2   2   8   17.00    1.60
   0  -2  -8    0.30    0.40
   0  -2  -8    0.10    0.60
   0  -2  -8   -0.10    0.30
   0  -2   8    0.50    0.40
   0  -2   8    0.40    0.50
   0   2  -8    0.10    0.50
   0   2   8    1.30    0.70
   0   2   8   -0.10    0.40
   2  -2   8  125.09    5.10
  -2  -2  -8  128.89    4.70
   2  -2   8  122.39    4.10
  -2  -2  -8  129.19    6.20
  -2  -2  -8   93.59    4.30
  -2   2  -8  126.69    5.00
  -2   2  -8  122.39    6.80
   2   2   8  125.09    4.90
   4  -2   8    6.70    1.20
  -4  -2  -8    3.90    1.10
   4  -2   8    6.30    1.40
   4  -2   8    3.80    0.90
  -4  -2  -8    8.20    2.10
  -4  -2  -8    5.80    1.30
  -4   2  -8    6.80    1.80
  -4   2  -8    6.60    1.50
   4   2   8    4.90    1.20
   6  -2   8   52.89    3.40
  -6  -2  -8   63.69    6.20
   6  -2   8   54.99    2.90
   6  -2   8   56.19    3.10
  -6  -2  -8   50.49    3.40
  -6   2  -8   55.09    3.60
   6   2   8   55.99    3.70
  -8  -2  -8  133.19    7.90
   8  -2   8  112.79    5.60
   8  -2   8  129.59    5.20
  -8  -2  -8  120.89    5.90
   8   2   8  116.69    5.90
 -10  -2  -8   94.79    7.20
  10  -2   8   93.19    4.60
 -10  -2  -8   94.99    5.50
  10  -2   8   84.29    4.90
  10   2   8  104.49    5.70
 -12  -2  -8   99.89    7.90
  12  -2   8   94.59    5.40
  12  -2   8   90.59    4.70
 -12  -2  -8  107.99    6.20
  12   2   8   88.99    5.70
  14  -2   8   24.10    3.50
 -14  -2  -8   34.00    5.80
 -14  -2  -8   29.10    4.20
  14  -2   8   30.50    3.20
  14   2   8   31.70    4.20
  14   2   8   31.10    4.80
  16  -2   8    2.40    1.50
  16  -2   8    3.80    1.30
 -16  -2  -8    0.00    1.30
  16   2   8    1.10    1.40
  16   2   8   -0.30    1.90
  21  -3  -8   -1.30    1.70
 -21  -3   8    0.40    1.30
  21   3  -8    2.70    1.80
  21   3  -8    0.00    2.30
 -19  -3   8   20.50    3.40
  19  -3  -8   15.70    3.70
  19   3  -8   19.70    4.40
  19   3  -8   18.70    3.40
 -17  -3   8    4.40    1.80
  17  -3  -8    5.70    2.40
  17   3  -8    4.60    1.90
  17   3  -8    7.00    2.40
 -15  -3   8  130.29    6.30
  15  -3  -8  120.99    7.10
  15   3  -8  115.99    6.90
  15   3  -8  126.69    7.10
 -13  -3   8   14.90    2.40
  13  -3  -8   15.20    2.80
  13   3  -8   17.40    3.00
  13   3  -8   17.60    3.10
 -11  -3   8   37.40    2.90
  11  -3  -8   39.70    4.00
  11   3  -8   33.10    4.30
  11   3  -8   40.80    4.10
  -9  -3   8    2.50    0.90
  -9  -3   8    5.20    1.50
   9  -3  -8    2.90    1.20
   9  -3  -8    1.20    0.90
   9   3  -8    2.40    1.60
   9   3  -8    3.50    1.40
  -7  -3   8    7.20    1.10
   7  -3  -8    4.70    1.20
  -7  -3   8    4.60    1.40
   7  -3  -8    5.90    1.30
   7   3  -8    7.10    1.60
  -7   3   8    5.20    0.60
  -7   3   8    5.60    1.10
  -5  -3   8   32.80    3.60
  -5  -3   8   31.20    3.30
   5  -3  -8   28.30    2.70
   5   3  -8   32.80    3.00
  -5   3   8   33.40    1.80
  -5   3   8   33.60    2.10
   3  -3  -8    0.00    0.50
  -3  -3   8    0.30    0.60
  -3  -3   8    0.70    0.80
  -3   3   8    1.00    0.60
  -3   3   8    1.00    0.60
   3   3  -8    0.40    0.60
  -1  -3   8  553.04   15.50
  -1  -3   8  566.14   15.50
   1  -3  -8  561.04   15.20
   1   3  -8  561.74   14.30
  -1   3   8  538.75   14.20
  -1   3   8  543.25   14.30
   1  -3   8    5.80    1.50
  -1  -3  -8    7.30    1.70
   1  -3   8    7.10    1.70
  -1   3  -8   12.50    1.80
   1   3   8    8.40    1.70
   1   3   8    5.60    1.30
  -3  -3  -8  119.49    6.30
  -3  -3  -8  124.69    3.90
  -3  -3  -8  122.39    3.90
   3  -3   8  117.29    5.70
   3  -3   8  121.39    5.70
   3   3   8  121.09    5.60
   5  -3   8  207.48    8.00
  -5  -3  -8  213.88    9.40
  -5  -3  -8  214.28    6.80
   5   3   8  218.48    8.30
  -7  -3  -8  564.44   15.10
   7  -3   8  543.55   16.20
  -7  -3  -8  566.34   18.70
   7   3   8  575.94   16.70
  -9  -3  -8    5.50    1.60
  -9  -3  -8    8.80    2.80
   9  -3   8    6.10    1.80
   9   3   8    4.60    1.70
  11  -3   8   13.70    2.60
 -11  -3  -8   13.20    3.40
 -11  -3  -8   17.80    2.80
  11   3   8   11.60    2.60
  13  -3   8   30.90    4.00
 -13  -3  -8   31.10    5.60
 -13  -3  -8   31.60    4.00
  13   3   8   21.90    3.50
 -15  -3  -8   15.70    3.00
 -15  -3  -8   13.60    4.10
  15  -3   8   14.00    2.90
  15   3   8   16.20    3.20
 -20  -4   8    0.40    1.40
  20  -4  -8    1.30    1.50
  20   4  -8    2.50    1.90
  18  -4  -8    2.40    1.50
 -18  -4   8    4.40    1.70
  18   4  -8    6.00    2.30
 -16  -4   8    9.50    2.00
  16  -4  -8    6.90    1.90
  16   4  -8    8.10    2.70
 -14  -4   8    3.80    1.30
  14  -4  -8    6.80    1.70
  14   4  -8    3.90    1.80
 -12  -4   8   50.09    2.70
  12  -4  -8   50.29    3.30
  12   4  -8   33.20    4.60
  10  -4  -8   21.10    2.10
 -10  -4   8   26.10    3.50
  10  -4  -8   25.70    2.40
  10   4  -8   27.40    4.20
  -8  -4   8   60.99    4.30
   8  -4  -8   60.49    2.70
   8  -4  -8   56.29    2.60
   6  -4  -8  112.99    3.80
   6  -4  -8  115.49    3.80
  -6  -4   8  119.39    6.20
  -6   4   8  115.69    4.40
  -4  -4   8    4.00    1.30
   4  -4  -8    3.20    0.80
  -4  -4   8    3.10    1.30
   4  -4  -8    2.90    0.70
  -4   4   8    2.80    1.00
   2  -4  -8   -0.20    0.50
  -2  -4   8   -0.50    0.60
  -2  -4   8    0.70    0.70
  -2   4   8    0.30    0.70
   0  -4   8   28.80    2.90
   0  -4   8   20.40    2.90
   0  -4  -8   25.80    2.80
   0   4   8   29.60    3.20
   2  -4   8  268.87    8.90
  -2  -4  -8  265.27    9.60
   2  -4   8  258.97    9.90
   2   4   8  260.67    9.40
   4  -4   8  161.08    7.40
  -4  -4  -8  160.78    7.60
   4   4   8  152.18    7.20
   6  -4   8   27.30    3.60
  -6  -4  -8   23.20    3.70
   6   4   8   30.10    3.90
  -8  -4  -8  143.09    8.30
   8  -4   8  147.69    7.40
  -8  -4  -8  154.48    4.70
   8   4   8  148.89    7.60
 -10  -4  -8   44.40    2.90
  10  -4   8   38.10    4.50
 -10  -4  -8   35.90    5.50
  10   4   8   48.10    5.20
  12  -4   8   10.10    2.60
 -12  -4  -8    7.80    1.80
 -12  -4  -8    1.90    2.00
  12   4   8    5.10    2.00
 -14  -4  -8    7.50    1.90
  14  -4   8    4.10    1.90
 -14  -4  -8    5.30    2.80
  14   4   8    4.70    2.00
  17  -5  -8   -0.80    0.70
  17   5  -8    1.00    1.70
  15   5  -8   16.40    3.70
  13   5  -8   60.49    6.80
  11   5  -8   10.70    3.00
  -9  -5   8  168.08    8.20
  -7  -5   8   85.19    5.60
  -5  -5   8   10.80    2.50
  -5   5   8   12.90    3.20
  -3  -5   8   24.90    3.60
  -3   5   8   21.80    2.80
  -1  -5   8  116.69    6.60
  -1   5   8  121.99    6.00
   1  -5   8  264.97   10.50
  -1  -5  -8  241.68    7.80
   1   5   8  252.87    9.70
  -3  -5  -8  146.29    6.50
   3  -5   8  148.69    7.70
   3   5   8  155.78    7.50
  -5  -5  -8   14.80    2.80
   5  -5   8    8.50    2.20
   5  -5   8   13.90    1.60
   5   5   8   11.40    2.60
  -7  -5  -8    6.10    2.20
   7  -5   8    9.00    2.40
   7   5   8    8.40    2.40
  -9  -5  -8   15.90    3.30
   9  -5   8   14.40    3.00
   9   5   8   16.50    3.20
 -11  -5  -8    2.40    1.90
  11  -5   8    3.70    1.70
  11  -5   8    1.40    1.30
  11   5   8    4.00    2.00
  13  -5   8    4.70    1.90
 -13  -5  -8    3.50    2.10
  13  -5   8    2.10    1.80
  13   5   8    7.90    2.50
  16   6  -8    1.50    2.00
  14   6  -8    0.70    1.70
  12   6  -8    0.60    1.80
  10   6  -8    1.10    2.10
  -8  -6   8   16.20    3.40
   8   6  -8   13.10    3.50
  -6  -6   8   21.00    3.60
  -4  -6   8   86.59    7.80
  -2  -6   8    6.90    2.20
  -2   6   8    5.40    1.80
   0  -6   8   28.60    4.30
   0   6   8   20.10    3.30
   2  -6   8   38.90    5.00
   2   6   8   36.30    4.50
   4  -6   8   -0.30    1.10
  -4  -6  -8    0.30    0.80
   4   6   8    0.00    1.20
   6  -6   8    2.40    1.80
  -6  -6  -8    1.00    1.10
   6   6   8    3.70    1.70
  -8  -6  -8    2.80    1.60
   8  -6   8    2.50    1.80
   8   6   8    1.50    1.60
 -10  -6  -8    8.80    2.60
  10  -6   8   10.80    2.90
  10   6   8   11.40    3.10
  11   7  -8   -1.30    1.90
   9   7  -8    3.40    2.40
  -7  -7   8   -0.50    1.20
   7   7  -8   -1.40    1.70
  -5  -7   8   23.10    4.20
  -3  -7   8   15.40    3.50
  -1  -7   8   35.90    5.40
   1  -7   8    2.20    1.80
   1   7   8    7.20    2.40
   3  -7   8    8.10    2.90
   3   7   8    6.40    2.40
   5  -7   8    5.60    2.50
   5   7   8   15.20    3.50
  22   0  -9   -1.30    2.30
  22   0  -9   -0.30    1.50
  20   0  -9    0.60    1.40
 -20   0   9    1.20    1.50
  20   0  -9   -0.80    1.90
 -18   0   9    1.00    1.20
  18   0  -9   -0.80    1.80
  18   0  -9   -1.00    1.10
 -16   0   9    0.00    0.90
  16   0  -9    0.40    1.10
  16   0  -9   -0.20    1.30
  14   0  -9   -0.80    1.00
 -14   0   9    0.00    0.80
  14   0  -9   -0.30    0.50
  14   0  -9   -0.10    0.80
  12   0  -9    0.20    0.70
 -12   0   9   -0.40    0.50
  12   0  -9    1.10    1.20
  12   0  -9    0.10    0.50
  10   0  -9    0.10    0.40
 -10   0   9   -0.20    0.50
  10   0  -9    0.10    0.80
  10   0  -9    0.30    0.70
   8   0  -9   -0.50    0.70
  -8   0   9    1.00    0.70
  -8   0   9   -0.20    0.30
   8   0  -9   -0.10    0.60
   6   0  -9    1.00    0.90
   6   0  -9    0.20    0.50
  -6   0   9    0.00    0.30
  -6   0   9   -0.20    0.40
  -4   0   9   -0.50    0.40
  -4   0   9    0.80    0.40
   4   0  -9    0.10    0.70
   4   0  -9   -0.80    0.40
  -2   0   9   -0.40    0.50
   2   0  -9   -0.10    0.50
   2   0  -9   -0.60    0.60
  -2   0   9   -0.20    0.40
   0   0   9    0.00    0.40
   0   0  -9   -0.30    0.50
   0   0  -9    0.70    0.90
  -2   0  -9   -0.40    0.60
   2   0   9   -0.10    0.40
  -2   0  -9    0.00    0.80
  -4   0  -9   -0.30    0.60
   4   0   9   -0.50    0.40
  -4   0  -9    0.00    0.80
  -6   0  -9    0.30    0.80
  -6   0  -9    1.50    1.30
   6   0   9   -0.20    0.50
  -8   0  -9    1.30    1.40
  -8   0  -9    0.30    0.90
   8   0   9   -0.10    0.70
 -10   0  -9    0.40    1.00
  10   0   9    0.70    1.00
  12   0   9    0.30    0.90
 -12   0  -9    1.80    1.50
  12   0   9   -0.50    1.20
  14   0   9    0.80    1.60
 -14   0  -9    0.20    1.30
  14   0   9   -0.10    1.00
  16   0   9   -0.10    1.10
  16   0   9    2.00    1.60
 -16   0  -9    0.00    1.50
 -23  -1   9    7.50    2.70
  23  -1  -9    6.20    3.50
  23  -1  -9    8.00    2.30
  23   1  -9    5.70    2.70
 -21  -1   9   27.50    4.30
  21  -1  -9   30.80    5.80
  21  -1  -9   30.20    3.70
  21   1  -9   38.20    5.00
  19  -1  -9   95.69    5.40
 -19  -1   9   89.09    6.20
  19  -1  -9   97.59    9.50
  19   1  -9   87.59    9.40
  19   1  -9   98.59    6.50
  17  -1  -9   26.80    3.20
 -17  -1   9   24.70    3.60
  17  -1  -9   26.40    4.80
  17   1  -9   18.10    4.40
  17   1  -9   20.00    3.30
  17   1  -9   25.90    3.00
  15  -1  -9   18.30    2.60
 -15  -1   9   21.70    3.20
  15  -1  -9   29.30    4.80
  15   1  -9   18.70    2.60
 -15   1   9   27.60    3.60
  15   1  -9   19.30    3.20
  15   1  -9   17.30    3.70
  13  -1  -9  203.18    7.40
  13  -1  -9  211.58   10.00
 -13  -1   9  201.58    8.20
  13   1  -9  205.88    8.40
  13   1  -9  198.08   10.10
  13   1  -9  197.38    7.40
 -13   1   9  209.18    8.20
 -11  -1   9    6.30    1.60
  11  -1  -9    6.80    2.00
  11  -1  -9    4.60    1.20
  11  -1  -9    3.40    1.00
  11   1  -9    7.40    1.50
  11   1  -9    4.00    1.40
  11   1  -9    3.80    1.70
 -11   1   9    6.70    1.50
  -9  -1   9  154.08    5.50
   9  -1  -9  158.48    5.80
  -9  -1   9  166.18    6.60
   9  -1  -9  164.28    7.70
   9  -1  -9  164.58    5.90
   9   1  -9  167.88    8.10
  -9   1   9  164.58    6.40
   9   1  -9  169.28    6.30
   9   1  -9  172.28    6.70
   7  -1  -9  645.24   18.00
  -7  -1   9  651.23   15.70
   7  -1  -9  643.44   15.70
  -7  -1   9  636.44   16.60
   7  -1  -9  617.24   15.70
   7   1  -9  655.73   18.70
  -7   1   9  636.54   13.60
   7   1  -9  627.44   16.60
  -7   1   9  604.34   16.20
   5  -1  -9  182.58    6.00
   5  -1  -9  181.28    6.00
  -5  -1   9  183.18    6.60
   5  -1  -9  186.18    7.60
  -5  -1   9  178.78    5.90
   5   1  -9  173.48    7.50
   5   1  -9  189.28    6.70
  -5   1   9  183.98    4.70
  -5   1   9  178.08    6.40
   3  -1  -9  139.79    5.10
  -3  -1   9  136.19    5.20
  -3  -1   9  142.19    5.10
  -3  -1   9  158.18    5.80
   3  -1  -9  143.99    6.40
   3  -1  -9  142.99    5.10
  -3   1   9  146.69    5.70
   3   1  -9  136.39    5.40
   3   1  -9  142.99    6.60
  -3   1   9  143.29    4.20
   1  -1  -9   27.90    2.10
   1  -1  -9   28.50    3.30
  -1  -1   9   27.40    2.00
  -1  -1   9   27.60    2.60
   1  -1  -9   31.30    2.20
  -1   1   9   28.90    1.70
  -1   1   9   27.30    2.90
   1   1  -9   30.40    2.90
   1   1  -9   27.20    3.30
  -1  -1  -9   12.60    2.30
  -1  -1  -9   12.00    1.80
   1  -1   9   11.50    1.60
   1  -1   9   12.60    1.80
  -1  -1  -9   13.60    1.80
  -1   1  -9   15.40    2.20
  -1   1  -9   18.30    2.80
   1   1   9   14.60    1.70
  -3  -1  -9  698.73   20.40
  -3  -1  -9  719.73   18.40
   3  -1   9  718.13   18.00
   3  -1   9  715.93   17.80
   3   1   9  740.83   17.90
  -3   1  -9  698.53   20.30
  -3   1  -9  718.93   18.50
  -5  -1  -9    8.00    1.70
   5  -1   9   11.30    1.90
  -5  -1  -9   12.80    2.70
   5   1   9   11.70    1.80
  -5   1  -9   13.40    2.80
  -5   1  -9   13.20    2.20
   7  -1   9   49.40    3.30
  -7  -1  -9   54.19    5.80
  -7  -1  -9   42.70    4.20
  -7   1  -9   55.19    4.00
   7   1   9   50.29    3.50
   9  -1   9   26.60    3.60
  -9  -1  -9   21.30    4.10
  -9  -1  -9   20.10    3.00
   9  -1   9   29.30    3.30
  -9   1  -9   26.50    3.50
   9   1   9   25.20    3.20
 -11  -1  -9    1.80    1.90
 -11  -1  -9    4.30    1.80
  11  -1   9    4.30    1.50
  11  -1   9    1.70    1.30
  11   1   9    2.00    1.20
 -11   1  -9    2.00    1.60
  13  -1   9    0.30    1.00
 -13  -1  -9    0.50    1.30
  13  -1   9    1.10    1.30
  13   1   9    1.10    1.20
  13   1   9    0.70    1.60
  15  -1   9   24.80    3.90
 -15  -1  -9   18.40    3.60
  15  -1   9   20.40    3.30
  15   1   9   30.50    4.30
  15   1   9   22.00    4.40
  17  -1   9   12.40    2.80
 -17  -1  -9   12.20    3.20
  17   1   9    9.40    3.20
  22  -2  -9    4.20    1.60
  22  -2  -9    6.80    3.30
 -22  -2   9    7.30    2.60
  22   2  -9    6.40    2.90
  20  -2  -9   -1.30    0.70
  20  -2  -9   -0.50    1.70
 -20  -2   9   -0.50    1.30
  20   2  -9    0.00    1.80
 -18  -2   9  101.39    6.40
  18  -2  -9  106.59    4.30
  18  -2  -9   96.69    9.20
  18   2  -9   97.09    6.70
  18   2  -9  108.19    6.10
  16  -2  -9    0.80    0.70
 -16  -2   9   -0.10    0.90
  16  -2  -9    1.40    1.70
  16   2  -9    0.30    0.90
  16   2  -9   -0.80    1.20
  14  -2  -9    1.70    1.50
  14  -2  -9    3.00    0.90
  14   2  -9    2.00    1.40
  14   2  -9    3.70    1.50
  12  -2  -9   99.39    3.60
  12  -2  -9   94.89    6.10
 -12  -2   9  105.39    5.30
  12  -2  -9   97.19    3.50
  12   2  -9  104.79    5.70
  12   2  -9   94.29    5.50
  12   2  -9  105.59    7.10
  10  -2  -9  152.68    7.20
  10  -2  -9  155.18    4.50
 -10  -2   9  152.48    6.10
 -10  -2   9  154.88    6.40
  10  -2  -9  150.18    4.50
 -10   2   9  148.39    6.10
  10   2  -9  156.58    8.20
  10   2  -9  153.38    6.90
  10   2  -9  154.68    6.70
   8  -2  -9 1668.03   35.90
   8  -2  -9 1632.14   39.60
  -8  -2   9 1745.73   38.50
   8  -2  -9 1697.73   35.90
  -8  -2   9 1665.13   38.30
  -8  -2   9 1718.33   38.50
   8   2  -9 1754.92   41.70
  -8   2   9 1683.93   38.00
   8   2  -9 1698.03   39.00
   6  -2  -9    1.20    0.40
   6  -2  -9    1.50    1.10
  -6  -2   9    2.60    0.90
  -6  -2   9    0.60    0.80
   6  -2  -9    1.80    0.50
  -6  -2   9    1.90    0.80
  -6   2   9    1.80    0.80
   6   2  -9    1.70    0.90
   6   2  -9    1.70    1.40
  -6   2   9    1.70    0.30
   4  -2  -9   49.60    2.20
   4  -2  -9   55.69    2.30
   4  -2  -9   49.10    3.50
  -4  -2   9   53.09    3.20
  -4   2   9   56.89    3.10
   4   2  -9   58.39    4.10
   4   2  -9   54.09    3.30
  -4   2   9   57.19    2.20
   2  -2  -9  150.18    6.50
   2  -2  -9  148.29    4.80
  -2  -2   9  157.68    5.20
  -2  -2   9  163.48    6.10
   2  -2  -9  154.38    4.90
  -2   2   9  146.49    5.80
  -2   2   9  152.88    4.90
   2   2  -9  164.08    7.20
   2   2  -9  152.38    5.80
   0  -2  -9  530.75   13.00
   0  -2  -9  534.55   13.10
   0  -2   9  515.45   12.80
   0  -2   9  507.65   13.90
   0  -2  -9  499.05   15.20
   0   2   9  503.05   14.20
   0   2  -9  518.85   15.50
   0   2   9  522.05   13.20
   0   2  -9  505.65   13.80
  -2  -2  -9   47.10    2.80
  -2  -2  -9   50.49    5.00
   2  -2   9   40.90    2.90
   2  -2   9   37.60    2.30
  -2   2  -9   39.50    2.80
  -2   2  -9   48.50    4.70
   2   2   9   42.10    2.80
  -4  -2  -9  148.19    6.10
   4  -2   9  157.48    6.30
  -4  -2  -9  153.58    7.80
   4  -2   9  164.38    5.50
  -4   2  -9  162.18    6.50
   4   2   9  147.39    6.10
   6  -2   9  422.66   12.80
  -6  -2  -9  451.85   15.80
  -6  -2  -9  440.96   13.10
   6  -2   9  438.06   12.20
  -6   2  -9  440.96   13.30
   6   2   9  429.66   13.00
   8  -2   9  140.99    6.00
   8  -2   9  164.38    6.90
  -8  -2  -9  154.08    6.90
  -8  -2  -9  157.28    9.00
   8   2   9  151.98    6.90
  10  -2   9   13.80    2.50
  10  -2   9   17.80    2.50
 -10  -2  -9   21.10    4.30
 -10  -2  -9   15.40    2.70
  10   2   9   11.60    2.40
  12  -2   9    4.20    1.40
 -12  -2  -9    3.60    2.40
  12  -2   9    4.80    1.60
 -12  -2  -9    4.60    1.90
  12   2   9    4.70    1.80
 -14  -2  -9   22.20    5.10
 -14  -2  -9   33.70    4.70
  14  -2   9   36.70    4.40
  14  -2   9   34.20    3.50
  14   2   9   41.50    6.00
  14   2   9   36.50    4.60
  16  -2   9   19.20    3.40
  16  -2   9   19.00    2.60
 -16  -2  -9   17.80    3.60
  16   2   9   18.60    3.50
  16   2   9   18.80    4.30
 -21  -3   9    4.00    2.00
  21  -3  -9    2.70    2.50
  21   3  -9    6.20    3.00
  19  -3  -9   43.70    6.10
 -19  -3   9   47.30    5.10
  19   3  -9   47.00    6.80
  19   3  -9   41.20    5.00
 -17  -3   9    2.60    1.40
  17  -3  -9    2.40    1.80
  17   3  -9    2.80    1.70
  17   3  -9    1.80    1.70
  15  -3  -9   73.09    5.50
 -15  -3   9   70.79    4.70
  15   3  -9   70.49    5.40
  15   3  -9   67.09    5.10
  13  -3  -9   42.60    4.50
 -13  -3   9   38.00    3.80
  13   3  -9   42.80    4.70
  13   3  -9   38.50    4.50
 -11  -3   9   12.90    2.20
 -11  -3   9   14.50    2.20
  11  -3  -9    7.50    1.80
  11   3  -9   12.10    2.50
  11   3  -9   13.60    2.50
   7  -3  -9    1.90    0.90
  -7  -3   9    1.80    0.70
  -7  -3   9    1.70    1.00
   7  -3  -9    0.90    0.70
   7   3  -9    1.90    1.10
  -5  -3   9  105.39    5.20
  -5  -3   9  110.39    5.80
   5  -3  -9  101.89    4.80
  -5   3   9  102.19    4.20
   5   3  -9   95.29    4.70
  -5   3   9  102.09    3.50
  -3  -3   9  298.97   10.30
  -3  -3   9  281.27    9.80
   3  -3  -9  280.27    9.50
  -3   3   9  296.57    8.80
  -3   3   9  288.47    8.10
   3   3  -9  289.07    9.10
   1  -3  -9    7.50    1.60
  -1  -3   9    9.70    1.90
  -1  -3   9   11.60    2.20
  -1   3   9   12.20    1.70
  -1   3   9    8.50    1.60
   1   3  -9   10.60    1.80
  -1  -3  -9    0.30    0.20
   1  -3   9    0.10    0.60
   1  -3   9    0.10    0.70
  -1  -3  -9    0.30    0.30
  -1  -3  -9    0.60    0.90
   1   3   9    1.10    0.90
  -1   3  -9    0.40    0.70
   1   3   9    0.20    0.60
  -3  -3  -9   93.29    5.80
  -3  -3  -9   98.59    3.80
  -3  -3  -9   98.09    3.70
   3  -3   9   99.09    5.20
   3   3   9  100.19    5.00
   5  -3   9    6.10    1.60
  -5  -3  -9    5.40    1.30
  -5  -3  -9    3.10    1.60
   5   3   9    4.80    1.50
  -7  -3  -9   55.29    3.60
  -7  -3  -9   50.69    5.80
   7  -3   9   48.40    4.60
   7   3   9   56.59    4.10
  -9  -3  -9    3.20    1.30
  -9  -3  -9    2.10    1.60
   9  -3   9    3.20    1.50
   9   3   9    2.20    1.30
 -11  -3  -9   15.80    2.80
 -11  -3  -9   15.00    3.80
  11  -3   9   20.90    3.40
  11   3   9   18.70    3.20
 -13  -3  -9   12.60    3.90
 -13  -3  -9   12.60    2.60
  13  -3   9    7.00    2.20
  13   3   9    6.30    2.10
  15  -3   9   13.30    2.90
 -15  -3  -9   16.10    4.40
 -15  -3  -9   15.20    3.20
  15   3   9   16.70    3.30
 -20  -4   9    0.00    1.30
  20  -4  -9    0.70    1.50
  20   4  -9   -0.90    1.50
 -18  -4   9   16.60    2.80
  18  -4  -9   17.20    3.30
  18   4  -9   10.40    2.90
 -16  -4   9    3.60    1.30
  16  -4  -9    1.10    1.30
  16   4  -9    0.90    1.50
 -14  -4   9   -0.60    0.70
  14  -4  -9   -0.80    0.80
  14   4  -9    1.30    1.30
 -12  -4   9   10.00    1.60
  12  -4  -9    9.70    1.90
  12   4  -9    9.70    2.70
  10  -4  -9  166.78    6.10
  10  -4  -9  171.48    6.20
 -10  -4   9  164.08    7.70
  10   4  -9  161.08    8.70
  -8  -4   9    6.00    1.90
   8  -4  -9    7.10    1.30
   8  -4  -9    8.30    1.40
   6  -4  -9   70.09    3.30
  -6  -4   9   70.29    4.70
   6  -4  -9   73.99    3.40
  -4  -4   9   64.29    4.50
   4  -4  -9   66.09    3.40
  -4   4   9   66.59    3.40
  -2  -4   9   23.60    3.30
  -2  -4   9   28.10    3.10
   2  -4  -9   23.60    2.60
  -2   4   9   23.50    2.60
   0  -4   9    7.60    2.00
   0  -4   9    9.50    1.90
   0  -4  -9    7.30    1.70
   0   4   9   11.40    2.00
   2  -4   9    0.00    0.80
  -2  -4  -9    0.40    0.90
   2   4   9    0.10    0.80
   4  -4   9   80.29    5.20
  -4  -4  -9   82.19    5.60
   4   4   9   89.29    5.20
  -6  -4  -9  118.29    7.30
   6  -4   9  116.09    6.40
   6   4   9  118.99    6.40
   8  -4   9    4.70    1.80
  -8  -4  -9    5.10    2.20
  -8  -4  -9    7.70    1.20
   8   4   9    5.30    1.90
 -10  -4  -9   54.89    3.30
  10  -4   9   64.89    6.10
 -10  -4  -9   52.79    6.50
  10   4   9   49.20    5.30
 -12  -4  -9    3.40    1.40
  12  -4   9    2.70    1.60
 -12  -4  -9    6.90    2.70
  12   4   9    2.80    1.60
 -14  -4  -9   22.80    3.20
  14  -4   9   10.00    2.70
 -14  -4  -9   19.20    4.60
  14   4   9   14.90    3.30
  17  -5  -9    3.20    1.20
  17   5  -9    1.90    2.00
  15   5  -9   16.90    4.00
  13   5  -9    0.10    1.50
  11   5  -9   57.29    6.80
  -9  -5   9  170.78    8.40
   9   5  -9  186.68   10.10
  -7  -5   9   62.49    5.90
  -5  -5   9  107.29    6.50
  -3  -5   9   21.80    3.50
  -3   5   9   30.00    3.20
   1  -5  -9   34.60    2.20
  -1  -5   9   36.80    2.50
  -1  -5   9   40.10    4.70
  -1   5   9   32.60    3.60
  -1  -5  -9   65.09    3.90
   1  -5   9   68.49    3.30
   1  -5   9   61.69    5.90
   1   5   9   60.89    4.40
  -3  -5  -9   17.00    2.70
   3  -5   9   18.40    2.10
   3  -5   9   20.00    3.40
   3   5   9   19.30    3.10
   5  -5   9   13.20    2.90
  -5  -5  -9   14.50    2.90
   5   5   9   16.20    3.00
   7  -5   9    1.40    1.40
  -7  -5  -9    2.80    1.60
   7   5   9    1.70    1.40
   9  -5   9    1.20    1.30
  -9  -5  -9    2.20    1.80
   9   5   9    3.20    1.70
  11  -5   9   20.60    3.60
 -11  -5  -9   19.90    4.40
  11   5   9   24.70    4.20
  16   6  -9   17.80    4.30
  14   6  -9   61.59    7.40
  12   6  -9   -1.40    1.50
 -10  -6   9   -0.80    0.90
  10   6  -9   -1.40    1.40
  -8  -6   9   14.80    3.20
   8   6  -9   21.70    4.40
  -6  -6   9   28.00    4.30
  -4  -6   9    2.00    1.60
  -2  -6   9    6.60    2.20
  -2   6   9    5.60    1.80
   0  -6   9   84.99    6.20
   0   6   9   85.19    5.50
   2  -6   9  285.07   12.20
   2   6   9  295.17   11.50
   4  -6   9    0.40    1.20
  -4  -6  -9   -0.40    0.80
   4   6   9   -0.10    1.00
   6  -6   9   26.90    4.30
  -6  -6  -9   14.10    2.80
   6   6   9   27.40    4.20
   8  -6   9   -1.70    0.90
  -8  -6  -9   -1.20    1.00
   8   6   9    0.70    1.20
  11   7  -9    0.60    2.20
  -9  -7   9   36.50    5.30
   9   7  -9   28.00    5.40
  -7  -7   9   29.20    4.90
   7   7  -9   21.10    4.80
  -5  -7   9   10.00    2.90
  -3  -7   9    4.30    2.10
  -1  -7   9   32.70    5.00
   1  -7   9    3.50    2.10
   1   7   9   -0.70    1.30
   3  -7   9   -0.20    1.50
   3   7   9    0.00    1.40
   5  -7   9   53.79    6.50
   5   7   9   52.09    6.20
  22   0 -10  108.69    6.90
  22   0 -10  101.59   11.00
 -20   0  10   29.00    4.30
  20   0 -10   28.10    3.90
  20   0 -10   19.20    4.80
 -18   0  10   70.99    5.40
  18   0 -10   74.59    8.20
  18   0 -10   72.89    5.10
  16   0 -10    7.70    2.10
 -16   0  10    8.50    2.30
  16   0 -10    8.40    2.90
 -14   0  10    3.80    1.60
  14   0 -10    0.90    1.30
  14   0 -10    4.90    1.60
 -12   0  10    0.60    0.90
  12   0 -10    0.30    0.80
  12   0 -10    0.60    1.20
  12   0 -10    0.20    0.50
  10   0 -10    5.60    1.90
  10   0 -10    6.00    1.40
   8   0 -10   10.10    1.80
   8   0 -10    7.10    2.00
  -8   0  10    7.30    1.10
  -8   0  10    8.00    1.70
  -6   0  10  161.18    5.00
  -6   0  10  160.68    6.40
   6   0 -10  170.08    6.30
   6   0 -10  163.38    7.40
  -4   0  10   75.79    3.10
   4   0 -10   68.49    3.70
  -4   0  10   78.59    4.10
   4   0 -10   71.59    4.70
  -2   0  10 1084.99   24.40
   2   0 -10 1070.39   27.60
   2   0 -10 1085.79   25.60
  -2   0  10 1095.39   26.20
   0   0 -10  175.38    6.50
   0   0  10  170.88    5.60
   0   0 -10  161.98    7.50
   2   0  10   27.80    2.10
  -2   0 -10   25.40    2.80
  -2   0 -10   30.60    4.00
   4   0  10   98.59    4.50
  -4   0 -10   99.09    5.10
  -4   0 -10  100.39    6.20
  -6   0 -10  101.29    6.70
   6   0  10  104.49    4.90
  -6   0 -10  100.39    5.50
   8   0  10   28.90    3.20
  -8   0 -10   36.50    4.20
  -8   0 -10   43.90    5.80
 -10   0 -10  530.05   16.90
  10   0  10  511.15   15.40
 -12   0 -10   14.00    3.00
  12   0  10    8.30    2.40
  12   0  10   11.20    2.40
 -14   0 -10   10.40    2.80
  14   0  10   11.00    3.10
  14   0  10   13.60    2.70
  16   0  10   -1.70    1.40
 -16   0 -10   -1.50    1.40
  16   0  10    2.00    1.30
 -23  -1  10    3.80    2.40
  23  -1 -10    6.70    3.60
  23  -1 -10    7.00    2.20
  23   1 -10    6.60    2.70
  21  -1 -10    5.30    2.00
  21  -1 -10    0.00    2.40
 -21  -1  10    3.30    2.10
  21   1 -10   10.00    2.90
  19  -1 -10    2.90    1.90
 -19  -1  10    2.30    1.50
  19   1 -10    3.30    2.70
  19   1 -10    0.80    1.60
  17  -1 -10    0.40    1.70
  17  -1 -10    0.60    1.00
 -17  -1  10    0.20    1.10
  17   1 -10   -0.10    1.30
  17   1 -10    0.60    2.00
  15  -1 -10   44.00    5.80
  15  -1 -10   32.40    3.40
 -15  -1  10   36.30    4.20
  15   1 -10   33.30    5.10
 -15   1  10   39.40    4.40
  15   1 -10   38.70    3.60
  15   1 -10   42.60    4.40
  13  -1 -10    1.90    1.60
 -13  -1  10    0.30    0.90
  13  -1 -10    2.30    1.10
  13   1 -10    1.90    1.10
 -13   1  10    0.90    1.00
  13   1 -10    2.90    1.80
  13   1 -10    2.80    1.30
  11  -1 -10  183.08    8.80
  11  -1 -10  169.98    6.50
 -11  -1  10  179.28    7.40
  11   1 -10  179.58    6.80
  11   1 -10  155.88    8.70
 -11   1  10  180.78    7.20
  11   1 -10  179.68    7.50
   9  -1 -10    5.30    1.70
  -9  -1  10    7.40    1.30
   9  -1 -10    5.10    1.20
   9  -1 -10    5.10    1.20
  -9  -1  10    4.90    1.30
   9   1 -10    5.60    1.50
   9   1 -10    3.20    1.60
   7  -1 -10  155.18    5.50
   7  -1 -10  147.89    5.40
   7  -1 -10  137.59    6.70
  -7  -1  10  153.18    6.10
  -7  -1  10  143.19    5.30
  -7   1  10  144.09    3.90
   7   1 -10  153.98    6.20
   7   1 -10  153.48    7.50
  -7   1  10  147.79    6.00
   5  -1 -10   32.30    3.60
   5  -1 -10   41.20    2.60
   5  -1 -10   39.10    2.50
  -5  -1  10   41.80    2.50
  -5  -1  10   34.80    2.70
   5   1 -10   44.60    4.50
  -5   1  10   43.20    2.90
  -5   1  10   41.00    1.80
   5   1 -10   41.40    3.00
   3  -1 -10    0.30    0.70
   3  -1 -10    0.60    0.50
  -3  -1  10    1.50    0.80
  -3  -1  10    2.10    0.90
   3  -1 -10   -0.40    0.40
  -3  -1  10    0.80    0.60
   3   1 -10    0.80    0.90
   3   1 -10    0.50    0.70
  -3   1  10    0.30    0.40
  -3   1  10    0.00    0.50
  -1  -1  10   21.50    2.30
   1  -1 -10   18.70    2.90
   1  -1 -10   22.10    2.50
  -1  -1  10   21.20    2.40
   1  -1 -10   20.30    2.30
   1   1 -10   18.60    2.90
  -1   1  10   20.70    1.60
  -1   1  10   21.40    2.60
   1   1 -10   20.60    2.50
   1  -1  10  198.08    6.70
  -1  -1 -10  207.38    7.20
  -1  -1 -10  187.58    8.50
   1  -1  10  196.28    7.00
  -1   1 -10  195.98    8.60
  -1   1 -10  201.58    7.30
   1   1  10  206.68    6.50
  -3  -1 -10   60.49    3.70
  -3  -1 -10   55.39    5.40
   3  -1  10   56.59    3.30
   3  -1  10   55.69    3.40
  -3   1 -10   58.59    4.60
   3   1  10   60.59    3.30
  -3   1 -10   56.19    3.70
  -5  -1 -10   13.70    2.30
   5  -1  10   15.50    2.20
  -5  -1 -10   12.00    2.80
  -5   1 -10   19.90    3.60
  -5   1 -10   23.00    2.90
   5   1  10   13.50    2.10
  -7  -1 -10   30.50    4.70
   7  -1  10   27.60    3.10
  -7  -1 -10   27.20    3.30
   7   1  10   31.90    3.40
  -7   1 -10   28.30    3.60
   9  -1  10   11.70    2.50
   9  -1  10   10.40    2.10
  -9  -1 -10    7.70    2.00
  -9  -1 -10    9.80    3.00
  -9   1 -10    8.70    2.30
   9   1  10    8.00    1.90
  11  -1  10   10.40    2.40
 -11  -1 -10    4.10    1.80
 -11  -1 -10    8.70    3.10
  11  -1  10    4.90    1.70
  11   1  10    5.80    1.90
 -11   1 -10    5.20    2.00
 -13  -1 -10    2.40    1.60
  13  -1  10    0.10    1.00
  13  -1  10    1.10    1.40
  13   1  10    5.30    2.20
  13   1  10    1.90    1.40
  15  -1  10   -0.80    1.20
 -15  -1 -10   -0.90    1.30
  15  -1  10    0.80    1.10
  15   1  10    0.00    1.00
  15   1  10    2.80    2.10
  22  -2 -10  130.19    5.50
 -22  -2  10  130.99    8.10
  22  -2 -10  123.59    9.70
  22   2 -10  131.29    8.60
  20  -2 -10   26.20    2.40
  20  -2 -10   21.60    4.60
 -20  -2  10   21.40    3.70
  20   2 -10   28.60    4.50
 -18  -2  10   22.90    3.60
  18  -2 -10   21.70    4.30
  18  -2 -10   24.20    2.30
  18   2 -10   22.60    3.40
  18   2 -10   18.60    3.50
  16  -2 -10  101.39    7.30
  16  -2 -10   94.39    4.00
  16   2 -10  108.39    6.50
  16   2 -10   93.19    5.60
  14  -2 -10    3.40    1.70
  14  -2 -10    3.10    0.90
 -14  -2  10   -0.70    0.70
  14   2 -10    1.50    1.30
  14   2 -10    0.30    1.10
  12  -2 -10  211.38    6.40
  12  -2 -10  223.88    9.80
 -12  -2  10  213.78    8.50
  12  -2 -10  228.38    6.50
  12   2 -10  236.08    9.10
  12   2 -10  222.78   10.90
  10  -2 -10  461.25   11.40
 -10  -2  10  482.05   13.80
 -10  -2  10  464.65   13.20
  10  -2 -10  458.85   11.40
  10  -2 -10  481.85   15.20
  10   2 -10  456.15   14.30
  10   2 -10  478.95   14.30
  10   2 -10  471.75   16.50
 -10   2  10  472.75   13.50
  -8  -2  10  731.53   18.90
   8  -2 -10  737.03   16.90
   8  -2 -10  745.63   16.90
   8  -2 -10  762.32   20.70
  -8  -2  10  748.23   19.10
  -8  -2  10  728.03   18.90
  -8   2  10  723.73   18.80
   8   2 -10  775.92   19.60
   8   2 -10  723.93   21.80
   6  -2 -10  613.44   14.30
  -6  -2  10  621.04   16.20
  -6  -2  10  605.14   15.80
  -6  -2  10  622.14   16.10
   6  -2 -10  601.04   17.40
   6  -2 -10  608.94   14.30
   6   2 -10  611.44   16.50
  -6   2  10  617.54   16.00
  -6   2  10  615.94   13.30
   4  -2 -10    0.70    0.50
   4  -2 -10    0.20    0.80
  -4  -2  10    0.10    0.40
  -4  -2  10   -0.20    0.40
   4  -2 -10   -0.10    0.30
  -4   2  10   -0.30    0.40
  -4   2  10    0.10    0.30
   4   2 -10   -0.50    0.80
   4   2 -10   -0.20    0.60
   2  -2 -10   68.39    4.40
   2  -2 -10   67.69    3.10
   2  -2 -10   69.59    3.10
  -2  -2  10   60.49    3.60
  -2  -2  10   64.49    3.20
  -2   2  10   62.59    3.70
  -2   2  10   70.39    3.00
   2   2 -10   67.19    4.60
   2   2 -10   60.29    3.60
   0  -2  10    6.00    1.40
   0  -2 -10    3.10    1.40
   0  -2  10    3.20    0.90
   0  -2 -10    1.90    0.80
   0  -2 -10    3.60    1.10
   0   2  10    5.30    1.40
   0   2 -10    1.40    1.10
   0   2  10    3.80    1.00
   0   2 -10    5.30    1.40
   2  -2  10  486.25   12.90
   2  -2  10  492.05   14.00
  -2  -2 -10  496.25   16.00
  -2  -2 -10  500.65   13.60
  -2   2 -10  519.75   18.50
   2   2  10  512.15   13.60
  -2   2 -10  497.55   14.10
   4  -2  10   35.00    3.40
  -4  -2 -10   30.10    3.20
  -4  -2 -10   34.60    4.50
  -4   2 -10   37.50    3.70
   4   2  10   32.50    3.30
  -6  -2 -10  118.49    5.80
   6  -2  10  117.69    5.70
   6  -2  10  124.39    5.40
  -6  -2 -10  130.29    7.80
  -6   2 -10  125.59    7.00
   6   2  10  116.99    5.80
   8  -2  10  124.69    5.80
   8  -2  10  133.09    6.40
  -8  -2 -10  141.69    6.70
  -8  -2 -10  131.99    8.50
   8   2  10  133.29    6.50
  10  -2  10   17.40    2.90
 -10  -2 -10   12.50    3.40
 -10  -2 -10   18.60    3.10
  10  -2  10   24.70    2.90
  10   2  10   18.40    3.00
  12  -2  10    0.30    1.00
 -12  -2 -10    1.20    1.30
  12  -2  10    0.30    0.90
 -12  -2 -10   -0.20    1.70
  12   2  10   -0.40    1.10
 -14  -2 -10   17.30    3.40
  14  -2  10   19.30    3.30
 -14  -2 -10   19.20    4.70
  14  -2  10   24.50    3.00
  14   2  10   23.70    4.80
  14   2  10   19.90    3.50
  21  -3 -10    2.60    2.60
 -21  -3  10    1.20    1.60
  21   3 -10    4.90    3.10
  19  -3 -10   16.80    3.90
 -19  -3  10   10.40    2.60
  19   3 -10   19.40    3.60
  19   3 -10    9.50    3.90
  17  -3 -10   -0.70    1.30
 -17  -3  10    0.00    1.00
  17   3 -10    0.30    1.20
  17   3 -10    1.40    1.80
  15  -3 -10   69.59    6.50
 -15  -3  10   64.39    4.50
  15   3 -10   73.29    6.50
  15   3 -10   58.29    5.90
 -13  -3  10    5.00    1.60
  13  -3 -10    8.40    2.10
  13   3 -10    7.70    2.20
  13   3 -10    6.40    2.10
 -11  -3  10   39.90    4.00
  11  -3 -10   29.80    3.60
 -11  -3  10   28.00    3.10
  11   3 -10   31.40    4.20
  11   3 -10   28.90    3.60
  -9  -3  10  108.59    4.80
  -9  -3  10  107.99    5.50
   9  -3 -10  103.69    5.60
   9   3 -10  121.69    5.90
   7  -3 -10   35.60    3.60
  -7  -3  10   36.60    2.40
  -7  -3  10   33.80    3.60
   7   3 -10   35.10    3.60
   5  -3 -10   30.60    3.40
  -5  -3  10   35.90    3.70
  -5  -3  10   33.30    2.00
  -5   3  10   30.40    1.70
   5   3 -10   38.60    3.60
  -3  -3  10   44.30    3.40
  -3  -3  10   49.40    1.90
   3  -3 -10   55.29    3.80
  -3   3  10   53.69    2.70
  -3   3  10   48.00    3.10
   3   3 -10   42.50    3.10
   1  -3 -10   98.69    5.40
  -1  -3  10   99.89    5.20
  -1   3  10  103.39    4.40
  -1   3  10   91.99    4.80
   1   3 -10   98.69    4.80
  -1  -3 -10    0.90    0.90
  -1  -3 -10    1.00    0.50
   1  -3  10    0.10    0.60
  -1  -3 -10    1.00    0.50
   1   3  10    1.80    1.10
   1   3  10    0.80    0.70
  -3  -3 -10   31.20    2.10
  -3  -3 -10   22.00    3.50
   3  -3  10   23.30    3.10
   3   3  10   24.40    3.00
   5  -3  10   40.40    4.30
  -5  -3 -10   47.20    5.60
  -5  -3 -10   41.50    2.90
   5   3  10   43.50    4.20
   7  -3  10  164.48    7.60
  -7  -3 -10  151.08    6.50
  -7  -3 -10  162.08    9.20
   7   3  10  173.48    7.70
  -9  -3 -10   10.70    2.10
   9  -3  10   12.90    2.60
  -9  -3 -10    8.40    2.80
   9   3  10   14.80    2.90
 -11  -3 -10    5.00    2.70
 -11  -3 -10    3.40    1.60
  11  -3  10   13.60    2.90
  11   3  10    7.00    2.10
 -13  -3 -10   68.29    5.10
 -13  -3 -10   73.39    8.90
  13  -3  10   58.59    5.90
  13   3  10   57.39    5.90
 -20  -4  10   55.69    5.30
  20  -4 -10   67.59    6.80
  20   4 -10   58.49    6.60
 -18  -4  10    0.00    1.10
  18  -4 -10   -1.30    1.10
  18   4 -10   -1.30    1.10
 -16  -4  10   59.09    4.10
  16  -4 -10   64.09    4.80
  16   4 -10   59.89    6.60
 -14  -4  10    0.10    0.80
  14  -4 -10    0.60    1.20
  14   4 -10    2.40    1.70
  12  -4 -10   16.70    2.60
 -12  -4  10   19.90    2.10
  12   4 -10   15.10    3.30
  10  -4 -10  186.08    7.00
 -10  -4  10  188.08    8.30
  10   4 -10  193.38    9.70
   8  -4 -10  113.49    4.90
  -8  -4  10  114.89    6.20
   8  -4 -10  103.09    4.60
   6  -4 -10   17.10    2.20
  -6  -4  10   16.60    2.90
   6  -4 -10   12.50    1.90
  -4  -4  10  482.75   15.10
   4  -4 -10  484.15   13.30
  -4   4  10  459.05   12.50
  -2  -4  10   25.40    3.40
   2  -4 -10   27.70    3.10
  -2   4  10   23.50    2.60
   0  -4  10   58.89    5.30
   0  -4 -10   58.99    4.10
   0   4  10   52.89    3.60
  -2  -4 -10   69.49    4.90
   2  -4  10   71.09    4.90
   2   4  10   72.09    4.40
   4  -4  10  106.79    6.10
  -4  -4 -10   97.99    6.30
   4   4  10   98.19    5.60
  -6  -4 -10   77.69    6.10
   6  -4  10   76.19    5.30
   6   4  10   78.79    5.10
  -8  -4 -10   15.20    1.80
   8  -4  10   10.90    2.50
  -8  -4 -10   13.20    3.40
   8   4  10   22.80    3.50
 -10  -4 -10   13.20    2.00
 -10  -4 -10   21.00    4.50
  10  -4  10   17.70    3.20
  10   4  10   11.40    2.60
  12  -4  10   25.50    4.10
 -12  -4 -10   29.90    5.70
 -12  -4 -10   29.40    3.20
  12   4  10   28.00    4.30
  17  -5 -10   18.30    2.30
  17   5 -10   20.00    4.10
  15  -5 -10   24.50    1.70
  15   5 -10   18.60    4.00
  13   5 -10   -0.40    1.30
 -11  -5  10    1.40    1.30
  11   5 -10    0.70    1.50
  -9  -5  10   34.30    4.50
   9   5 -10   30.00    5.10
  -7  -5  10   42.00    4.90
  -5  -5  10   18.10    3.30
  -3  -5  10    0.50    1.10
   3  -5 -10    2.10    0.70
  -3   5  10    2.60    1.10
  -1  -5  10  102.89    6.30
   1  -5 -10   96.99    4.50
  -1   5  10   99.19    5.20
   1  -5  10   82.59    5.80
  -1  -5 -10   86.09    4.90
   1   5  10   87.59    5.20
  -3  -5 -10    1.60    1.20
   3  -5  10    3.30    1.80
   3   5  10    3.10    1.60
  -5  -5 -10    1.90    1.40
   5  -5  10    1.60    1.30
   5   5  10    0.50    1.30
   7  -5  10   42.80    5.30
  -7  -5 -10   40.90    5.20
   7   5  10   52.39    5.50
  -9  -5 -10    5.80    2.40
   9  -5  10    1.80    1.50
   9   5  10    2.50    1.60
 -11  -5 -10   -0.20    1.50
  11  -5  10    0.20    1.40
  11   5  10   -0.10    1.40
  14   6 -10    0.30    1.60
  12   6 -10   11.40    3.30
  10   6 -10    8.70    3.00
  -8  -6  10    1.30    1.10
   8   6 -10    2.20    2.00
  -6  -6  10    9.80    2.70
  -4  -6  10    8.60    2.70
  -2  -6  10    0.90    1.30
   0  -6  10    0.50    1.20
   0   6  10   -0.30    1.00
  -2  -6 -10   28.70    2.70
   2  -6  10   29.10    4.50
   2   6  10   30.50    4.10
  -4  -6 -10   10.50    2.20
   4  -6  10    8.40    2.60
   4   6  10   13.10    2.90
  -6  -6 -10   28.40    4.00
   6  -6  10   45.70    5.80
   6   6  10   33.70    4.60
   8  -6  10    2.10    1.80
  -8  -6 -10    0.50    1.20
   8   6  10    0.90    1.40
  11   7 -10   -0.20    2.00
  -9  -7  10   37.00    5.70
   9   7 -10   23.00    5.20
  -7  -7  10  133.59    8.50
  -5  -7  10    1.80    1.80
  -3  -7  10   -0.50    1.40
  -1  -7  10   22.40    4.20
   1  -7  10    5.70    2.60
   3  -7  10   31.20    5.00
   3   7  10   31.00    4.60
  22   0 -11    2.50    3.00
  22   0 -11    1.40    1.70
 -20   0  11   -0.20    1.10
  20   0 -11    0.90    2.30
  20   0 -11    0.20    1.40
 -18   0  11    0.40    1.10
  18   0 -11    1.80    2.10
  18   0 -11   -0.10    1.30
  16   0 -11   -0.60    1.30
 -16   0  11   -0.70    1.00
  16   0 -11    0.30    1.10
  14   0 -11   -0.80    0.90
  14   0 -11   -1.50    1.10
 -14   0  11    0.30    1.00
  12   0 -11    0.20    0.60
  12   0 -11   -1.10    0.60
  12   0 -11    0.60    1.20
 -12   0  11    0.10    0.70
  10   0 -11    0.50    1.00
  10   0 -11   -0.90    0.70
 -10   0  11   -0.20    0.30
  10   0 -11   -0.90    0.50
 -10   0  11    3.00    1.20
  -8   0  11    4.30    0.90
   8   0 -11   -0.50    0.40
   8   0 -11    1.40    1.10
  -8   0  11    0.50    0.70
   6   0 -11    0.30    0.90
  -6   0  11   -0.10    0.30
  -6   0  11   -0.60    0.50
   6   0 -11    0.00    0.60
   4   0 -11   -0.90    0.60
   4   0 -11    0.90    0.70
  -4   0  11   -0.30    0.30
  -4   0  11   -0.50    0.50
  -2   0  11   -0.50    0.30
   2   0 -11   -0.90    0.50
  -2   0  11    0.00    0.70
   2   0 -11    0.00    0.80
   0   0 -11    1.80    0.80
   0   0  11    0.50    0.50
   0   0 -11    0.30    0.90
  -2   0 -11    0.70    0.90
  -2   0 -11   -0.20    0.70
   2   0  11    0.30    0.60
   4   0  11    0.30    0.60
  -4   0 -11   -0.80    0.90
  -4   0 -11    0.80    0.80
  -6   0 -11   -0.10    0.90
  -6   0 -11    1.50    1.50
   6   0  11    0.90    0.80
   8   0  11   -0.90    0.60
  -8   0 -11    1.10    1.80
  -8   0 -11    0.00    1.00
  10   0  11   -0.30    0.70
 -10   0 -11    0.20    1.00
 -12   0 -11   -0.20    1.20
  12   0  11    0.30    1.00
  12   0  11   -0.30    1.20
  14   0  11   -1.50    1.40
  14   0  11    1.10    1.20
 -14   0 -11   -0.60    1.50
  23  -1 -11  120.79    7.50
 -23  -1  11  134.89    8.70
  23  -1 -11  142.79   11.10
  23   1 -11  146.49    8.90
  21  -1 -11   -0.50    2.30
  21  -1 -11   -0.50    1.30
 -21  -1  11   -0.80    1.20
  21   1 -11    2.20    2.00
  19  -1 -11   34.00    3.80
  19  -1 -11   25.80    5.10
 -19  -1  11   30.30    4.30
  19   1 -11   20.20    4.80
  19   1 -11   35.20    4.70
  17  -1 -11   50.69    6.70
 -17  -1  11   51.99    5.40
  17  -1 -11   46.90    4.30
  17   1 -11   56.89    7.50
  17   1 -11   53.09    5.40
  15  -1 -11   93.39    5.00
 -15  -1  11   94.29    5.70
  15  -1 -11  101.79    7.40
  15   1 -11   96.89    4.90
 -15   1  11   90.49    5.60
  15   1 -11   91.89    8.80
  15   1 -11   98.79    5.90
 -13  -1  11   16.00    2.60
  13  -1 -11   12.60    3.00
  13  -1 -11   16.30    2.30
  13   1 -11   17.80    2.40
  13   1 -11   14.10    3.30
 -13   1  11   15.50    2.60
  13   1 -11   16.20    2.70
  11  -1 -11   15.10    2.10
 -11  -1  11   18.30    2.70
  11  -1 -11   10.10    2.60
 -11  -1  11   17.20    2.00
  11   1 -11   23.60    4.10
 -11   1  11   13.20    2.30
  11   1 -11   12.80    2.30
  11   1 -11   10.20    1.90
   9  -1 -11    1.10    0.80
  -9  -1  11    0.30    0.50
  -9  -1  11    0.30    0.70
   9  -1 -11    0.30    0.30
   9  -1 -11    0.30    0.70
   9  -1 -11    0.30    0.80
   9   1 -11   -0.30    0.70
  -9   1  11    0.80    0.70
   9   1 -11    0.10    1.20
   7  -1 -11  166.78    6.10
  -7  -1  11  156.58    6.60
   7  -1 -11  162.78    7.80
   7  -1 -11  161.78    6.00
  -7  -1  11  167.88    5.90
   7   1 -11  165.48    8.00
  -7   1  11  177.28    6.80
   7   1 -11  173.58    6.90
  -7   1  11  163.08    4.60
  -5  -1  11   25.80    3.00
   5  -1 -11   22.60    2.40
   5  -1 -11   29.50    2.20
   5  -1 -11   22.90    3.30
  -5  -1  11   20.90    2.30
  -5   1  11   24.40    1.50
   5   1 -11   26.50    3.70
   5   1 -11   27.00    3.00
  -5   1  11   22.30    2.70
  -3  -1  11   -0.60    0.40
   3  -1 -11    0.40    0.80
   3  -1 -11   -0.10    0.40
  -3  -1  11    0.00    0.40
   3  -1 -11    0.50    0.70
  -3   1  11    0.10    0.60
   3   1 -11   -0.30    0.60
   3   1 -11   -0.70    0.60
  -3   1  11   -0.10    0.30
   1  -1 -11   69.09    3.90
   1  -1 -11   69.39    4.80
  -1  -1  11   66.29    3.50
   1  -1 -11   73.39    3.90
  -1   1  11   79.69    4.50
   1   1 -11   66.89    3.90
   1   1 -11   62.89    4.60
  -1   1  11   69.29    3.10
   1  -1  11   32.20    2.90
  -1  -1 -11   27.30    2.90
   1  -1  11   34.50    3.30
  -1  -1 -11   22.30    3.60
  -1   1 -11   30.00    3.20
   1   1  11   33.40    2.30
  -1   1 -11   26.30    3.60
   3  -1  11  265.77    8.60
  -3  -1 -11  256.57   10.90
  -3  -1 -11  245.98    9.00
  -3   1 -11  248.48    9.10
  -3   1 -11  262.07   11.00
   3   1  11  252.47    8.30
  -5  -1 -11   42.10    4.20
   5  -1  11   39.70    3.00
  -5  -1 -11   42.80    5.30
  -5   1 -11   39.30    4.20
   5   1  11   38.40    2.90
  -7  -1 -11   13.90    2.60
   7  -1  11   13.20    2.40
  -7  -1 -11   13.90    3.40
  -7   1 -11   15.30    2.80
   7   1  11   15.20    2.40
   9  -1  11   -0.30    0.70
  -9  -1 -11    0.30    1.20
   9  -1  11    2.20    1.50
  -9  -1 -11   -2.10    1.30
  -9   1 -11   -0.70    1.00
   9   1  11   -0.40    0.70
  11  -1  11    1.00    1.30
 -11  -1 -11    0.70    1.30
  11  -1  11    2.10    1.40
  11   1  11    2.30    1.30
 -13  -1 -11    4.10    1.80
  13  -1  11    1.20    1.20
  13  -1  11    2.10    1.60
  13   1  11    5.20    1.80
  13   1  11    1.90    1.90
  15  -1  11    1.00    1.60
 -15  -1 -11    8.20    2.70
  15  -1  11    8.30    2.40
  15   1  11    6.10    2.10
  15   1  11    9.90    3.30
 -22  -2  11   18.50    3.70
  22  -2 -11   21.50    5.20
  22  -2 -11   20.70    2.40
  22   2 -11   14.80    3.80
 -20  -2  11    0.90    1.30
  20  -2 -11    6.90    3.00
  20  -2 -11    4.40    1.20
  20   2 -11    2.00    2.00
  18  -2 -11   10.50    3.30
 -18  -2  11    7.40    2.30
  18  -2 -11    5.50    1.30
  18   2 -11    3.80    2.00
 -16  -2  11   21.50    3.30
  16  -2 -11   25.90    2.30
  16  -2 -11   20.80    4.10
  16   2 -11   35.20    4.10
  16   2 -11   28.00    4.10
 -14  -2  11   42.60    4.40
  14  -2 -11   38.90    2.40
  14  -2 -11   38.70    5.10
  14   2 -11   45.00    4.50
  14   2 -11   45.20    4.90
  12  -2 -11  102.59    3.90
 -12  -2  11  105.79    5.60
  12  -2 -11  116.39    6.80
 -12  -2  11   95.09    4.80
  12   2 -11   72.69    7.40
  12   2 -11   92.29    5.60
  12   2 -11  112.99    6.00
  10  -2 -11   14.70    1.60
 -10  -2  11   20.80    2.60
 -10  -2  11   16.80    2.60
  10  -2 -11   23.00    3.30
  10  -2 -11   18.00    1.70
 -10   2  11   18.50    2.50
  10   2 -11   22.00    3.80
  10   2 -11   16.40    2.60
  -8  -2  11    4.20    1.30
   8  -2 -11    7.70    1.20
   8  -2 -11    3.80    0.80
  -8  -2  11    8.00    1.70
   8  -2 -11    5.20    1.70
  -8   2  11    5.50    1.50
   8   2 -11    7.10    1.80
   8   2 -11    5.30    2.00
   6  -2 -11    2.00    0.70
  -6  -2  11    2.00    0.90
   6  -2 -11    0.00    0.80
  -6  -2  11    2.90    1.00
  -6  -2  11    0.80    0.70
   6  -2 -11    0.80    0.60
  -6   2  11    0.90    0.70
  -6   2  11    0.80    0.40
   6   2 -11    0.40    0.80
   6   2 -11    0.10    1.00
   4  -2 -11   20.20    2.00
  -4  -2  11   16.60    2.10
   4  -2 -11   17.40    2.80
   4  -2 -11   20.70    2.00
  -4  -2  11   21.80    2.60
   4   2 -11   21.50    3.30
   4   2 -11   18.20    2.60
  -4   2  11   17.80    1.30
  -4   2  11   23.10    2.80
   2  -2 -11    5.30    1.60
   2  -2 -11    6.40    1.20
  -2  -2  11    5.10    1.30
   2  -2 -11    7.40    1.30
  -2   2  11    8.70    1.30
  -2   2  11    2.60    1.10
   2   2 -11    4.90    1.80
   2   2 -11    2.70    1.20
   0  -2 -11   87.89    5.70
   0  -2  11   95.79    4.30
   0  -2 -11  100.69    4.50
   0  -2  11  109.29    5.10
   0   2 -11  101.29    6.10
   0   2  11  103.49    5.40
   0   2  11   98.09    4.20
   0   2 -11  109.99    5.20
  -2  -2 -11    6.40    1.40
  -2  -2 -11    7.60    2.20
   2  -2  11    6.70    1.60
  -2   2 -11    8.30    1.90
   2   2  11    7.60    1.50
  -4  -2 -11   81.49    6.00
  -4  -2 -11   70.59    4.20
   4  -2  11   75.19    4.40
   4   2  11   71.89    4.10
  -4   2 -11   74.39    4.60
  -6  -2 -11    6.60    2.40
  -6  -2 -11   14.00    2.40
   6  -2  11   10.20    2.00
   6  -2  11   12.20    2.30
   6   2  11   11.20    2.10
   8  -2  11   -0.30    0.80
   8  -2  11    0.50    0.90
  -8  -2 -11    0.50    1.50
  -8  -2 -11    0.50    0.90
   8   2  11   -0.20    0.80
  10  -2  11    5.10    1.50
 -10  -2 -11    5.40    1.90
  10  -2  11    4.20    1.70
 -10  -2 -11    3.30    2.20
  10   2  11    4.90    1.90
 -12  -2 -11   12.70    2.70
  12  -2  11   14.50    2.40
  12  -2  11   15.90    3.10
 -12  -2 -11   13.10    4.10
  12   2  11   15.00    2.90
  14  -2  11    8.20    2.40
 -14  -2 -11    5.90    2.10
  14  -2  11   16.00    2.60
  14   2  11    7.30    2.20
  14   2  11   11.70    3.70
  21  -3 -11    0.30    1.90
 -21  -3  11    0.80    1.50
  21   3 -11   -1.10    2.40
  19  -3 -11    4.20    2.40
 -19  -3  11    5.20    2.00
  19   3 -11   10.00    2.60
 -17  -3  11    2.10    1.30
  17  -3 -11    0.00    1.40
  17   3 -11    1.80    1.40
  17   3 -11    1.60    2.20
  15  -3 -11    3.90    1.90
 -15  -3  11    5.30    1.70
  15   3 -11    4.30    1.90
  15   3 -11    0.00    1.40
 -13  -3  11   12.20    2.30
  13  -3 -11   14.60    2.80
  13   3 -11   12.40    2.80
  13   3 -11   10.50    2.40
 -11  -3  11  566.94   15.70
 -11  -3  11  560.64   16.40
  11  -3 -11  573.34   17.40
  11   3 -11  559.54   18.00
  11   3 -11  567.24   17.00
   9  -3 -11  274.97   10.10
  -9  -3  11  260.17    9.70
  -9  -3  11  263.87    8.70
   9   3 -11  271.37    9.90
   7  -3 -11   50.69    3.80
  -7  -3  11   51.09    3.80
   7   3 -11   51.99    3.80
  -5  -3  11   88.59    4.90
   5  -3 -11   78.09    4.80
  -5  -3  11   85.49    3.60
   5   3 -11   85.19    4.70
  -5   3  11   87.29    3.20
  -3  -3  11   35.80    3.80
  -3  -3  11   28.90    1.70
   3  -3 -11   21.70    3.10
  -3   3  11   28.40    2.00
   3   3 -11   22.70    2.80
   1  -3 -11   27.30    1.10
  -1  -3  11   29.00    3.40
   1  -3 -11   29.30    1.20
   1  -3 -11   24.00    3.20
  -1  -3  11   27.00    1.40
  -1   3  11   26.50    2.60
  -1  -3 -11  149.99    7.60
  -1  -3 -11  151.38    5.00
   1  -3  11  158.58    7.00
  -1  -3 -11  150.08    4.80
   1   3  11  152.68    6.20
   3  -3  11   -0.10    0.70
  -3  -3 -11    1.10    1.10
  -3  -3 -11    0.30    0.70
   3   3  11    0.20    0.80
  -5  -3 -11  531.65   14.50
   5  -3  11  512.45   15.90
  -5  -3 -11  545.25   18.40
   5   3  11  513.05   15.50
   7  -3  11   68.89    4.80
  -7  -3 -11   62.49    6.70
  -7  -3 -11   64.29    4.10
   7   3  11   78.19    5.00
  -9  -3 -11   89.99    5.30
   9  -3  11   92.99    5.90
  -9  -3 -11   95.19    9.30
   9   3  11   88.79    5.70
 -11  -3 -11   16.60    2.90
  11  -3  11    6.20    2.10
 -11  -3 -11   16.50    4.10
  11   3  11   15.10    3.10
  13  -3  11   11.90    2.90
 -13  -3 -11   15.70    3.10
 -13  -3 -11   11.60    4.00
  13   3  11   21.40    3.70
 -20  -4  11    0.60    1.70
  20  -4 -11    5.50    2.10
  20   4 -11    2.50    2.10
  18  -4 -11   -0.40    1.20
 -18  -4  11    0.40    1.20
  18   4 -11   -2.20    1.30
 -16  -4  11    8.30    2.00
  16  -4 -11    5.00    1.90
  16   4 -11    6.70    2.40
 -14  -4  11    0.70    1.00
  14  -4 -11    1.10    1.20
  14   4 -11    1.30    1.50
 -12  -4  11  394.46   10.90
  12  -4 -11  393.76   12.60
 -12  -4  11  407.86   13.80
  12   4 -11  399.26   15.40
  10  -4 -11    9.50    1.90
 -10  -4  11    9.20    2.30
  -8  -4  11   -0.70    1.00
   8  -4 -11    0.60    0.70
  -6  -4  11   62.09    4.60
   6  -4 -11   59.59    3.70
   4  -4 -11  175.98    7.00
  -4  -4  11  163.68    7.80
  -4   4  11  161.48    5.80
  -2  -4  11  168.98    8.00
   2  -4 -11  178.08    7.50
  -2   4  11  177.78    6.60
   0  -4  11   63.69    4.70
   0  -4 -11   71.29    4.80
   0   4  11   64.39    3.90
  -2  -4 -11   44.60    4.90
   2  -4  11   48.30    5.00
   2   4  11   49.60    3.70
  -4  -4 -11    4.80    1.90
   4  -4  11   10.80    2.60
   4   4  11    8.40    2.10
   6  -4  11  110.69    6.60
  -6  -4 -11  118.29    3.60
  -6  -4 -11  125.49    8.00
   6   4  11  119.79    6.50
  -8  -4 -11   11.80    3.40
   8  -4  11   14.10    2.90
  -8  -4 -11   11.00    1.70
   8   4  11   14.30    2.90
 -10  -4 -11   17.90    4.30
  10  -4  11   22.00    3.80
 -10  -4 -11   19.60    2.50
  10   4  11   17.50    3.50
 -12  -4 -11   34.80    6.00
 -12  -4 -11   40.20    3.90
  12  -4  11   28.10    4.30
  12   4  11   39.10    5.10
  17  -5 -11   27.30    2.90
  17   5 -11   25.80    4.80
  15  -5 -11    1.70    0.90
  15   5 -11    0.70    1.60
  13  -5 -11    4.00    0.80
  13   5 -11    5.70    2.80
 -11  -5  11    2.70    1.60
  11   5 -11    0.20    1.50
  -9  -5  11   10.10    2.50
  -7  -5  11   -0.50    1.00
   5  -5 -11  152.48    4.80
  -5  -5  11  147.69    8.00
   5  -5 -11  142.29    4.60
  -3  -5  11   -0.50    0.90
   3  -5 -11    0.50    0.70
  -1  -5  11  130.49    7.40
   1  -5 -11  138.29    6.10
  -1   5  11  142.69    6.40
  -1  -5 -11   12.20    2.30
   1  -5  11    9.50    2.50
   1   5  11    7.50    2.00
  -3  -5 -11   29.40    3.90
   3  -5  11   31.30    4.40
   3   5  11   41.20    4.50
   5  -5  11    4.50    2.10
  -5  -5 -11    9.00    2.50
   5   5  11   12.00    2.60
  -7  -5 -11    4.70    2.00
   7  -5  11    2.60    1.80
   7   5  11    5.00    2.10
   9  -5  11    5.30    2.30
  -9  -5 -11    7.60    2.80
   9   5  11    5.20    2.20
  12   6 -11   -0.50    1.50
 -10  -6  11    8.10    2.60
  10   6 -11    5.60    2.70
  -8  -6  11    3.90    2.00
  -6  -6  11   24.10    4.20
  -4  -6  11   69.09    7.20
  -2  -6  11   -0.10    1.20
   0  -6  11    5.10    2.20
   0  -6 -11    4.20    0.80
   0   6  11    4.90    1.70
   2  -6  11   58.29    6.40
  -2  -6 -11   52.89    3.60
   2   6  11   59.89    5.70
   4  -6  11    8.70    2.80
  -4  -6 -11   11.90    2.40
   4   6  11    9.40    2.40
   6  -6  11    1.30    1.50
  -6  -6 -11    3.90    1.80
   6   6  11    1.50    1.50
  -9  -7  11    1.30    1.80
   9   7 -11    5.90    2.90
  -7  -7  11    0.80    1.60
  -5  -7  11   12.20    3.30
  -3  -7  11    2.90    2.10
  -1  -7  11    0.10    1.70
   1  -7  11    1.60    1.80
   3  -7  11    0.90    1.70
   3   7  11    0.30    1.40
  22   0 -12   89.59    6.40
  22   0 -12  114.19   11.70
 -20   0  12   -0.40    1.30
  20   0 -12    2.20    2.60
  20   0 -12    1.00    1.50
  18   0 -12   23.10    4.90
  18   0 -12   33.40    4.10
 -18   0  12   36.00    4.60
  16   0 -12  139.59    7.00
 -16   0  12  134.59    7.20
  16   0 -12  126.49    8.90
  14   0 -12  510.15   18.90
  14   0 -12  531.45   15.90
 -14   0  12  510.25   16.00
  12   0 -12   74.69    4.80
  10   0 -12   33.10    4.40
 -10   0  12   31.90    1.90
 -10   0  12   34.40    3.80
  10   0 -12   28.00    3.20
   8   0 -12    1.20    0.80
  -8   0  12    0.20    0.50
   8   0 -12   -0.30    0.70
  -8   0  12   -0.60    0.60
  -6   0  12   25.30    1.80
  -6   0  12   20.00    2.70
   6   0 -12   18.10    2.50
   6   0 -12   24.00    3.70
  -4   0  12  393.06   12.30
  -4   0  12  379.56   10.40
   4   0 -12  398.56   11.70
   4   0 -12  380.06   13.60
  -2   0  12  271.07    8.10
   2   0 -12  255.07   10.50
  -2   0  12  278.47    9.70
   2   0 -12  274.67    9.20
   0   0  12  261.77    8.10
   0   0 -12  265.07    9.10
   0   0 -12  246.38   10.50
  -2   0 -12   37.70    3.80
  -2   0 -12   42.30    5.10
   2   0  12   39.60    2.70
  -4   0 -12  126.79    7.70
  -4   0 -12  119.09    6.10
   4   0  12  119.99    5.40
  -6   0 -12  705.03   20.20
   6   0  12  694.83   18.80
  -6   0 -12  704.83   22.80
  -8   0 -12    2.00    1.40
   8   0  12    4.30    1.50
  10   0  12    3.60    1.50
 -10   0 -12    4.20    1.90
 -12   0 -12    0.90    1.40
  12   0  12    4.70    2.10
  12   0  12    4.50    1.70
  14   0  12    9.00    2.40
 -14   0 -12    4.20    2.30
  14   0  12   10.60    3.20
  23  -1 -12   26.10    5.70
 -23  -1  12   29.80    4.90
  23   1 -12   17.80    5.60
  21  -1 -12   61.69    4.70
 -21  -1  12   62.89    6.60
  21  -1 -12   51.59    7.50
  21   1 -12   73.49    6.90
  19  -1 -12   25.50    5.30
  19  -1 -12   21.80    3.20
 -19  -1  12   24.10    4.00
  19   1 -12   19.80    4.90
  19   1 -12   18.60    3.40
  17  -1 -12   15.00    2.60
  17  -1 -12   12.00    3.40
 -17  -1  12   14.10    2.90
  17   1 -12   10.80    3.90
  17   1 -12   12.50    3.00
  15  -1 -12    7.40    2.50
  15  -1 -12    6.60    1.80
 -15  -1  12    3.90    1.60
  15   1 -12    4.50    1.80
 -15   1  12    9.00    2.30
  15   1 -12   12.40    3.50
  13  -1 -12    7.40    2.40
  13  -1 -12    7.20    1.70
 -13  -1  12    3.40    1.40
  13   1 -12   12.10    3.30
  13   1 -12    7.80    2.10
  13   1 -12    6.20    1.50
 -13   1  12    4.20    1.60
  11  -1 -12    7.70    2.30
 -11  -1  12    2.70    1.20
 -11  -1  12    5.20    1.20
  11  -1 -12    5.90    1.40
  11   1 -12    4.20    1.40
  11   1 -12    0.30    1.20
 -11   1  12    2.80    1.20
  11   1 -12    5.50    1.70
  -9  -1  12   47.50    2.90
   9  -1 -12   47.70    5.10
   9  -1 -12   43.60    3.00
  -9  -1  12   47.30    3.60
   9   1 -12   52.49    3.80
  -9   1  12   45.30    4.20
   9   1 -12   52.89    5.80
   7  -1 -12   50.79    3.20
   7  -1 -12   52.09    3.20
  -7  -1  12   53.79    3.10
   7  -1 -12   59.49    5.70
  -7  -1  12   49.40    3.60
   7   1 -12   49.10    3.60
  -7   1  12   54.49    3.70
   7   1 -12   53.79    5.50
  -7   1  12   52.29    2.30
  -5  -1  12  320.87   10.40
   5  -1 -12  292.97    9.40
   5  -1 -12  307.37    9.40
  -5  -1  12  297.67    9.20
   5  -1 -12  283.37   11.20
   5   1 -12  303.37   11.80
  -5   1  12  292.57   10.20
  -5   1  12  311.67    8.00
   5   1 -12  304.17   10.10
   3  -1 -12   11.10    1.90
   3  -1 -12    7.40    2.00
   3  -1 -12   10.60    1.80
  -3  -1  12    8.50    1.50
  -3   1  12   13.60    2.40
   3   1 -12    7.50    2.00
   3   1 -12   10.20    1.90
  -3   1  12   11.50    1.40
   1  -1 -12  416.96   12.20
   1  -1 -12  408.66   14.30
  -1  -1  12  422.06   11.80
  -1   1  12  401.66   13.00
   1   1 -12  422.06   14.40
  -1   1  12  405.56   11.00
   1   1 -12  403.16   12.40
  -1  -1 -12    2.50    1.10
   1  -1  12    0.80    0.70
  -1  -1 -12    1.20    1.30
  -1   1 -12    2.20    1.50
   1   1  12    0.20    0.60
  -1   1 -12    0.40    0.90
   3  -1  12    9.60    1.80
  -3  -1 -12    7.50    1.80
  -3  -1 -12    9.80    2.50
  -3   1 -12    9.40    2.70
  -3   1 -12    8.20    1.90
   3   1  12    7.40    1.50
   5  -1  12   72.99    4.30
  -5  -1 -12   63.09    6.60
  -5  -1 -12   68.19    4.60
  -5   1 -12   76.19    5.00
   5   1  12   69.59    4.10
  -7  -1 -12  144.89    9.00
   7  -1  12  133.79    6.40
  -7  -1 -12  146.49    7.30
  -7   1 -12  130.39    7.10
   7   1  12  136.69    6.40
  -9  -1 -12    0.80    1.20
   9  -1  12    0.30    1.10
   9  -1  12    2.70    1.40
  -9  -1 -12    1.60    1.80
  -9   1 -12    2.30    1.60
   9   1  12    2.90    1.30
  11  -1  12    6.20    1.90
  11  -1  12   11.30    2.70
 -11  -1 -12    8.70    2.60
  11   1  12   13.30    2.60
  13  -1  12   41.20    4.90
 -13  -1 -12   50.69    5.80
  13  -1  12   55.59    5.80
  13   1  12   40.40    4.60
  13   1  12   45.80    6.30
  22  -2 -12   -1.30    2.20
  22  -2 -12    0.30    1.30
 -22  -2  12   -1.30    1.40
  22   2 -12   -0.80    2.10
  20  -2 -12  104.39   10.10
 -20  -2  12  104.69    7.00
  20  -2 -12  112.29    4.50
  20   2 -12  116.79    7.70
  18  -2 -12   65.59    7.50
 -18  -2  12   59.59    5.90
  18  -2 -12   67.89    3.40
  18   2 -12   61.69    6.30
 -16  -2  12   16.90    3.00
  16  -2 -12   15.80    3.70
  16  -2 -12   17.50    2.00
  16   2 -12   18.90    3.10
  16   2 -12   17.90    3.30
 -14  -2  12   65.09    4.70
  14  -2 -12   49.90    5.70
  14  -2 -12   65.29    3.30
  14   2 -12   67.89    5.00
  14   2 -12   68.99    4.80
  12  -2 -12  147.69    8.10
 -12  -2  12  144.39    6.90
  12  -2 -12  148.89    5.30
 -12  -2  12  156.48    6.50
  12   2 -12  154.38    7.50
  12   2 -12  155.18    7.30
 -10  -2  12  133.89    6.30
  10  -2 -12  127.39    4.70
 -10  -2  12  126.79    5.70
  10  -2 -12  133.39    7.30
  10   2 -12  123.29    7.80
  10   2 -12  127.69    6.50
   8  -2 -12  560.04   14.20
   8  -2 -12  576.94   14.20
  -8  -2  12  567.34   15.80
   8  -2 -12  601.94   18.00
  -8  -2  12  569.84   16.10
   8   2 -12  604.84   16.80
   8   2 -12  558.34   18.50
  -8   2  12  567.54   16.00
   6  -2 -12   66.29    3.20
  -6  -2  12   64.99    4.00
   6  -2 -12   71.49    4.90
   6  -2 -12   65.49    3.20
  -6  -2  12   68.49    4.00
   6   2 -12   73.19    5.40
   6   2 -12   69.09    4.40
  -6   2  12   70.49    4.20
  -6   2  12   67.99    2.50
   4  -2 -12  163.18    5.70
   4  -2 -12  156.08    5.60
   4  -2 -12  162.68    7.70
  -4  -2  12  157.88    6.50
   4   2 -12  155.18    6.70
  -4   2  12  159.98    5.00
  -4   2  12  177.08    7.10
   4   2 -12  157.28    8.10
   2  -2 -12    0.40    0.80
   2  -2 -12    0.30    1.00
   2  -2 -12    1.80    0.90
  -2  -2  12    1.00    0.80
   2   2 -12    2.00    1.00
  -2   2  12    0.60    0.50
  -2   2  12    0.90    0.90
   2   2 -12    0.20    1.10
   0  -2 -12  346.57   12.80
   0  -2 -12  341.17   10.30
   0  -2  12  338.87   10.80
   0   2  12  328.97   11.60
   0   2  12  342.07    9.90
   0   2 -12  337.27   11.00
  -2  -2 -12   40.50    4.80
  -2  -2 -12   41.50    3.10
   2  -2  12   41.60    4.00
   2   2  12   41.20    3.70
  -2   2 -12   41.00    4.00
   4  -2  12    0.10    0.90
  -4  -2 -12    0.70    0.80
  -4  -2 -12    0.40    1.30
  -4   2 -12    0.00    0.90
   4   2  12    0.80    0.90
  -6  -2 -12  155.68    9.10
  -6  -2 -12  140.29    6.80
   6  -2  12  138.09    6.40
   6  -2  12  136.69    6.60
   6   2  12  129.99    6.40
   8  -2  12   16.90    2.80
  -8  -2 -12   19.70    3.20
   8  -2  12   16.70    2.60
  -8  -2 -12   17.70    4.00
   8   2  12   15.00    2.70
 -10  -2 -12   -1.40    1.50
  10  -2  12    0.60    1.00
  10  -2  12   -0.90    0.70
 -10  -2 -12    2.20    1.50
  10   2  12    0.80    1.30
  12  -2  12    1.80    1.60
 -12  -2 -12    1.00    1.30
  12  -2  12    1.40    1.20
 -12  -2 -12    1.60    2.10
  12   2  12   -0.10    1.10
  14  -2  12   11.90    2.90
 -14  -2 -12    9.30    4.20
  14  -2  12   14.60    2.50
  14   2  12   16.20    4.30
  14   2  12   12.10    3.00
 -21  -3  12    2.20    1.70
  21  -3 -12    1.10    2.10
 -19  -3  12  142.49    7.80
  19  -3 -12  136.79    8.90
 -17  -3  12    1.00    1.20
  17  -3 -12    0.50    1.40
  17   3 -12   -1.00    1.20
 -15  -3  12   34.70    3.90
  15  -3 -12   34.80    4.50
  15   3 -12   34.70    4.40
 -13  -3  12   -1.30    0.80
  13  -3 -12    1.00    1.40
  13   3 -12   -0.80    1.20
  13   3 -12    0.10    1.30
 -11  -3  12  858.81   22.30
  11  -3 -12  899.81   24.40
 -11  -3  12  865.11   23.00
  11   3 -12  870.41   24.20
  -9  -3  12    5.70    1.40
  -9  -3  12    5.40    1.60
   9  -3 -12    4.20    1.60
   9   3 -12    4.50    1.70
  -7  -3  12    6.80    1.90
   7  -3 -12    3.00    1.40
   7   3 -12    5.20    1.60
  -5  -3  12  109.89    5.70
   5  -3 -12  111.49    6.10
  -5   3  12  110.79    3.80
   5   3 -12  112.09    6.50
  -3  -3  12  103.89    3.90
  -3  -3  12  108.99    5.70
   3  -3 -12   97.19    5.80
  -3   3  12   93.59    4.00
  -1  -3  12   11.70    2.30
   1  -3 -12   10.00    2.30
  -1  -3  12   10.20    1.30
   1  -3 -12   10.40    1.10
   1  -3 -12   11.60    1.20
  -1   3  12   12.50    1.80
   1  -3  12    0.10    0.40
  -1  -3 -12   -0.20    1.00
   1  -3  12    0.80    1.10
  -1  -3 -12    0.70    0.60
   1  -3  12    0.40    0.50
   1   3  12    0.00    0.70
  -3  -3 -12  258.47   11.60
  -3  -3 -12  272.47    8.60
   3  -3  12  276.27   10.30
   3  -3  12  267.37    6.90
   3  -3  12  270.87    6.80
   3   3  12  292.47    9.70
  -5  -3 -12  201.88    7.50
  -5  -3 -12  185.78   10.00
   5  -3  12  187.68    8.50
   5   3  12  201.98    8.20
  -7  -3 -12    3.60    2.10
  -7  -3 -12    1.90    1.10
   7  -3  12    0.10    1.00
   7   3  12    1.60    1.20
  -9  -3 -12   11.50    3.20
  -9  -3 -12    6.10    1.80
   9  -3  12    4.40    1.80
   9   3  12    6.30    1.90
 -11  -3 -12   12.40    2.60
 -11  -3 -12   10.80    3.60
  11  -3  12   19.00    3.40
  11   3  12   15.90    3.20
 -13  -3 -12   25.40    5.70
  13  -3  12   22.80    3.90
  13   3  12   21.00    3.70
  20  -4 -12    5.10    2.20
  20   4 -12    6.50    2.60
 -18  -4  12   50.39    4.80
  18  -4 -12   52.49    5.70
  18   4 -12   56.39    6.50
  16  -4 -12    4.70    1.90
 -16  -4  12    3.70    1.50
  16   4 -12    5.60    2.50
 -14  -4  12   35.90    3.50
  14  -4 -12   46.00    4.70
  14   4 -12   26.30    4.40
  12  -4 -12    2.10    1.30
 -12  -4  12    1.90    1.40
 -12  -4  12    3.70    1.00
  12   4 -12    1.90    1.90
 -10  -4  12   48.10    5.00
  10  -4 -12   37.50    3.90
  -8  -4  12   17.10    3.00
   8  -4 -12   11.80    2.10
   6  -4 -12   69.19    4.30
  -6  -4  12   67.69    4.90
  -4  -4  12  204.68    9.00
   4  -4 -12  205.98    8.30
   2  -4 -12  247.08    9.70
  -2  -4  12  261.47   10.40
  -2   4  12  241.38    8.20
   0  -4  12    8.50    2.20
   0  -4 -12   11.00    2.40
   0   4  12   10.60    1.90
  -2  -4 -12   35.50    4.60
   2  -4  12   34.20    4.40
   2   4  12   39.20    4.00
  -4  -4 -12   82.29    6.20
   4  -4  12   81.09    5.60
   4   4  12   83.59    5.10
   6  -4  12   39.10    5.00
  -6  -4 -12   38.80    5.50
  -6  -4 -12   33.50    1.90
   6   4  12   32.90    4.00
   8  -4  12    1.20    1.40
  -8  -4 -12   -0.10    0.80
  -8  -4 -12    0.10    1.40
   8   4  12    0.20    1.10
 -10  -4 -12   53.99    3.60
  10  -4  12   48.20    5.80
 -10  -4 -12   33.40    5.90
  10   4  12   52.19    5.60
  17  -5 -12    9.00    1.90
  17   5 -12    2.60    2.20
  15  -5 -12    3.00    1.10
  15   5 -12    5.30    2.40
  13  -5 -12    0.70    0.70
  13   5 -12    0.30    1.90
  11  -5 -12    0.50    0.70
  11  -5 -12   -0.30    0.50
 -11  -5  12    0.20    1.20
  11   5 -12    0.60    1.50
   9  -5 -12   21.50    1.60
   9  -5 -12   25.80    1.80
  -9  -5  12   28.40    4.30
  -7  -5  12    3.50    1.80
   7  -5 -12    3.10    0.90
   7  -5 -12    3.70    0.90
   5  -5 -12    0.40    0.70
  -5  -5  12    2.10    1.50
  -3  -5  12   -0.70    0.90
   3  -5 -12    2.40    1.10
   1  -5 -12   34.90    3.80
  -1  -5  12   39.30    5.00
  -1   5  12   42.20    4.00
  -1  -5 -12   12.50    2.60
   1  -5  12   15.90    3.20
   1   5  12   11.90    2.30
  -3  -5 -12    0.30    0.90
   3  -5  12    0.50    1.10
   3   5  12    1.50    1.10
   5  -5  12   36.70    5.20
  -5  -5 -12   27.70    4.30
   5   5  12   29.70    4.10
   7  -5  12    2.50    1.60
  -7  -5 -12    2.30    1.80
   7   5  12    0.60    1.30
  -9  -5 -12   19.40    4.30
   9  -5  12   19.70    3.80
   9   5  12   12.80    3.00
  14   6 -12    3.20    2.80
 -12  -6  12   18.50    3.80
  12   6 -12   12.20    3.90
 -10  -6  12    2.40    1.90
  10   6 -12    2.00    2.10
  -8  -6  12   43.40    5.50
  -6  -6  12    2.10    1.60
  -4  -6  12    1.70    1.90
  -2  -6  12   29.80    4.80
   0  -6 -12   10.00    1.70
   0  -6  12    5.70    2.50
  -2  -6 -12   26.40    3.30
   2  -6  12   17.70    3.80
   2   6  12   29.10    4.00
  -4  -6 -12    5.80    2.10
   4  -6  12    3.80    2.20
   4   6  12    5.70    2.20
  -6  -6 -12   22.60    3.80
   6  -6  12   30.50    5.10
   6   6  12   31.20    4.60
  -9  -7  12    2.30    1.90
   9   7 -12    1.40    2.20
  -7  -7  12   24.60    4.40
  -5  -7  12   67.99    7.60
  -3  -7  12   94.29    9.20
  -1  -7  12    0.00    1.50
   1  -7  12   17.20    4.00
  22   0 -13   -0.90    2.50
  22   0 -13    0.20    1.50
 -20   0  13   -1.20    1.20
  20   0 -13   -0.10    1.40
  20   0 -13    1.20    2.20
 -18   0  13    0.10    1.20
  18   0 -13    0.40    1.40
  18   0 -13   -0.60    1.80
  16   0 -13   -1.50    1.60
  16   0 -13   -1.60    0.90
 -16   0  13    1.50    1.20
 -14   0  13    0.00    1.00
  14   0 -13   -1.80    1.40
  14   0 -13   -3.00    0.80
 -12   0  13    0.00    0.80
  12   0 -13   -0.30    1.40
  12   0 -13   -0.10    0.90
  10   0 -13    0.10    0.90
 -10   0  13   -0.20    0.40
  10   0 -13   -0.40    1.00
 -10   0  13   -0.60    0.60
  -8   0  13   -0.10    0.70
   8   0 -13    1.00    0.80
  -8   0  13    0.80    0.50
   8   0 -13   -0.30    1.00
  -6   0  13    0.30    0.50
   6   0 -13   -0.10    1.00
   6   0 -13   -0.80    0.70
  -6   0  13   -0.90    0.70
  -4   0  13    0.10    0.70
   4   0 -13   -0.10    0.60
   4   0 -13    0.10    1.10
  -4   0  13    0.00    0.40
   2   0 -13   -0.40    0.60
   2   0 -13    0.80    1.20
  -2   0  13    1.20    0.60
   0   0 -13    0.80    1.30
   0   0  13   -0.20    0.50
   0   0 -13   -0.60    0.70
  -2   0 -13    0.60    0.90
  -2   0 -13   -0.20    1.10
   2   0  13   -0.20    0.50
  -4   0 -13    0.30    0.90
   4   0  13    0.60    0.70
  -4   0 -13    0.40    1.30
  -6   0 -13   -1.40    1.30
   6   0  13    0.40    0.90
  -6   0 -13    0.20    1.10
  -8   0 -13    0.80    1.20
   8   0  13   -0.10    0.90
 -10   0 -13    1.80    1.40
  10   0  13   -0.10    1.00
  12   0  13   -0.70    0.90
 -12   0 -13   -1.40    1.30
  12   0  13   -0.40    1.50
 -14   0 -13    0.40    1.70
  21  -1 -13    9.30    3.90
  21  -1 -13   12.70    2.50
 -21  -1  13   13.00    3.10
  21   1 -13   18.60    3.60
  19  -1 -13   11.30    2.40
  19  -1 -13    5.70    3.00
 -19  -1  13   12.40    2.90
  19   1 -13   14.30    3.20
  17  -1 -13   27.70    3.40
 -17  -1  13   28.60    4.00
  17  -1 -13   30.50    5.20
  17   1 -13   35.80    4.60
  17   1 -13   32.80    5.70
 -15  -1  13   81.69    5.50
  15  -1 -13   72.19    4.50
  15  -1 -13   65.89    7.40
 -15   1  13   85.99    5.80
  15   1 -13   85.69    8.80
  15   1 -13   69.09    5.20
  13  -1 -13   95.19    6.90
  13  -1 -13   88.49    4.80
 -13  -1  13   92.69    5.60
  13   1 -13   87.89    7.00
  13   1 -13   86.69    4.80
  13   1 -13   81.39    5.40
 -13   1  13   91.19    5.50
 -11  -1  13   26.50    3.50
  11  -1 -13   23.40    2.80
  11  -1 -13   30.90    4.40
 -11  -1  13   29.70    2.80
 -11   1  13   29.30    3.50
  11   1 -13   20.60    3.80
  11   1 -13   23.20    3.30
  -9  -1  13   92.59    5.30
   9  -1 -13   95.09    6.30
   9  -1 -13  101.89    4.90
  -9  -1  13  100.99    4.50
   9   1 -13   94.39    6.50
  -9   1  13   92.39    5.30
   9   1 -13   88.79    5.20
  -7  -1  13   66.59    4.20
   7  -1 -13   69.19    3.90
   7  -1 -13   66.69    5.20
  -7  -1  13   65.49    3.60
   7   1 -13   67.19    4.30
   7   1 -13   73.89    6.90
  -7   1  13   72.09    2.90
  -7   1  13   64.29    4.30
   5  -1 -13   -0.70    0.70
   5  -1 -13    0.00    0.60
  -5  -1  13    0.20    0.60
  -5  -1  13   -0.30    0.60
  -5   1  13   -0.50    0.60
   5   1 -13    0.90    1.30
  -5   1  13    0.10    0.40
   5   1 -13    1.30    0.90
   3  -1 -13   36.80    4.40
  -3  -1  13   46.90    3.00
   3  -1 -13   42.30    3.10
   3   1 -13   25.60    3.90
  -3   1  13   37.90    4.20
  -3   1  13   37.20    2.30
   3   1 -13   43.20    4.10
   1  -1 -13  197.48    9.40
  -1  -1  13  206.28    7.40
   1  -1 -13  213.08    7.80
   1   1 -13  188.58    7.80
   1   1 -13  198.68    9.50
  -1   1  13  206.98    6.70
  -1  -1 -13  217.18    8.40
  -1  -1 -13  226.78   10.50
   1  -1  13  231.08    8.10
   1   1  13  223.38    7.50
  -1   1 -13  220.38    8.60
  -1   1 -13  215.38   10.30
   3  -1  13   12.50    2.20
  -3  -1 -13   13.20    2.40
  -3  -1 -13    8.70    2.70
  -3   1 -13    8.90    2.10
   3   1  13   12.60    2.00
  -5  -1 -13  150.68    9.00
  -5  -1 -13  145.99    7.20
   5  -1  13  139.19    6.50
   5   1  13  154.88    6.60
  -5   1 -13  141.49    7.30
  -7  -1 -13  113.39    6.50
  -7  -1 -13  100.29    7.90
   7  -1  13   99.39    5.60
  -7   1 -13   98.69    6.30
   7   1  13  100.19    5.40
  -9  -1 -13    3.60    1.70
   9  -1  13    0.00    0.80
   9  -1  13    4.00    1.80
  -9  -1 -13    0.90    1.70
  -9   1 -13    1.70    1.50
   9   1  13    0.30    1.00
  11  -1  13   10.20    2.70
  11  -1  13    4.20    1.70
 -11  -1 -13    3.70    1.90
  11   1  13    6.00    2.10
  13  -1  13    3.60    1.90
  13  -1  13    4.10    2.20
 -13  -1 -13    7.70    2.50
  13   1  13    6.30    2.10
  13   1  13    9.30    3.20
  22  -2 -13   17.70    4.80
 -22  -2  13   15.00    3.50
  22   2 -13   20.40    4.20
  20  -2 -13    3.70    2.40
 -20  -2  13    3.30    1.90
  20  -2 -13    4.30    1.10
  20   2 -13    1.80    2.20
 -18  -2  13    0.80    1.30
  18  -2 -13    0.20    0.80
  18  -2 -13    1.90    2.10
  18   2 -13    0.60    1.70
  16  -2 -13   -2.40    1.10
 -16  -2  13   -0.50    1.00
  16  -2 -13    0.60    0.80
  16   2 -13    0.30    1.60
  16   2 -13    1.60    1.20
  14  -2 -13   35.70    5.00
 -14  -2  13   45.20    4.70
  14  -2 -13   40.30    2.60
  14   2 -13   33.50    4.00
  14   2 -13   50.59    5.30
  12  -2 -13  518.75   13.40
 -12  -2  13  509.75   15.70
 -12  -2  13  518.75   14.70
  12  -2 -13  543.85   17.70
  12   2 -13  507.05   16.00
  12   2 -13  501.25   16.10
 -10  -2  13   22.70    2.80
 -10  -2  13   18.00    2.70
  10  -2 -13   17.00    3.20
  10  -2 -13   21.30    2.20
  10   2 -13   18.90    3.00
  -8  -2  13   18.20    2.70
  -8  -2  13   17.80    2.50
   8  -2 -13   15.20    2.90
   8  -2 -13   19.50    2.10
   8   2 -13   18.10    2.80
  -8   2  13   16.30    2.60
   8   2 -13   17.70    4.10
  -6  -2  13    0.80    0.80
   6  -2 -13    1.60    0.80
  -6  -2  13    1.30    0.80
   6  -2 -13    0.00    1.00
  -6   2  13    0.50    0.90
   6   2 -13    1.90    1.60
   6   2 -13    1.20    1.20
  -6   2  13    1.00    0.50
   4  -2 -13   33.40    2.50
  -4  -2  13   32.70    3.50
   4  -2 -13   28.20    3.90
  -4   2  13   32.60    2.00
   4   2 -13   29.60    3.40
  -4   2  13   33.50    3.80
   2  -2 -13   15.40    3.00
  -2  -2  13   19.80    2.70
   2  -2 -13   15.50    2.10
  -2   2  13   16.30    2.80
  -2   2  13   16.80    1.90
   2   2 -13   16.00    2.60
   0  -2 -13   15.10    3.10
   0  -2 -13   12.90    2.00
   0  -2  13   12.20    2.20
   0   2 -13   13.20    2.40
   0   2  13   14.40    2.00
  -2  -2 -13  122.99    5.80
   2  -2  13  114.29    5.90
  -2  -2 -13  134.89    7.90
   2   2  13  124.69    5.50
  -2   2 -13  113.19    6.10
   4  -2  13  128.29    6.40
  -4  -2 -13  121.79    8.00
  -4  -2 -13  129.19    6.30
   4   2  13  119.69    5.80
  -6  -2 -13    4.10    2.30
   6  -2  13    1.10    1.00
   6  -2  13    2.00    1.30
  -6  -2 -13    2.00    1.20
   6   2  13    3.20    1.50
   8  -2  13   13.50    2.40
   8  -2  13   11.60    2.50
  -8  -2 -13    7.70    3.10
  -8  -2 -13    8.00    2.20
   8   2  13    7.70    1.90
  10  -2  13   87.69    5.20
 -10  -2 -13   80.29    8.90
 -10  -2 -13   74.69    5.60
  10  -2  13   83.09    5.60
  10   2  13   77.69    5.40
  12  -2  13    2.90    1.80
 -12  -2 -13    0.80    2.10
 -12  -2 -13    5.20    2.10
  12  -2  13    2.50    1.40
  12   2  13    3.00    1.70
 -21  -3  13   25.20    6.10
  21  -3 -13   38.90    6.00
  19  -3 -13   10.20    3.10
 -19  -3  13    6.50    2.40
 -17  -3  13    7.50    2.30
  17  -3 -13    6.80    2.70
  17   3 -13    6.20    2.30
 -15  -3  13   70.89    4.90
  15  -3 -13   63.29    6.40
  15   3 -13   75.39    5.70
  13  -3 -13  249.18   11.00
 -13  -3  13  242.68    9.50
 -13  -3  13  260.97    9.80
  13   3 -13  252.37   11.00
 -11  -3  13   57.79    4.00
  11  -3 -13   52.69    5.40
 -11  -3  13   53.49    4.10
  -9  -3  13  190.08    8.00
  -9  -3  13  167.28    6.80
   9  -3 -13  157.58    7.90
  -7  -3  13    0.30    0.90
   7  -3 -13    0.40    0.90
   5  -3 -13   23.70    3.40
  -5  -3  13   21.20    3.00
   3  -3 -13    5.10    0.70
   3  -3 -13    4.80    0.70
  -3  -3  13    6.10    1.70
   3  -3 -13    4.70    1.80
  -3   3  13    8.90    1.40
   1  -3 -13    0.70    0.60
  -1  -3  13    0.40    1.00
   1  -3 -13    2.20    1.40
  -1   3  13    1.20    0.80
   1  -3  13   34.70    4.10
  -1  -3 -13   22.50    3.70
  -1  -3 -13   32.80    2.40
   1   3  13   35.30    3.40
   3  -3  13  353.86   12.60
  -3  -3 -13  349.67   14.30
   3  -3  13  353.96    9.40
  -3  -3 -13  366.06   10.90
   3   3  13  382.66   11.90
  -5  -3 -13    4.60    1.40
  -5  -3 -13    4.00    2.10
   5  -3  13    5.00    0.90
   5  -3  13    3.70    1.60
   5   3  13    4.60    1.60
  -7  -3 -13    6.00    1.80
   7  -3  13    4.10    1.80
  -7  -3 -13    8.90    2.90
   7   3  13    5.80    1.80
   9  -3  13   -0.30    1.10
  -9  -3 -13    2.00    2.00
  -9  -3 -13    0.40    1.10
   9   3  13   -0.60    0.90
 -11  -3 -13    4.00    2.60
  11  -3  13    6.30    2.30
 -11  -3 -13    7.10    2.10
  11   3  13    8.70    2.50
 -18  -4  13   34.20    4.10
  18  -4 -13   31.10    4.50
  18   4 -13   42.20    5.60
 -16  -4  13   36.50    3.90
  16  -4 -13   42.00    5.00
  16   4 -13   35.00    5.00
  14  -4 -13    0.80    1.30
 -14  -4  13   -1.40    0.70
  14   4 -13    1.60    1.70
 -12  -4  13   10.20    2.60
  12  -4 -13   11.70    2.40
  12   4 -13   11.10    2.90
  10  -4 -13    9.70    2.10
 -10  -4  13   10.60    2.60
   8  -4 -13  168.28    7.50
  -8  -4  13  159.58    8.00
   6  -4 -13   38.40    4.20
  -6  -4  13   36.30    4.50
  -4  -4  13   26.30    3.70
   4  -4 -13   23.40    3.30
  -2  -4  13   80.59    5.50
   2  -4 -13   74.49    5.20
  -2   4  13   84.29    4.30
   0  -4 -13   36.90    4.60
   0  -4  13   25.60    3.90
   0   4  13   33.10    3.50
   2  -4  13    3.50    1.70
  -2  -4 -13    2.00    1.60
   2   4  13    0.20    1.00
  -4  -4 -13   66.99    6.90
   4  -4  13   78.59    5.70
   4   4  13   85.99    5.30
   6  -4  13   32.80    4.70
  -6  -4 -13   32.20    2.10
  -6  -4 -13   27.70    4.80
   6   4  13   26.60    3.70
   8  -4  13   -0.50    1.30
  -8  -4 -13    0.60    0.90
  -8  -4 -13    0.50    1.60
   8   4  13    1.60    1.50
 -10  -4 -13    2.40    2.30
  10  -4  13    0.70    1.40
 -10  -4 -13    2.30    1.30
  10   4  13    1.00    1.60
  17  -5 -13   22.20    2.80
  17   5 -13   20.30    4.20
  15  -5 -13    4.50    1.30
  15   5 -13    3.60    2.30
  13  -5 -13    0.50    0.80
 -13  -5  13   -0.80    1.20
  13   5 -13   -1.20    1.50
  11  -5 -13    7.40    1.50
 -11  -5  13    8.70    2.50
  11   5 -13   13.70    3.60
  -9  -5  13    2.10    1.50
   9  -5 -13    0.60    0.80
   7  -5 -13   44.20    3.00
  -7  -5  13   46.80    5.50
   5  -5 -13   11.00    2.00
  -5  -5  13   14.70    3.20
  -3  -5  13   55.39    6.10
   3  -5 -13   45.70    3.60
   1  -5 -13    6.80    1.90
  -1  -5  13    4.90    2.10
  -1   5  13    5.10    2.20
   1  -5  13    6.40    2.30
  -1  -5 -13    5.30    1.90
   1   5  13    6.50    1.80
  -3  -5 -13   25.20    3.90
   3  -5  13   27.50    4.30
   3   5  13   25.40    3.50
  -5  -5 -13   61.19    6.60
   5  -5  13   60.29    6.50
   5   5  13   60.89    5.80
  -7  -5 -13   14.10    3.50
   7  -5  13   18.60    3.80
   7   5  13   19.30    3.40
 -12  -6  13   19.20    3.70
  12   6 -13   10.40    3.30
 -10  -6  13   14.60    3.30
  10   6 -13   15.60    4.40
  -8  -6  13   26.20    4.50
  -6  -6  13    8.00    2.70
  -4  -6  13    3.90    2.00
  -2  -6  13   47.40    6.10
   2  -6 -13   48.40    2.50
   0  -6 -13   18.40    2.60
   0  -6  13   21.30    4.20
  -2  -6 -13    3.40    1.60
   2  -6  13    1.20    1.80
   2   6  13    2.60    1.50
   4  -6  13   -1.60    1.00
  -4  -6 -13   -0.40    1.20
   4   6  13    0.60    1.40
  -7  -7  13    5.60    2.60
  -5  -7  13    3.10    2.30
  -3  -7  13   24.80    4.70
  22   0 -14  107.19   11.70
  22   0 -14  116.79    7.20
  20   0 -14    2.70    2.70
 -20   0  14    0.80    1.50
  20   0 -14    0.30    1.40
  18   0 -14   52.49    5.30
 -18   0  14   60.19    6.20
  18   0 -14   45.50    7.00
  16   0 -14   28.70    5.20
  16   0 -14   38.70    4.50
 -16   0  14   35.10    4.50
  14   0 -14  127.99    6.60
  14   0 -14  118.59    8.40
  12   0 -14  106.49    5.80
  12   0 -14  100.79    7.20
 -12   0  14  104.29    6.00
 -10   0  14  108.79    6.00
 -10   0  14  112.99    4.40
  10   0 -14  113.09    5.80
  10   0 -14  115.39    7.50
  -8   0  14  132.09    6.70
   8   0 -14  132.49    8.00
   8   0 -14  139.99    6.40
  -8   0  14  141.69    5.10
   6   0 -14  142.99    8.00
  -6   0  14  136.29    5.20
   6   0 -14  133.69    6.20
  -6   0  14  145.99    6.80
   4   0 -14   69.69    4.40
  -4   0  14   86.29    4.00
  -4   0  14   77.89    4.90
   4   0 -14   82.09    6.00
  -2   0  14   36.00    2.60
   2   0 -14   40.90    5.00
   2   0 -14   46.70    3.60
   0   0 -14   32.80    4.70
   0   0  14   43.10    2.90
   0   0 -14   37.80    4.00
  -2   0 -14  186.48    9.80
   2   0  14  182.48    7.10
  -2   0 -14  170.88    7.80
  -4   0 -14   22.20    4.20
   4   0  14   22.40    2.90
  -4   0 -14   21.10    3.30
  -6   0 -14  155.98    8.00
   6   0  14  147.79    6.80
  -8   0 -14   10.30    2.60
   8   0  14   12.20    2.50
 -10   0 -14   61.39    6.30
  10   0  14   64.19    5.80
  12   0  14    1.20    1.40
 -12   0 -14    2.10    1.80
  12   0  14    0.10    1.60
  21  -1 -14   69.89    5.00
 -21  -1  14   70.39    7.20
  21  -1 -14   65.19    8.50
  21   1 -14   71.39    7.00
 -19  -1  14   88.69    6.40
  19  -1 -14   77.59    5.10
  19  -1 -14   94.69   10.20
  19   1 -14   83.39    6.30
 -17  -1  14    5.10    1.90
  17  -1 -14    5.80    1.80
  17  -1 -14    3.10    2.30
  17   1 -14    6.80    3.00
  17   1 -14    3.70    1.90
 -15  -1  14   20.00    3.50
  15  -1 -14   15.60    3.80
  15  -1 -14   15.60    2.60
  15   1 -14   20.10    3.30
  15   1 -14   20.20    4.30
 -13  -1  14   27.70    3.90
  13  -1 -14   39.30    5.40
  13  -1 -14   27.60    3.20
 -13   1  14   29.20    3.80
  13   1 -14   41.70    5.10
  13   1 -14   29.90    4.90
  13   1 -14   33.30    4.10
  11  -1 -14   55.09    3.70
 -11  -1  14   55.69    5.30
 -11  -1  14   57.19    3.40
  11  -1 -14   48.00    5.50
 -11   1  14   58.19    4.30
  11   1 -14   62.09    4.60
  11   1 -14   47.90    6.00
   9  -1 -14    2.80    1.70
   9  -1 -14    2.20    1.00
  -9  -1  14    4.30    1.60
  -9  -1  14    4.50    1.20
   9   1 -14    2.10    1.70
   9   1 -14    2.80    1.40
  -9   1  14    1.20    1.00
  -7  -1  14  133.99    6.50
   7  -1 -14  126.89    5.70
   7  -1 -14  121.09    7.30
  -7  -1  14  123.69    5.30
   7   1 -14  130.39    6.30
  -7   1  14  128.09    6.40
  -7   1  14  120.99    4.30
   7   1 -14  114.69    7.40
  -5  -1  14   66.89    3.80
   5  -1 -14   69.59    4.10
   5  -1 -14   73.09    5.50
  -5  -1  14   65.19    4.40
  -5   1  14   67.99    4.50
   5   1 -14   63.09    4.30
  -5   1  14   64.59    3.10
   5   1 -14   55.99    5.80
  -3  -1  14    8.30    1.60
   3  -1 -14    7.50    2.30
   3  -1 -14    8.30    1.80
   3   1 -14    6.20    2.10
   3   1 -14    9.40    2.00
  -3   1  14   10.10    1.60
  -3   1  14   10.20    2.40
  -1  -1  14   13.60    2.10
   1  -1 -14   14.60    2.40
   1  -1 -14   18.30    3.50
   1   1 -14   14.70    2.60
   1   1 -14    9.80    2.60
  -1   1  14   15.20    2.00
  -1  -1 -14    4.00    1.90
  -1  -1 -14    4.80    1.40
   1  -1  14    3.70    1.20
  -1   1 -14    6.80    3.20
  -1   1 -14    3.20    1.50
   1   1  14    4.30    1.30
  -3  -1 -14  273.37   10.30
  -3  -1 -14  279.27   12.60
   3  -1  14  256.67    9.50
   3   1  14  280.37    9.40
  -3   1 -14  266.97   10.40
  -5  -1 -14   41.30    6.00
   5  -1  14   30.20    3.60
  -5  -1 -14   37.00    4.20
   5   1  14   30.20    3.40
  -5   1 -14   28.60    4.00
  -7  -1 -14    9.00    2.40
  -7  -1 -14    5.90    2.60
   7  -1  14    7.70    2.10
  -7   1 -14    4.50    2.10
   7   1  14    3.70    1.60
   9  -1  14   11.20    2.80
   9  -1  14   13.30    2.70
  -9  -1 -14   12.40    2.90
   9   1  14   14.50    2.70
 -11  -1 -14    7.30    2.50
  11  -1  14    9.50    2.50
  11  -1  14    6.80    2.20
  11   1  14    4.60    1.90
  22  -2 -14    7.50    3.30
 -22  -2  14    2.70    1.80
  20  -2 -14    8.10    3.30
  20  -2 -14    8.90    1.60
 -20  -2  14   11.40    3.00
  20   2 -14   13.80    3.60
  18  -2 -14   26.10    4.90
 -18  -2  14   32.50    4.60
  18  -2 -14   32.70    2.90
  18   2 -14   33.00    4.60
  16  -2 -14   68.29    7.40
  16  -2 -14   84.59    4.00
 -16  -2  14   80.69    5.60
  16   2 -14   82.19    6.10
  14  -2 -14    0.60    1.60
 -14  -2  14    3.70    1.70
  14  -2 -14    3.30    1.10
  14   2 -14    3.00    1.80
  14   2 -14    3.20    1.60
 -12  -2  14    2.40    1.40
 -12  -2  14    2.00    1.10
  12  -2 -14    1.50    1.70
  12  -2 -14    2.80    1.10
  12   2 -14   -0.90    1.30
  10  -2 -14   14.00    3.30
  10  -2 -14   14.50    1.90
 -10  -2  14   18.00    2.70
 -10  -2  14   16.50    2.60
  10   2 -14   13.60    2.70
   8  -2 -14    0.70    1.20
  -8  -2  14    2.90    1.20
   8  -2 -14    1.60    0.90
  -8  -2  14    2.80    1.20
   8   2 -14    1.90    1.30
   6  -2 -14   18.50    3.30
  -6  -2  14   21.10    2.80
   6  -2 -14   26.00    2.50
   6   2 -14   23.90    3.10
  -6   2  14   26.10    3.40
  -4  -2  14    0.80    0.90
   4  -2 -14    1.30    0.80
   4  -2 -14    0.60    1.30
  -4   2  14    1.40    0.70
  -4   2  14    1.80    1.20
   4   2 -14    0.30    1.00
  -2  -2  14    3.10    1.30
   2  -2 -14    2.50    1.10
   2  -2 -14    3.90    1.80
  -2   2  14    2.80    1.50
   2   2 -14    1.70    1.20
  -2   2  14    2.30    0.90
   0  -2 -14  502.35   17.30
   0  -2 -14  480.75   14.10
   0  -2  14  483.95   14.60
   0   2 -14  488.95   15.20
   0   2  14  481.35   13.30
   2  -2  14    0.80    1.00
  -2  -2 -14    1.50    1.10
  -2  -2 -14    0.30    1.30
  -2   2 -14   -0.60    1.00
   2   2  14    0.00    1.00
   4  -2  14  138.19    7.00
  -4  -2 -14  151.78    7.10
  -4  -2 -14  158.38    9.40
   4   2  14  158.58    6.80
  -6  -2 -14    6.20    2.00
   6  -2  14    8.70    2.10
   6  -2  14    9.90    2.30
  -6  -2 -14    3.90    2.30
   6   2  14    9.10    2.00
   8  -2  14    5.00    1.70
   8  -2  14    5.30    1.90
  -8  -2 -14    5.50    2.80
  -8  -2 -14    6.40    2.10
   8   2  14    6.30    1.90
  10  -2  14    5.90    2.10
 -10  -2 -14    8.80    3.30
 -10  -2 -14   15.30    3.20
  10  -2  14   10.70    2.40
  10   2  14    7.90    2.20
  12  -2  14   -0.10    1.20
 -12  -2 -14   -0.40    1.50
  12  -2  14    1.50    1.60
  12   2  14    0.80    1.50
  19  -3 -14    8.40    3.10
 -19  -3  14   13.70    3.10
 -17  -3  14   65.89    5.10
  17  -3 -14   62.59    6.70
  17   3 -14   65.09    7.00
  15  -3 -14   68.99    7.00
 -15  -3  14   73.79    5.10
  15   3 -14   57.99    6.00
  13  -3 -14    0.80    1.40
 -13  -3  14    0.50    1.10
 -13  -3  14    0.10    1.00
  13   3 -14   -0.10    1.30
  11  -3 -14  507.15   17.00
 -11  -3  14  509.65   15.60
 -11  -3  14  488.35   14.90
  -9  -3  14    0.50    0.90
   9  -3 -14   -0.30    1.00
  -9  -3  14   -0.90    1.00
  -7  -3  14  123.59    6.40
   7  -3 -14  111.09    6.60
  -5  -3  14    0.20    0.90
   5  -3 -14    0.40    1.10
   3  -3 -14  267.47    7.20
  -3  -3  14  266.07   10.30
   3  -3 -14  279.07   11.50
  -3   3  14  264.77    8.10
   1  -3 -14   47.40    2.70
   1  -3 -14   42.60    5.00
  -1  -3  14   39.10    4.30
  -1   3  14   45.90    3.10
  -1  -3 -14   15.90    3.40
   1  -3  14   23.20    3.50
  -1  -3 -14   23.20    2.60
   1   3  14   24.40    2.90
  -3  -3 -14   -0.20    0.80
   3  -3  14    0.50    1.10
   3  -3  14    0.40    0.60
  -3  -3 -14    0.50    1.40
   3   3  14   -1.30    0.70
   5  -3  14   33.50    2.20
  -5  -3 -14   37.90    5.80
  -5  -3 -14   34.60    3.60
   5  -3  14   28.50    4.00
   5   3  14   39.20    4.20
   7  -3  14    1.90    1.40
  -7  -3 -14   -0.60    1.40
   7  -3  14    0.50    0.60
  -7  -3 -14   -0.40    1.00
   7   3  14   -1.40    0.80
  -9  -3 -14    4.60    2.70
  -9  -3 -14    7.60    2.00
   9  -3  14    5.50    2.20
   9   3  14    7.50    2.20
 -11  -3 -14    9.20    3.90
  11  -3  14   11.90    3.10
  11   3  14    9.90    2.70
 -18  -4  14    1.40    1.40
  18  -4 -14    2.90    2.20
  18   4 -14    2.90    2.10
 -16  -4  14    4.70    1.70
  16  -4 -14    4.70    2.10
  16   4 -14    7.00    2.80
 -14  -4  14   58.59    5.60
 -14  -4  14   64.59    4.00
  14  -4 -14   60.29    5.80
  14   4 -14   58.09    6.50
 -12  -4  14  248.78   10.50
  12  -4 -14  255.97   10.30
  12   4 -14  255.97   12.10
  10  -4 -14   34.00    4.10
 -10  -4  14   42.70    4.80
  -8  -4  14   33.40    4.30
   8  -4 -14   37.30    4.30
   6  -4 -14   39.60    4.40
  -6  -4  14   27.00    3.90
   4  -4 -14  139.89    7.30
  -4  -4  14  143.29    7.60
   2  -4 -14    4.20    1.70
  -2  -4  14    5.10    1.90
  -2   4  14    3.60    1.20
   0  -4  14   37.60    4.80
   0  -4 -14   43.20    5.30
   0   4  14   46.90    3.40
  -2  -4 -14   53.19    6.10
   2  -4  14   48.70    5.40
   2   4  14   62.29    4.20
   4  -4  14   13.10    3.00
  -4  -4 -14    7.20    2.50
   4   4  14   12.50    2.60
  -6  -4 -14    1.10    0.80
  -6  -4 -14    0.60    1.50
   6  -4  14    0.20    1.10
   6   4  14    1.00    1.30
  -8  -4 -14    8.00    1.70
  -8  -4 -14    4.10    2.50
   8  -4  14    6.10    2.30
   8   4  14    5.40    2.00
  17  -5 -14   27.00    3.30
  17   5 -14   28.60    5.00
  15  -5 -14   -0.20    0.90
  15   5 -14    0.00    1.80
 -13  -5  14    0.00    1.20
  13  -5 -14    1.40    1.00
  13   5 -14    2.20    1.80
 -11  -5  14    2.10    1.70
  11  -5 -14    3.60    1.30
   9  -5 -14    2.50    1.10
  -9  -5  14    0.90    1.40
  -7  -5  14   38.90    5.10
   7  -5 -14   25.30    3.00
  -5  -5  14   53.99    6.00
   5  -5 -14   61.39    4.20
  -3  -5  14    3.60    1.70
   3  -5 -14    3.90    1.50
  -1  -5  14   10.90    2.80
   1  -5 -14   17.00    3.00
  -1  -5 -14   14.30    3.00
   1  -5  14   12.30    3.00
   1   5  14   16.80    2.80
   3  -5  14  116.69    7.70
  -3  -5 -14  113.29    7.60
   3   5  14  132.99    6.90
  -5  -5 -14    9.20    2.90
   5  -5  14    8.50    2.60
   5   5  14    4.70    1.80
   7  -5  14   12.50    3.30
  -7  -5 -14    7.80    2.90
   7   5  14   10.30    2.60
 -12  -6  14    1.00    1.50
  12   6 -14    0.90    1.90
 -10  -6  14    4.90    2.20
  -8  -6  14    8.60    2.80
  -6  -6  14    4.90    2.40
  -4  -6  14    0.00    1.50
   2  -6 -14   14.70    2.10
  -2  -6  14    8.80    3.10
   0  -6  14   12.60    3.40
   0  -6 -14   12.30    2.30
  -2  -6 -14   43.90    4.80
   2  -6  14   36.90    5.50
  22   0 -15   -0.80    1.60
  22   0 -15   -0.30    2.90
  20   0 -15    0.30    1.50
 -20   0  15    1.50    1.60
  20   0 -15    3.20    2.60
 -18   0  15    0.30    1.30
  18   0 -15    0.20    2.00
  18   0 -15   -0.90    1.20
  16   0 -15    0.60    1.90
  16   0 -15   -1.70    1.00
 -16   0  15    0.40    1.20
  14   0 -15   -1.40    1.00
 -14   0  15   -0.30    1.00
  14   0 -15    1.00    2.00
 -12   0  15    0.30    1.00
  12   0 -15   -1.10    1.10
  12   0 -15   -0.80    1.00
  10   0 -15   -0.50    0.80
  10   0 -15    0.40    1.40
 -10   0  15   -0.10    0.90
  -8   0  15    0.20    0.60
   8   0 -15    0.40    1.20
   8   0 -15    1.50    1.00
  -8   0  15    1.40    1.10
   6   0 -15    0.60    0.80
  -6   0  15   -1.10    0.60
   6   0 -15    0.00    1.20
  -6   0  15    0.30    0.60
  -4   0  15   -0.20    0.80
  -4   0  15   -0.20    0.60
   4   0 -15   -0.40    0.90
   4   0 -15   -0.10    0.80
  -2   0  15    0.20    0.60
   2   0 -15    2.40    1.70
   2   0 -15    1.20    1.00
   0   0 -15    1.40    1.20
   0   0  15   -0.20    0.50
   0   0 -15    1.50    1.50
   2   0  15   -0.40    0.70
  -2   0 -15   -2.30    1.10
  -2   0 -15    0.80    1.10
   4   0  15    0.90    1.00
  -4   0 -15    0.40    1.20
  -4   0 -15    0.30    1.90
   6   0  15   -0.70    0.70
  -6   0 -15    0.30    1.20
  -8   0 -15    1.00    1.30
   8   0  15    0.10    0.80
  10   0  15   -2.30    0.70
 -10   0 -15   -0.40    1.30
 -12   0 -15   -1.10    1.60
  12   0  15   -0.80    1.00
  21  -1 -15    1.40    2.80
  21  -1 -15   -0.70    1.20
 -21  -1  15   -0.10    1.60
  21   1 -15   -1.30    1.70
 -19  -1  15    1.70    1.60
  19  -1 -15    0.60    1.20
  19  -1 -15    0.60    2.20
  19   1 -15   -0.20    1.80
 -17  -1  15    1.10    1.30
  17  -1 -15    1.90    2.10
  17  -1 -15    1.10    1.30
  17   1 -15    4.50    3.10
  17   1 -15    2.30    2.00
 -15  -1  15    0.90    1.10
  15  -1 -15    0.60    1.50
  15  -1 -15    1.40    1.10
  15   1 -15    0.90    1.90
  15   1 -15    2.20    1.70
  13  -1 -15   24.10    3.00
  13  -1 -15   18.20    3.90
 -13  -1  15   20.80    3.30
  13   1 -15   18.50    3.10
  13   1 -15   16.40    3.70
 -13   1  15   19.70    3.20
 -11  -1  15   59.89    3.60
  11  -1 -15   60.69    4.10
 -11  -1  15   67.29    4.90
  11  -1 -15   69.09    7.00
  11   1 -15   63.79    4.70
  11   1 -15   62.39    6.90
  -9  -1  15   11.60    2.50
   9  -1 -15    8.20    1.90
   9  -1 -15   10.10    2.90
  -9  -1  15   12.40    2.00
  -9   1  15   10.60    2.40
   9   1 -15    8.60    2.20
   9   1 -15    9.50    2.70
  -7  -1  15   66.09    4.60
   7  -1 -15   63.49    4.00
   7  -1 -15   70.59    7.10
  -7  -1  15   66.39    3.80
  -7   1  15   67.99    4.80
   7   1 -15   61.99    4.40
  -7   1  15   60.69    3.00
   7   1 -15   62.99    6.70
  -5  -1  15    6.00    1.50
  -5  -1  15   10.00    2.20
   5  -1 -15   10.80    2.60
   5  -1 -15   11.40    2.00
  -5   1  15   12.60    2.80
   5   1 -15   17.20    3.60
  -5   1  15   12.00    1.70
   5   1 -15    8.20    1.90
  -3  -1  15    8.50    1.80
   3  -1 -15   10.20    2.60
   3  -1 -15    8.20    1.90
   3   1 -15    7.00    2.30
  -3   1  15   12.50    1.90
   3   1 -15   10.20    2.20
  -3   1  15   11.90    2.50
   1  -1 -15   18.80    3.80
   1  -1 -15   25.00    3.30
  -1  -1  15   21.30    2.70
   1   1 -15   21.30    4.10
  -1   1  15   23.10    2.50
   1   1 -15   22.50    3.30
   1  -1  15   28.90    3.40
  -1  -1 -15   28.90    4.90
  -1  -1 -15   33.80    4.00
   1   1  15   25.50    2.90
  -1   1 -15   24.80    3.60
  -3  -1 -15    6.70    2.00
   3  -1  15   17.40    2.70
  -3  -1 -15   17.70    4.00
  -3   1 -15   15.80    3.00
   3   1  15   13.60    2.20
  -5  -1 -15    2.00    1.30
   5  -1  15    3.90    1.40
  -5  -1 -15    2.60    2.10
  -5   1 -15    2.50    1.70
   5   1  15    2.50    1.30
  -7  -1 -15    5.20    2.70
  -7  -1 -15    4.40    1.70
   7  -1  15    5.60    1.90
   7   1  15    5.60    1.90
  -7   1 -15    4.30    2.10
   9  -1  15    9.50    2.40
   9  -1  15    7.80    2.70
  -9  -1 -15    8.70    2.60
   9   1  15    5.50    1.90
  11  -1  15   10.30    2.90
  11  -1  15    7.40    2.30
 -11  -1 -15    8.10    2.70
  11   1  15    6.90    2.30
  20  -2 -15   18.60    2.20
 -20  -2  15   14.60    3.30
  20  -2 -15   17.30    4.50
  20   2 -15   18.10    4.00
 -18  -2  15    1.10    1.40
  18  -2 -15    6.20    3.00
  18  -2 -15    1.20    1.00
  18   2 -15    4.00    2.20
 -16  -2  15    2.70    1.60
  16  -2 -15    3.10    1.10
  16  -2 -15    5.10    2.70
  16   2 -15    5.10    2.40
  14  -2 -15   38.90    2.80
 -14  -2  15   34.90    3.60
  14  -2 -15   39.90    5.50
 -14  -2  15   35.80    4.50
  14   2 -15   33.00    4.50
  14   2 -15   35.60    4.30
 -12  -2  15   30.20    3.90
 -12  -2  15   30.20    3.40
  12  -2 -15   29.40    2.70
  12  -2 -15   28.90    4.70
  12   2 -15   31.40    4.20
  10  -2 -15   67.09    3.70
 -10  -2  15   68.59    4.80
 -10  -2  15   61.69    4.10
  10  -2 -15   61.69    6.40
  10   2 -15   69.19    5.10
   8  -2 -15   77.99    5.90
   8  -2 -15   80.39    4.10
  -8  -2  15   79.29    4.70
  -8  -2  15   82.99    5.10
   8   2 -15   82.29    5.30
   6  -2 -15   12.70    2.00
  -6  -2  15   12.70    2.30
   6  -2 -15   11.60    2.90
   6   2 -15   13.10    2.50
  -6   2  15   10.00    2.60
   4  -2 -15   -0.10    1.20
   4  -2 -15    1.20    0.90
  -4  -2  15    1.10    0.90
  -4   2  15    0.60    0.60
   4   2 -15    1.00    1.10
  -4   2  15   -0.20    0.90
  -2  -2  15    1.70    1.10
   2  -2 -15    2.40    1.60
   2  -2 -15    3.10    1.30
  -2   2  15    2.90    1.00
   2   2 -15    3.40    1.70
  -2   2  15    3.00    1.60
   0  -2 -15   45.40    3.50
   0  -2  15   50.99    3.90
   0  -2 -15   42.90    5.60
   0   2  15   44.10    3.10
   0   2 -15   54.49    5.20
  -2  -2 -15  138.59    8.70
  -2  -2 -15  128.99    6.50
   2  -2  15  137.29    6.80
   2   2  15  139.89    6.10
   4  -2  15   17.90    3.10
  -4  -2 -15   15.60    2.70
  -4  -2 -15   13.10    3.60
   4   2  15   20.00    2.80
  -6  -2 -15   -0.20    1.50
  -6  -2 -15    0.80    1.10
   6  -2  15   -0.60    0.80
   6   2  15    0.90    1.00
   8  -2  15   12.40    2.60
   8  -2  15   12.00    2.80
  -8  -2 -15   11.80    2.70
  -8  -2 -15   10.80    3.60
   8   2  15   11.50    2.50
 -10  -2 -15    1.00    1.40
  10  -2  15    1.60    1.40
 -10  -2 -15    1.30    2.40
  10  -2  15   -1.00    1.30
  10   2  15    0.50    1.40
  19  -3 -15    3.90    2.60
 -19  -3  15    3.70    1.90
  17  -3 -15    0.30    2.00
 -17  -3  15    1.70    1.70
  15  -3 -15  100.49    7.30
 -15  -3  15   81.19    5.60
  15   3 -15   70.49    6.80
  13  -3 -15  384.66   14.70
 -13  -3  15  351.86   12.50
 -13  -3  15  380.56   12.70
  13   3 -15  353.76   14.00
  11  -3 -15   10.30    2.80
 -11  -3  15   15.70    2.70
 -11  -3  15   12.40    2.50
   9  -3 -15   87.69    6.00
  -9  -3  15   85.39    5.40
  -7  -3  15   73.69    5.00
   7  -3 -15   72.49    5.50
   5  -3 -15  208.38    5.70
  -5  -3  15  222.98    9.20
   5  -3 -15  206.88    9.90
   3  -3 -15    5.60    2.10
  -3  -3  15    4.90    1.70
   3  -3 -15    6.70    1.20
  -3   3  15    7.50    1.40
  -1  -3  15    3.40    1.50
   1  -3 -15    1.80    1.60
   1  -3 -15    4.10    1.10
  -1   3  15    2.60    1.20
  -1  -3 -15    7.90    2.70
  -1  -3 -15   12.40    2.00
   1  -3  15   11.50    2.70
   1   3  15   13.30    2.20
   3  -3  15   45.30    4.90
   3  -3  15   46.20    2.90
  -3  -3 -15   48.50    6.10
  -3  -3 -15   50.59    3.60
   3   3  15   52.09    3.80
  -5  -3 -15   31.70    3.60
   5  -3  15   40.20    2.50
   5  -3  15   41.40    5.10
  -5  -3 -15   40.90    6.10
   5   3  15   40.60    4.30
  -7  -3 -15   18.20    3.00
   7  -3  15   18.80    1.70
  -7  -3 -15   11.30    3.50
   7  -3  15   15.80    3.40
   7   3  15   15.70    2.90
  -9  -3 -15    1.00    1.40
  -9  -3 -15    1.70    2.30
   9  -3  15    1.10    1.40
   9   3  15    2.10    1.60
 -18  -4  15    6.90    2.20
  18  -4 -15    3.20    2.20
  16  -4 -15    9.20    2.60
 -16  -4  15    9.40    2.30
  16   4 -15    4.40    2.40
 -14  -4  15   -0.30    1.20
 -14  -4  15    1.00    1.10
  14  -4 -15    0.10    1.20
  14   4 -15    4.20    2.20
 -12  -4  15   -1.20    0.90
  12  -4 -15   -0.50    1.10
 -10  -4  15   34.10    4.60
  10  -4 -15   22.50    3.50
  -8  -4  15   58.09    5.80
   8  -4 -15   69.79    5.10
   6  -4 -15   23.90    3.60
  -6  -4  15   20.50    3.60
   4  -4 -15   23.30    3.80
  -4  -4  15   20.70    3.40
   2  -4 -15   46.20    5.30
  -2  -4  15   38.90    4.80
   0  -4  15  115.39    7.20
   0  -4 -15  134.09    8.10
   0   4  15  140.39    6.20
   2  -4  15    1.00    1.30
  -2  -4 -15    0.60    1.40
   2   4  15   -0.60    0.80
   4  -4  15    2.20    1.70
  -4  -4 -15    3.10    2.10
   4   4  15    5.70    1.80
   6  -4  15    3.50    1.90
  -6  -4 -15    4.10    1.10
  -6  -4 -15    1.00    1.80
   6   4  15    4.70    1.90
   8  -4  15    3.40    2.10
  -8  -4 -15   -0.20    2.10
  -8  -4 -15    2.30    1.20
   8   4  15    0.50    1.20
  15  -5 -15    5.10    1.70
  15   5 -15   -0.80    1.80
 -13  -5  15    0.10    1.40
  13  -5 -15    0.70    1.10
  13   5 -15    1.10    2.10
  11  -5 -15   -0.10    0.80
 -11  -5  15    0.70    1.30
   9  -5 -15   12.10    2.30
  -9  -5  15   10.20    2.80
   7  -5 -15   14.50    2.60
  -7  -5  15   15.20    3.40
   5  -5 -15    1.70    1.30
  -5  -5  15    2.40    1.70
  -3  -5  15   62.09    6.60
   3  -5 -15   65.09    4.90
   1  -5 -15    5.40    2.10
  -1  -5  15    4.20    2.10
  -1  -5 -15  115.09    7.40
   1  -5  15  120.89    7.80
   1   5  15  119.39    7.00
   3  -5  15   48.90    6.10
  -3  -5 -15   39.20    5.50
   3   5  15   50.59    5.00
  -5  -5 -15    1.20    1.70
   5  -5  15   -0.50    1.30
   5   5  15    0.00    1.00
 -12  -6  15   10.10    3.00
  12   6 -15   13.10    4.10
 -10  -6  15  161.48    9.40
  -8  -6  15    1.20    1.80
  -6  -6  15    4.90    2.10
  -4  -6  15   20.30    4.30
   4  -6 -15   17.40    2.10
  -2  -6  15    7.10    2.70
   2  -6 -15    7.60    1.80
   0  -6  15    1.80    1.70
   0  -6 -15    0.70    1.20
   2  -6  15    0.10    1.60
  -2  -6 -15   -0.40    1.20
  22   0 -16    0.40    2.60
 -20   0  16   14.70    3.40
  20   0 -16   21.40    5.20
  20   0 -16   25.50    3.90
  18   0 -16  190.18    9.00
  18   0 -16  168.98   11.50
  16   0 -16    4.60    2.60
 -16   0  16    3.90    1.70
  16   0 -16    7.00    2.10
  14   0 -16    0.10    1.70
 -14   0  16    2.10    1.40
  14   0 -16    0.70    1.20
  12   0 -16   12.20    3.50
  12   0 -16   13.10    2.60
 -12   0  16    7.80    2.10
 -10   0  16  246.78   10.30
  10   0 -16  278.87   12.60
  10   0 -16  232.88    9.50
  -8   0  16    1.30    1.10
   8   0 -16    0.80    1.50
  -8   0  16    0.90    0.70
   8   0 -16    1.10    1.20
   6   0 -16   51.09    6.30
  -6   0  16   36.70    4.30
   6   0 -16   40.70    4.10
  -6   0  16   39.60    2.80
   4   0 -16   54.49    6.30
   4   0 -16   66.99    4.60
  -4   0  16   64.29    3.70
  -4   0  16   67.39    4.90
   2   0 -16    3.10    1.50
  -2   0  16    4.80    1.30
   2   0 -16    1.80    1.80
   0   0 -16   36.40    4.20
   0   0 -16   28.30    4.80
   0   0  16   32.50    3.40
  -2   0 -16   21.10    4.30
   2   0  16   26.40    3.20
  -2   0 -16   34.20    4.30
   4   0  16    3.70    1.50
  -4   0 -16    5.50    2.10
  -6   0 -16   76.39    5.80
   6   0  16   60.99    4.60
  -8   0 -16    9.20    2.60
   8   0  16    8.10    2.30
 -10   0 -16    1.30    1.60
  10   0  16   -0.80    1.10
 -21  -1  16    8.20    2.80
  21  -1 -16   10.40    4.10
  21  -1 -16    6.00    2.00
  21   1 -16    5.00    2.50
  19  -1 -16   24.70    5.00
  19  -1 -16   27.30    3.50
 -19  -1  16   26.50    4.20
  19   1 -16   31.30    4.70
  17  -1 -16    3.80    1.50
  17  -1 -16    2.40    2.10
 -17  -1  16    0.60    1.20
  17   1 -16    2.20    1.80
  15  -1 -16    0.70    1.70
  15  -1 -16   -0.90    0.80
 -15  -1  16    0.10    1.10
  15   1 -16   -1.50    1.70
  15   1 -16    1.80    1.70
  13  -1 -16   22.30    3.00
 -13  -1  16   24.80    3.80
  13  -1 -16   22.90    4.30
  13   1 -16   20.80    4.30
 -13   1  16   23.00    3.60
  13   1 -16   28.60    4.00
  11  -1 -16    1.50    1.10
 -11  -1  16   -0.50    0.90
 -11  -1  16    1.90    1.00
  11  -1 -16    0.50    1.50
 -11   1  16    0.80    1.20
  11   1 -16   -0.60    1.40
  11   1 -16   -0.30    1.20
  -9  -1  16    3.50    1.20
  -9  -1  16    2.90    1.40
   9  -1 -16    1.20    1.60
   9  -1 -16    2.40    1.20
   9   1 -16    4.10    1.70
  -9   1  16    4.30    1.60
   9   1 -16    4.50    2.30
  -7  -1  16   74.79    4.30
  -7  -1  16   67.89    4.90
   7  -1 -16   87.09    6.50
   7  -1 -16   77.79    4.60
   7   1 -16   71.29    7.50
   7   1 -16   74.39    5.00
  -7   1  16   67.99    5.00
  -5  -1  16  129.09    5.80
   5  -1 -16  129.29    7.90
   5  -1 -16  117.89    5.90
  -5   1  16  125.09    6.90
  -5   1  16  117.99    4.90
   5   1 -16  120.79    7.90
   5   1 -16  117.59    6.40
  -3  -1  16   11.80    2.10
   3  -1 -16    9.00    2.60
   3  -1 -16    9.20    2.10
  -3   1  16   11.30    2.60
   3   1 -16   13.00    3.90
   3   1 -16   12.00    2.50
  -3   1  16   10.20    1.70
   1  -1 -16   11.00    2.30
  -1  -1  16   10.70    2.10
   1  -1 -16   10.00    2.90
  -1   1  16   10.30    1.80
   1   1 -16   12.80    2.60
  -1  -1 -16  444.66   17.30
  -1  -1 -16  432.06   14.40
   1  -1  16  434.66   13.70
   1   1  16  438.46   13.00
  -1   1 -16  442.56   14.80
   3  -1  16   99.99    5.70
  -3  -1 -16  116.99    8.40
  -3  -1 -16  112.69    6.40
   3   1  16  102.19    5.50
  -3   1 -16  106.69    6.50
   5  -1  16    2.50    1.40
  -5  -1 -16    2.40    2.30
  -5  -1 -16    3.50    1.70
   5   1  16    2.50    1.30
  -5   1 -16    4.00    2.00
   7  -1  16   33.20    4.20
  -7  -1 -16   24.50    4.00
  -7   1 -16   26.60    4.20
   7   1  16   25.70    3.60
   9  -1  16   13.90    3.40
  -9  -1 -16   11.70    3.10
   9  -1  16   14.30    3.10
   9   1  16   10.70    2.50
  20  -2 -16   -0.10    2.20
 -20  -2  16    1.40    1.60
  20  -2 -16    0.50    1.00
  20   2 -16    2.90    2.40
  18  -2 -16   94.09    4.50
 -18  -2  16   93.59    6.60
  18  -2 -16   93.29    9.40
  18   2 -16   90.99    6.90
  16  -2 -16    6.50    1.50
 -16  -2  16    6.80    2.30
  16  -2 -16    6.50    2.60
  16   2 -16    5.50    2.30
  14  -2 -16    1.90    1.10
 -14  -2  16    2.50    1.60
  14  -2 -16    2.20    2.00
  14   2 -16    0.70    1.50
 -12  -2  16   10.60    2.20
 -12  -2  16   11.60    2.50
  12  -2 -16   15.90    3.70
  12  -2 -16   10.50    1.70
  12   2 -16   11.60    2.80
  10  -2 -16   78.49    7.70
 -10  -2  16   65.49    5.90
 -10  -2  16   57.39    4.10
  10  -2 -16   59.29    3.60
  10   2 -16   58.59    5.60
   8  -2 -16   65.79    3.80
  -8  -2  16   57.79    4.10
   8  -2 -16   52.39    5.90
  -8  -2  16   59.79    4.50
   8   2 -16   68.59    5.00
  -6  -2  16    6.80    1.80
   6  -2 -16    4.60    1.40
   6  -2 -16    3.30    2.00
   6   2 -16    1.70    1.30
   4  -2 -16    2.70    1.90
  -4  -2  16    4.30    1.60
   4  -2 -16    3.60    1.40
  -4   2  16    2.70    1.80
  -4   2  16    1.50    0.80
   4   2 -16    1.60    1.30
   2  -2 -16  637.14   21.30
   2  -2 -16  591.74   17.20
  -2  -2  16  636.04   18.30
  -2   2  16  664.53   16.50
   2   2 -16  635.64   18.80
  -2   2  16  615.64   19.40
   0  -2 -16   30.50    4.70
   0  -2 -16   26.40    3.30
   0  -2  16   27.60    3.60
   0   2 -16   27.00    5.30
   0   2  16   24.50    2.80
  -2  -2 -16  152.68    7.30
  -2  -2 -16  170.08   10.00
   2  -2  16  142.89    7.30
   2   2  16  162.88    6.90
  -4  -2 -16   13.00    2.70
  -4  -2 -16    8.00    2.90
   4  -2  16   16.20    2.90
   4   2  16   11.50    2.30
  -6  -2 -16    1.00    1.30
  -6  -2 -16    3.90    2.50
   6  -2  16    2.00    1.40
   6   2  16    0.70    1.00
   8  -2  16    6.70    1.90
  -8  -2 -16    5.70    2.10
  -8  -2 -16    0.50    1.80
   8  -2  16    3.10    1.70
   8   2  16    2.50    1.60
  10  -2  16    9.00    2.70
  10  -2  16   12.20    3.00
  10   2  16   11.80    2.80
 -19  -3  16    0.70    1.50
  19  -3 -16    0.40    2.00
  17  -3 -16   52.39    6.60
 -17  -3  16   53.59    5.60
 -15  -3  16  680.93   19.60
  15  -3 -16  644.14   22.00
  15   3 -16  623.24   20.80
 -13  -3  16  136.79    7.10
 -13  -3  16  141.59    7.10
  13  -3 -16  120.99    8.10
 -11  -3  16   11.60    2.50
  11  -3 -16   12.20    3.00
 -11  -3  16   14.70    2.80
   9  -3 -16   68.69    6.80
  -9  -3  16   70.89    5.00
   7  -3 -16  394.26   14.80
  -7  -3  16  385.46   13.40
   5  -3 -16    8.30    2.50
  -5  -3  16    7.90    2.10
   5  -3 -16    7.20    1.20
   3  -3 -16   20.90    2.10
  -3  -3  16   20.20    3.30
   3  -3 -16   15.90    3.40
   1  -3 -16   -0.10    0.70
  -1  -3  16   -0.20    1.00
   1  -3 -16   -0.30    1.30
  -1   3  16    0.90    0.90
   1  -3  16    7.00    2.20
  -1  -3 -16    3.40    1.90
  -1  -3 -16    4.70    1.40
   1   3  16    6.20    1.70
   3  -3  16   34.30    2.60
  -3  -3 -16   29.30    3.30
   3  -3  16   37.60    4.80
  -3  -3 -16   27.90    5.10
   3   3  16   30.80    3.70
  -5  -3 -16   29.90    5.30
   5  -3  16   29.20    2.70
  -5  -3 -16   24.80    3.20
   5  -3  16   24.40    4.00
   5   3  16   33.40    4.00
  -7  -3 -16   -0.10    1.20
  -7  -3 -16    0.50    1.90
   7  -3  16    1.50    0.80
   7  -3  16    1.60    1.40
   7   3  16    0.10    1.10
  -9  -3 -16   56.09    8.00
  18  -4 -16    3.10    2.30
 -18  -4  16    3.30    1.90
 -16  -4  16   22.40    3.20
  16  -4 -16   28.10    4.50
  16   4 -16   18.90    3.90
 -14  -4  16   84.39    4.80
  14  -4 -16   90.99    6.30
 -14  -4  16   74.99    5.60
  14   4 -16   84.09    8.10
  12  -4 -16    4.30    1.90
 -12  -4  16    2.50    1.60
  10  -4 -16    1.70    1.40
 -10  -4  16    1.10    1.50
   8  -4 -16    1.80    1.40
  -8  -4  16   -0.40    1.00
  -6  -4  16   47.60    5.30
   6  -4 -16   41.70    4.80
  -4  -4  16   31.50    4.50
   4  -4 -16   27.50    4.20
  -2  -4  16    2.20    1.60
   2  -4 -16    1.90    1.80
   0  -4 -16    1.50    1.40
   0  -4  16    0.30    1.20
   0   4  16   -0.90    0.90
  -2  -4 -16   12.00    3.30
   2  -4  16   11.10    2.90
   2   4  16   15.90    2.70
  -4  -4 -16    0.80    0.70
   4  -4  16    1.50    1.60
  -4  -4 -16    0.10    1.50
   4   4  16    0.70    1.20
  -6  -4 -16   -1.20    1.50
   6  -4  16   -0.40    1.30
  -6  -4 -16    0.10    0.80
   6   4  16   -0.20    1.20
  15  -5 -16    2.10    1.40
  15   5 -16   -1.40    1.90
 -13  -5  16   -1.00    1.20
  13  -5 -16    1.70    1.30
  13   5 -16   -0.80    1.50
 -11  -5  16    1.50    1.60
  11  -5 -16    3.20    1.50
  -9  -5  16   26.80    4.30
   9  -5 -16   27.90    3.50
   7  -5 -16    0.70    1.10
  -7  -5  16   -0.10    1.10
  -5  -5  16    4.30    2.10
   5  -5 -16    2.80    1.50
  -3  -5  16   20.40    3.90
   3  -5 -16   21.60    3.50
  -1  -5  16   31.20    5.00
   1  -5 -16   30.30    4.40
   1  -5  16   40.30    5.50
  -1  -5 -16   29.90    4.70
  -3  -5 -16    5.50    2.30
   3  -5  16    7.30    2.70
   3   5  16   13.50    2.80
 -10  -6  16    3.70    2.10
  -8  -6  16    2.00    2.00
  -6  -6  16   27.70    4.90
   6  -6 -16   24.60    2.30
  -4  -6  16   28.40    4.90
   4  -6 -16   29.40    3.20
   2  -6 -16   39.30    4.20
  -2  -6  16   43.40    6.10
  20   0 -17    0.80    1.50
 -20   0  17   -1.60    1.40
  20   0 -17   -1.30    2.10
 -18   0  17   -0.60    1.50
  18   0 -17   -0.20    1.40
  18   0 -17   -1.30    2.40
  16   0 -17   -0.30    1.90
 -16   0  17    2.80    1.80
  16   0 -17   -0.50    1.20
 -14   0  17    0.40    1.20
  14   0 -17    0.20    1.20
  14   0 -17   -1.40    1.50
  12   0 -17    0.70    1.70
 -12   0  17    0.90    1.10
  12   0 -17   -0.20    1.30
  10   0 -17   -0.50    0.90
 -10   0  17   -0.80    1.10
  10   0 -17   -0.70    1.60
   8   0 -17    0.10    0.90
   8   0 -17   -1.50    1.20
  -8   0  17    0.20    0.60
  -8   0  17   -1.20    0.80
  -6   0  17   -0.30    0.60
   6   0 -17    0.10    1.40
   6   0 -17   -0.90    0.80
  -6   0  17   -0.60    0.80
   4   0 -17    0.40    1.70
   4   0 -17    0.50    1.00
  -4   0  17    0.20    0.70
   2   0 -17    0.00    1.50
  -2   0  17   -0.50    0.60
   2   0 -17    0.60    1.00
   0   0 -17    0.20    1.60
   0   0 -17   -0.90    1.00
   0   0  17   -0.70    0.80
  -2   0 -17    1.90    1.40
   2   0  17    0.20    0.80
  -4   0 -17    0.20    1.30
   4   0  17    1.40    1.10
  -6   0 -17   -0.30    1.20
   6   0  17   -0.30    0.80
   8   0  17    0.40    1.10
  -8   0 -17   -0.20    1.40
  21  -1 -17   13.50    4.50
  21  -1 -17    4.20    2.10
 -21  -1  17    3.50    2.10
  21   1 -17    3.50    2.30
  19  -1 -17   17.30    2.90
  19  -1 -17   18.40    4.50
 -19  -1  17   16.80    3.60
  19   1 -17   17.50    3.60
  17  -1 -17   33.90    3.90
 -17  -1  17   38.10    5.00
  17  -1 -17   40.30    6.40
  17   1 -17   33.10    4.70
  15  -1 -17   28.10    5.10
 -15  -1  17   26.30    4.20
  15  -1 -17   19.70    2.90
  15   1 -17   20.40    3.70
  13  -1 -17    0.20    1.10
 -13  -1  17    0.60    1.20
  13  -1 -17   -0.90    1.40
  13   1 -17   -1.80    1.70
 -13   1  17    1.10    1.20
  13   1 -17   -1.50    1.20
  11  -1 -17   22.90    3.10
  11  -1 -17   17.80    3.90
 -11  -1  17   18.70    3.30
  11   1 -17   19.20    3.20
 -11   1  17   17.50    3.30
  11   1 -17   19.70    4.40
   9  -1 -17   62.99    4.30
  -9  -1  17   64.19    6.10
   9  -1 -17   58.29    6.80
  -9  -1  17   63.49    4.00
   9   1 -17   62.79    4.80
  -9   1  17   73.39    6.60
   9   1 -17   51.89    6.50
  -7  -1  17   11.20    2.50
   7  -1 -17   12.80    3.40
   7  -1 -17   12.00    2.30
  -7  -1  17   13.70    2.30
   7   1 -17   14.60    2.80
   7   1 -17   12.00    3.40
  -7   1  17    8.30    2.20
  -5  -1  17   19.40    2.70
   5  -1 -17   21.70    3.10
   5  -1 -17   19.00    3.80
   5   1 -17   16.50    2.90
  -5   1  17   14.00    2.00
  -5   1  17   16.10    3.00
   3  -1 -17  173.28    7.80
   3  -1 -17  175.58   10.00
  -3  -1  17  174.48    7.40
   3   1 -17  174.48    8.20
  -3   1  17  176.28    6.70
  -3   1  17  173.28    8.70
   1  -1 -17  190.98   10.60
  -1  -1  17  160.48    7.30
   1  -1 -17  179.18    8.10
   1   1 -17  175.08    8.40
  -1   1  17  168.38    6.80
  -1  -1 -17   28.00    4.90
  -1  -1 -17   29.80    3.90
   1  -1  17   29.00    3.70
   1   1  17   33.50    3.50
  -1   1 -17   27.70    3.90
  -3  -1 -17   51.49    5.40
  -3  -1 -17   59.19    7.40
   3  -1  17   60.29    5.40
  -3   1 -17   42.00    5.00
   3   1  17   49.30    4.60
   5  -1  17    3.10    1.60
  -5  -1 -17    4.30    1.90
  -5  -1 -17    1.70    2.30
  -5   1 -17    0.20    1.50
   5   1  17    3.50    1.50
  -7  -1 -17    0.30    1.40
   7  -1  17    1.40    1.40
   7   1  17    0.30    1.10
   9  -1  17   16.60    3.90
   9  -1  17   16.10    3.40
  -9  -1 -17   16.20    3.50
   9   1  17   19.70    3.40
  20  -2 -17    3.80    2.90
  20  -2 -17    6.80    1.50
 -20  -2  17    2.20    1.90
  20   2 -17    3.60    2.50
 -18  -2  17   -1.10    1.30
  18  -2 -17    0.70    1.00
  18  -2 -17    1.20    2.20
  18   2 -17    0.60    2.10
 -16  -2  17   35.70    4.70
  16  -2 -17   30.80    5.40
  16  -2 -17   49.50    3.30
  16   2 -17   51.09    5.90
 -14  -2  17   58.29    6.00
  14  -2 -17   75.69    8.20
  14  -2 -17   67.29    3.90
  14   2 -17   61.89    6.20
 -12  -2  17   11.50    2.70
 -12  -2  17   14.60    2.60
  12  -2 -17   11.40    2.00
  12  -2 -17   12.60    3.20
  12   2 -17   11.40    2.90
  10  -2 -17    6.20    2.50
 -10  -2  17    9.30    2.10
 -10  -2  17   10.80    2.60
  10  -2 -17   10.30    1.90
  10   2 -17    6.30    2.20
   8  -2 -17    6.30    1.60
  -8  -2  17    7.00    2.00
   8  -2 -17    9.10    2.90
  -8  -2  17    7.00    1.90
   8   2 -17    9.00    2.40
   6  -2 -17   85.19    4.70
   6  -2 -17   84.99    6.70
  -6  -2  17   93.39    5.40
   6   2 -17   86.19    5.80
   4  -2 -17    0.80    1.40
  -4  -2  17   -0.20    0.90
   4  -2 -17   -1.00    0.90
   4   2 -17    0.20    1.20
  -4   2  17   -0.10    0.60
   2  -2 -17    3.30    2.00
   2  -2 -17    6.00    1.70
  -2  -2  17    7.30    2.00
   2   2 -17    3.50    1.70
  -2   2  17    5.10    1.40
   0  -2 -17   10.80    2.30
   0  -2 -17   13.40    3.40
   0  -2  17   11.40    2.50
   0   2  17   11.10    2.10
   2  -2  17   49.80    5.10
  -2  -2 -17   49.70    4.90
  -2  -2 -17   50.09    6.70
   2   2  17   45.30    4.30
  -4  -2 -17   15.70    2.90
  -4  -2 -17   22.30    4.80
   4  -2  17   15.20    3.00
   4   2  17   26.80    3.60
   6  -2  17   27.00    4.10
  -6  -2 -17   30.00    5.80
  -6  -2 -17   24.50    3.90
   6   2  17   29.60    3.90
   8  -2  17    4.50    1.90
  -8  -2 -17    3.60    2.70
  -8  -2 -17    1.20    1.50
   8  -2  17    6.10    2.40
   8   2  17    4.50    1.80
  19  -3 -17   25.90    5.10
 -19  -3  17   27.00    6.50
 -17  -3  17   27.00    4.10
  17  -3 -17   27.90    5.10
 -15  -3  17   31.90    4.30
  15  -3 -17   32.20    5.10
 -13  -3  17  110.79    6.50
  13  -3 -17  116.39    7.90
 -13  -3  17  113.49    6.40
 -11  -3  17    2.80    1.60
  11  -3 -17    1.40    1.60
 -11  -3  17    3.40    1.60
   9  -3 -17   10.80    2.90
  -9  -3  17    7.10    2.00
   7  -3 -17   38.10    5.30
  -7  -3  17   43.70    4.80
   7  -3 -17   36.50    2.00
  -5  -3  17   80.99    5.50
   5  -3 -17   72.99    3.40
   5  -3 -17   75.29    7.40
   3  -3 -17    8.60    1.50
   3  -3 -17    7.60    2.80
  -3  -3  17    8.70    2.30
   1  -3 -17   -1.10    1.10
  -1  -3  17    1.10    1.30
   1  -3 -17    0.80    1.00
  -1   3  17    0.70    0.90
   1  -3  17    7.20    2.20
  -1  -3 -17    6.30    1.60
  -1  -3 -17    5.70    2.40
   1   3  17    9.50    2.00
   3  -3  17   -0.20    0.80
  -3  -3 -17   -0.70    1.60
   3  -3  17   -0.10    1.10
  -3  -3 -17    1.00    1.10
   3   3  17    0.40    1.10
  -5  -3 -17    0.40    1.30
  -5  -3 -17    4.90    2.70
   5  -3  17    1.50    1.00
   5  -3  17   -0.20    1.10
   5   3  17    1.00    1.10
  -7  -3 -17   20.10    3.20
   7  -3  17   28.50    4.60
  -7  -3 -17   23.20    5.10
   7   3  17   21.90    3.60
  16  -4 -17  101.69    7.30
 -16  -4  17   89.89    5.50
  14  -4 -17  124.99    7.70
 -14  -4  17  121.09    7.20
  14   4 -17   99.99    9.10
 -12  -4  17   28.20    4.30
  12  -4 -17   21.30    3.70
  10  -4 -17    1.30    1.50
 -10  -4  17    1.80    1.40
   8  -4 -17   27.10    4.20
  -8  -4  17   27.60    4.20
  -6  -4  17   23.30    3.80
   6  -4 -17   20.00    3.60
  -4  -4  17    6.40    2.10
   4  -4 -17    5.80    2.30
   2  -4 -17   16.20    3.60
  -2  -4  17   17.90    3.50
   0  -4  17   10.30    2.80
   0  -4 -17   10.70    3.10
   2  -4  17  135.89    8.30
  -2  -4 -17  140.99    9.30
   2   4  17  139.29    6.80
  -4  -4 -17   49.30    6.70
   4  -4  17   41.90    5.60
   4   4  17   53.09    5.10
 -13  -5  17    6.70    2.50
  13  -5 -17    5.30    1.90
  13   5 -17    8.00    3.00
 -11  -5  17    2.60    1.80
  11  -5 -17    1.10    1.40
  -9  -5  17   54.29    6.30
   9  -5 -17   52.79    5.10
   7  -5 -17    4.40    1.90
  -7  -5  17    3.20    1.90
  -5  -5  17   17.20    3.80
   5  -5 -17   16.60    3.10
   3  -5 -17    0.30    1.30
  -3  -5  17    0.50    1.60
  -1  -5  17   21.70    4.20
   1  -5 -17   24.00    4.10
  -1  -5 -17    7.90    2.90
   1  -5  17   20.10    4.20
  -6  -6  17    1.60    2.10
   6  -6 -17    0.20    0.90
 -20   0  18    8.20    2.90
  20   0 -18    6.80    4.00
  20   0 -18    5.60    2.30
 -18   0  18   63.29    6.80
  18   0 -18   66.19    8.50
  18   0 -18   65.79    6.10
  16   0 -18  117.79    7.00
 -16   0  18  121.19    7.70
  16   0 -18  122.89    9.40
 -14   0  18   11.50    2.80
  14   0 -18    8.80    2.40
  14   0 -18   14.70    4.00
  12   0 -18   81.49    8.60
  12   0 -18   89.59    5.70
 -12   0  18   75.09    5.80
  10   0 -18   95.29    5.80
 -10   0  18   90.09    6.10
  10   0 -18   77.09    8.10
  -8   0  18   82.49    5.90
   8   0 -18   84.39    5.50
   8   0 -18   78.19    7.90
  -6   0  18    2.30    1.10
  -6   0  18    3.50    1.70
   6   0 -18    3.50    1.60
   6   0 -18    0.60    1.60
   4   0 -18  278.67   13.20
  -4   0  18  258.17    9.20
   4   0 -18  264.77   10.50
   2   0 -18  571.94   20.70
  -2   0  18  554.54   15.90
   2   0 -18  518.45   17.00
   0   0 -18   30.90    4.10
   0   0  18   27.00    3.50
  -2   0 -18    1.50    1.50
   2   0  18    2.30    1.20
  -4   0 -18    1.00    1.50
   4   0  18   -0.50    0.70
  -6   0 -18   24.60    4.10
   6   0  18   17.20    3.20
   8   0  18   18.80    3.50
  -8   0 -18   16.40    3.70
  19  -1 -18    9.00    3.50
 -19  -1  18    5.00    2.30
  19  -1 -18    3.90    1.80
  19   1 -18    5.30    2.20
  17  -1 -18   66.29    4.80
  17  -1 -18   64.69    7.90
 -17  -1  18   61.29    6.50
  17   1 -18   82.19    6.30
 -15  -1  18   21.20    3.70
  15  -1 -18   16.90    2.80
  15  -1 -18   16.20    4.20
  15   1 -18   16.70    3.20
  13  -1 -18   -0.90    0.90
  13  -1 -18    0.40    1.80
 -13  -1  18    0.10    1.20
  13   1 -18   -0.40    1.30
  11  -1 -18   54.89    4.10
 -11  -1  18   47.20    5.20
  11  -1 -18   64.89    7.60
 -11   1  18   46.90    5.30
  11   1 -18   54.39    5.40
   9  -1 -18   14.30    2.60
  -9  -1  18   12.20    2.70
   9  -1 -18   21.00    4.30
  -9  -1  18   13.80    2.30
   9   1 -18   15.00    2.90
  -9   1  18   20.10    3.60
  -7  -1  18    4.40    1.50
  -7  -1  18    2.90    1.60
   7  -1 -18    2.50    1.90
   7  -1 -18    7.10    1.80
   7   1 -18    2.30    1.50
  -7   1  18    4.90    2.10
  -5  -1  18   60.29    4.20
   5  -1 -18   69.59    7.40
   5  -1 -18   66.69    4.60
  -5   1  18   61.59    6.10
  -5   1  18   55.49    3.50
   5   1 -18   57.89    5.50
   3  -1 -18    0.50    1.80
  -3  -1  18    2.20    1.30
   3  -1 -18    0.50    1.10
   3   1 -18    4.10    1.90
  -3   1  18    1.10    0.90
   1  -1 -18   19.10    3.20
  -1  -1  18   13.50    2.50
   1  -1 -18   14.00    3.70
  -1   1  18   14.10    2.30
   1   1 -18   15.80    3.10
  -1  -1 -18  134.49    7.40
   1  -1  18  121.89    6.70
  -1  -1 -18  151.28    9.90
   1   1  18  127.59    6.30
  -1   1 -18  145.09    7.90
  -3  -1 -18    2.00    2.00
  -3  -1 -18    1.30    1.40
   3  -1  18    1.80    1.40
  -3   1 -18    4.20    1.90
   3   1  18    1.70    1.40
   5  -1  18    2.80    1.70
  -5  -1 -18    1.70    1.70
  -5   1 -18    6.20    2.50
   5   1  18    4.80    1.80
  -7  -1 -18   50.89    5.90
   7  -1  18   49.20    5.50
   7   1  18   46.50    5.00
  20  -2 -18   -0.60    1.00
  20  -2 -18   -0.50    2.20
 -20  -2  18    0.20    1.70
  20   2 -18    1.70    2.20
  18  -2 -18   91.19    4.50
 -18  -2  18   99.59    7.00
  18  -2 -18   88.19    9.30
  18   2 -18   84.89    8.10
  16  -2 -18    1.10    1.00
  16  -2 -18    2.60    2.50
 -16  -2  18    0.80    1.60
  16   2 -18   -0.30    1.70
  14  -2 -18    1.30    1.10
  14  -2 -18    0.40    1.90
 -14  -2  18    2.10    1.70
  14   2 -18    0.10    1.70
  12  -2 -18   36.10    5.80
 -12  -2  18   50.39    5.40
  12  -2 -18   43.90    3.30
  12   2 -18   41.20    5.20
 -10  -2  18   37.10    4.60
  10  -2 -18   41.90    3.80
 -10  -2  18   42.90    4.40
  10  -2 -18   44.80    6.10
  10   2 -18   44.20    5.20
  -8  -2  18    0.80    1.00
   8  -2 -18    0.90    1.70
   8  -2 -18    0.10    0.90
   8   2 -18    1.90    1.70
   6  -2 -18   26.80    4.70
   6  -2 -18   24.10    3.00
  -6  -2  18   23.00    3.30
   6   2 -18   18.30    3.10
   4  -2 -18   -0.10    1.00
   4  -2 -18    2.20    1.90
  -4  -2  18    0.20    1.10
   4   2 -18    1.50    1.50
   2  -2 -18   10.70    3.30
   2  -2 -18    3.50    1.50
  -2  -2  18    7.60    2.10
  -2   2  18    7.90    1.70
   0  -2 -18  124.49    6.60
   0  -2 -18  121.39    8.80
   0  -2  18  134.99    7.10
   0   2  18  115.89    5.70
  -2  -2 -18    3.00    2.30
  -2  -2 -18    3.10    1.40
   2  -2  18    3.70    1.70
   2   2  18    6.10    1.80
  -4  -2 -18   26.50    5.30
  -4  -2 -18   24.70    3.70
   4  -2  18   38.30    5.00
   4   2  18   31.20    3.80
   6  -2  18   22.10    3.90
   6  -2  18   25.40    3.90
  -6  -2 -18   19.00    3.40
  -6  -2 -18   19.40    4.70
   6   2  18   22.10    3.40
 -17  -3  18   16.60    3.40
  17  -3 -18   14.30    3.90
  15  -3 -18   51.09    6.70
 -15  -3  18   58.09    5.90
 -13  -3  18    5.80    2.20
  13  -3 -18    5.10    2.40
 -11  -3  18   40.30    4.70
  11  -3 -18   39.90    5.50
  -9  -3  18   10.80    2.50
   9  -3 -18    9.70    2.80
   7  -3 -18  172.28    5.40
   7  -3 -18  173.98    9.80
  -7  -3  18  166.98    8.30
  -5  -3  18   20.00    3.30
   5  -3 -18   20.40    2.10
   5  -3 -18   17.00    3.60
   3  -3 -18   21.60    2.50
  -3  -3  18   18.10    3.30
   3  -3 -18   17.70    3.80
  -1  -3  18    0.90    1.30
   1  -3 -18    0.60    1.70
   1  -3 -18   -0.20    0.90
  -1   3  18   -0.50    0.90
  -1  -3 -18    1.00    1.10
  -1  -3 -18   -0.10    1.40
   1  -3  18   -0.40    1.00
   1   3  18   -0.70    0.90
   3  -3  18   16.30    2.30
  -3  -3 -18   21.40    4.70
   3  -3  18   17.20    3.40
  -3  -3 -18   12.90    2.40
   3   3  18   15.90    2.70
   5  -3  18    5.40    2.20
  -5  -3 -18    4.50    1.70
  -5  -3 -18    3.60    2.70
   5  -3  18    5.60    1.50
   5   3  18    5.20    1.90
 -16  -4  18  205.58    8.80
  16  -4 -18  235.98   11.30
 -14  -4  18    6.90    2.40
  14  -4 -18    6.50    2.50
  14   4 -18    2.80    2.30
 -12  -4  18   16.70    3.20
  12  -4 -18    8.50    2.60
  10  -4 -18    0.10    1.20
 -10  -4  18    0.90    1.50
  -8  -4  18   16.60    3.40
   8  -4 -18   13.30    3.20
  -6  -4  18    6.90    2.40
   6  -4 -18    2.90    1.90
  -4  -4  18    0.80    1.40
   4  -4 -18    1.00    1.60
   2  -4 -18    0.10    1.60
  -2  -4  18   -1.00    1.00
   0  -4 -18   67.39    7.70
   0  -4  18  103.29    7.10
  -2  -4 -18   53.19    7.00
   2  -4  18   41.50    5.60
   2   4  18   55.09    5.00
   4  -4  18   13.70    3.50
  -4  -4 -18    7.90    3.20
   4   4  18   12.80    2.80
 -13  -5  18    2.50    1.90
  13  -5 -18    2.50    1.70
  13   5 -18    2.60    2.60
 -11  -5  18   40.00    5.40
  11  -5 -18   39.50    4.60
   9  -5 -18    3.80    1.70
  -9  -5  18    4.00    2.20
  -7  -5  18    2.70    2.00
   7  -5 -18    3.20    1.80
  -5  -5  18    0.50    1.70
   5  -5 -18    1.70    1.60
  -3  -5  18    4.60    2.20
   3  -5 -18    4.30    2.10
  -1  -5  18   30.80    5.00
   1  -5 -18   39.80    5.40
 -20   0  19    0.00    1.70
  20   0 -19    0.50    2.70
 -18   0  19    0.10    1.60
  18   0 -19   -1.60    1.20
  18   0 -19   -1.90    2.10
  16   0 -19   -1.50    1.90
  16   0 -19   -0.50    1.40
 -16   0  19    0.80    1.70
  14   0 -19   -1.00    2.00
 -14   0  19    1.80    1.40
  14   0 -19    1.00    1.30
  12   0 -19   -1.10    1.20
 -12   0  19    0.60    1.40
  12   0 -19    1.80    2.10
  10   0 -19    0.50    1.70
  10   0 -19    1.40    1.40
 -10   0  19   -1.40    1.00
   8   0 -19   -2.00    1.40
   8   0 -19    0.00    1.10
  -8   0  19    0.50    1.20
  -6   0  19    0.70    1.30
  -6   0  19   -0.40    0.70
   6   0 -19    0.60    2.00
   6   0 -19    1.30    1.30
  -4   0  19    0.20    0.90
   4   0 -19    0.60    2.00
   4   0 -19    2.70    1.50
   2   0 -19    0.70    1.30
   2   0 -19    3.00    2.60
  -2   0  19    0.40    1.00
   0   0 -19    1.50    1.50
   0   0  19    0.90    1.00
  -2   0 -19   -1.10    1.20
   2   0  19   -1.10    0.80
  -4   0 -19   -1.30    1.20
   4   0  19   -0.30    1.00
  -6   0 -19    0.10    1.50
   6   0  19    0.00    1.10
  19  -1 -19    4.20    3.40
  19  -1 -19    2.30    1.70
 -19  -1  19    1.20    1.80
  19   1 -19    1.30    1.90
 -17  -1  19    3.30    1.80
  17  -1 -19    1.20    1.50
  17  -1 -19    3.80    2.70
  17   1 -19    2.00    1.90
  15  -1 -19   27.10    3.60
  15  -1 -19   26.70    5.30
 -15  -1  19   21.30    4.00
  15   1 -19   30.40    4.50
  13  -1 -19   32.00    5.70
  13  -1 -19   20.00    3.00
 -13  -1  19   24.70    4.20
  13   1 -19   21.00    3.70
 -11  -1  19    1.70    1.50
  11  -1 -19    2.80    1.50
  11  -1 -19    0.70    1.80
  11   1 -19    2.40    1.80
 -11   1  19    2.70    1.60
   9  -1 -19   27.40    3.50
   9  -1 -19   24.80    4.80
  -9  -1  19   19.20    3.40
  -9   1  19   30.80    4.60
   9   1 -19   28.00    4.00
  -7  -1  19    0.40    1.20
   7  -1 -19   -1.00    1.40
   7  -1 -19   -0.70    1.00
  -7  -1  19   -0.90    0.70
   7   1 -19   -0.20    1.20
  -7   1  19    1.20    1.40
   5  -1 -19   43.10    6.20
  -5  -1  19   53.09    4.90
   5  -1 -19   52.09    5.10
  -5   1  19   55.49    6.30
   5   1 -19   56.89    5.60
  -3  -1  19    3.40    1.50
   3  -1 -19    5.30    2.60
   3  -1 -19    3.70    1.70
  -3   1  19    5.60    1.60
   3   1 -19    4.50    2.00
  -1  -1  19   16.60    3.00
   1  -1 -19   13.10    3.60
   1  -1 -19   11.20    2.70
  -1   1  19   13.40    2.40
   1   1 -19   15.90    3.20
  -1  -1 -19   77.19    5.60
  -1  -1 -19   95.19    9.70
   1  -1  19   68.39    5.00
  -1   1 -19   66.49    6.50
   1   1  19   70.39    4.70
   3  -1  19   -0.40    1.10
  -3  -1 -19    3.70    2.70
  -3  -1 -19    0.90    1.40
   3   1  19    2.40    1.50
  -3   1 -19    1.00    1.70
  -5  -1 -19    4.20    2.00
   5  -1  19    2.40    1.70
  -5   1 -19    6.70    2.60
   5   1  19    9.50    2.50
  18  -2 -19  114.09    5.20
  18  -2 -19  102.39   10.30
 -18  -2  19  101.49    7.40
  18   2 -19  124.79    8.50
  16  -2 -19   52.29    3.60
  16  -2 -19   58.09    7.70
 -16  -2  19   53.09    6.00
  16   2 -19   54.09    6.40
  14  -2 -19    6.30    1.60
  14  -2 -19    1.90    2.10
 -14  -2  19    0.00    1.50
  14   2 -19    2.00    2.10
 -12  -2  19   55.89    5.70
  12  -2 -19   53.89    3.80
  12  -2 -19   61.19    7.50
  12   2 -19   57.79    6.00
 -10  -2  19    1.40    1.20
  10  -2 -19    2.60    1.30
  10  -2 -19    0.40    1.60
 -10  -2  19    2.70    1.60
  10   2 -19    0.50    1.60
   8  -2 -19    9.50    2.10
   8  -2 -19    8.80    3.00
   8   2 -19   10.70    2.70
  -6  -2  19   13.80    2.80
   6  -2 -19   14.30    2.50
   6  -2 -19   11.20    3.20
   6   2 -19   13.40    2.90
   4  -2 -19    3.90    2.30
   4  -2 -19    7.20    1.90
  -4  -2  19    3.00    1.50
   4   2 -19    5.70    2.40
  -2  -2  19  149.79    7.70
   2  -2 -19  151.88    7.30
   2  -2 -19  145.69    9.80
  -2   2  19  143.09    6.40
   0  -2 -19   10.60    2.40
   0  -2  19   10.80    2.50
   0  -2 -19   14.80    4.00
   0   2  19   12.40    2.30
   2  -2  19   62.19    6.10
  -2  -2 -19   43.00    4.80
  -2  -2 -19   60.99    7.80
   2   2  19   67.49    4.60
  -4  -2 -19    9.20    2.40
  -4  -2 -19    5.60    2.90
   4  -2  19    4.00    2.00
   4   2  19    7.60    2.20
  -6  -2 -19   33.70    6.60
   6  -2  19   25.70    4.30
   6   2  19   29.90    4.10
  17  -3 -19   31.20    5.60
 -17  -3  19   25.80    4.60
  15  -3 -19    1.60    2.20
 -15  -3  19    2.50    1.80
  13  -3 -19    7.50    2.80
 -13  -3  19    8.00    2.40
 -11  -3  19   32.50    4.40
  11  -3 -19   21.60    4.40
   9  -3 -19   53.29    2.20
  -9  -3  19   40.00    4.70
   9  -3 -19   48.80    6.30
   7  -3 -19  119.39    8.20
  -7  -3  19   93.09    6.20
   7  -3 -19  108.39    4.30
   5  -3 -19    2.60    2.20
   5  -3 -19    4.20    1.20
  -5  -3  19    4.30    1.90
   3  -3 -19    7.00    1.60
   3  -3 -19   11.70    3.20
  -3  -3  19    5.50    2.10
   1  -3 -19   -0.50    1.50
   1  -3 -19    0.60    1.10
  -1  -3  19   -0.80    1.10
  -1  -3 -19   -0.80    1.40
  -1  -3 -19    0.50    1.10
   1  -3  19    0.40    1.30
   1   3  19    0.80    1.20
  -3  -3 -19    7.10    3.10
  -3  -3 -19    4.00    1.60
   3  -3  19    9.00    1.90
   3  -3  19    3.20    1.90
   3   3  19    5.40    1.90
 -14  -4  19   42.70    5.20
  14  -4 -19   55.29    6.30
  14   4 -19   36.70    5.60
 -12  -4  19    4.80    2.20
  12  -4 -19    7.40    2.80
 -10  -4  19    6.10    2.30
  10  -4 -19    1.80    1.80
  -8  -4  19   65.59    6.70
   8  -4 -19   51.19    6.10
   6  -4 -19   27.30    4.60
  -6  -4  19   27.20    4.30
  -4  -4  19   39.40    5.20
   4  -4 -19   33.10    5.00
   2  -4 -19   -1.70    1.30
  -2  -4  19   -1.20    1.10
   0  -4  19    5.80    2.50
   0  -4 -19    6.80    2.90
   2  -4  19    2.50    1.90
  -2  -4 -19    2.20    2.50
   9  -5 -19    3.90    1.80
  -9  -5  19    5.20    2.40
   7  -5 -19    1.30    1.70
  -7  -5  19   -0.50    1.50
   5  -5 -19    1.90    1.90
  -5  -5  19    1.30    1.90
   3  -5 -19    8.80    2.70
  -3  -5  19   16.40    3.70
  18   0 -20    2.40    3.10
  18   0 -20    3.20    2.00
 -18   0  20    1.00    1.70
  16   0 -20   17.30    4.60
 -16   0  20   16.30    3.70
  16   0 -20   13.40    2.90
 -14   0  20   93.09    7.00
  14   0 -20   94.59    6.30
  14   0 -20  100.69   10.50
  12   0 -20   56.09    5.50
  12   0 -20   52.89    7.40
 -12   0  20   54.19    6.30
  10   0 -20    2.90    2.30
  10   0 -20    3.00    1.90
 -10   0  20    1.10    1.50
  -8   0  20    8.70    2.60
   8   0 -20   10.80    2.60
   8   0 -20    3.10    2.20
   6   0 -20   11.40    3.50
   6   0 -20    7.60    2.30
   4   0 -20   39.90    4.70
   4   0 -20   33.00    6.60
  -4   0  20   47.40    4.40
  -2   0  20   10.90    2.40
   2   0 -20    5.90    2.20
   0   0 -20   53.69    5.90
   0   0  20   59.19    5.40
  -2   0 -20    5.10    2.20
   2   0  20    6.10    1.90
   4   0  20   14.40    3.00
  -4   0 -20   15.70    3.50
  19  -1 -20    0.80    2.40
 -19  -1  20    2.60    2.00
  19   1 -20    4.50    2.30
  17  -1 -20    9.50    3.60
  17  -1 -20   12.50    2.70
 -17  -1  20    5.30    2.50
  17   1 -20    7.10    2.60
  15  -1 -20   -1.10    2.10
 -15  -1  20    1.10    1.80
  15  -1 -20    1.50    1.50
  15   1 -20    0.70    1.60
  13  -1 -20    5.60    2.00
 -13  -1  20    6.60    2.40
  13  -1 -20    4.70    2.80
  13   1 -20    3.50    2.00
  11  -1 -20    6.90    3.00
 -11  -1  20    9.60    2.90
  11  -1 -20    6.20    2.00
 -11   1  20    6.80    2.90
  11   1 -20    7.20    2.20
   9  -1 -20   28.20    3.70
  -9  -1  20   33.30    4.80
   9  -1 -20   27.60    5.00
   9   1 -20   28.10    4.20
  -9   1  20   23.50    4.10
   7  -1 -20   61.79    7.80
  -7  -1  20   56.09    4.20
   7  -1 -20   56.59    5.20
   7   1 -20   42.50    5.20
  -7   1  20   48.10    5.70
   5  -1 -20    2.40    2.50
  -5  -1  20    5.30    1.70
   5  -1 -20    3.20    1.70
  -5   1  20    5.00    2.20
   5   1 -20    2.40    1.80
  -3  -1  20  203.58    8.90
   3  -1 -20  203.78   12.00
   3  -1 -20  194.78    9.10
   3   1 -20  191.38    9.60
  -3   1  20  210.98    8.20
   1  -1 -20   20.20    4.80
  -1  -1  20    7.60    2.20
   1  -1 -20   15.90    3.20
   1   1 -20   18.70    3.50
  -1   1  20   15.20    2.60
  -1  -1 -20    1.30    2.30
   1  -1  20    0.50    1.20
  -1  -1 -20    2.50    1.70
  -1   1 -20   -1.10    1.40
   1   1  20    0.80    1.30
   3  -1  20    0.50    1.30
  -3  -1 -20    0.60    1.50
  -3   1 -20    0.30    1.70
   3   1  20   -0.10    1.10
   5  -1  20   19.50    3.60
  -5  -1 -20   11.70    3.10
   5   1  20   18.10    3.20
  -5   1 -20   18.10    5.90
  18  -2 -20    4.90    1.50
  18  -2 -20    0.70    2.70
 -18  -2  20    3.70    2.30
  18   2 -20    3.50    2.60
  16  -2 -20    3.80    1.40
  16  -2 -20    2.70    2.00
 -16  -2  20    5.90    2.50
  16   2 -20    4.20    2.40
 -14  -2  20    1.90    1.90
  14  -2 -20    1.90    2.20
  14  -2 -20    3.10    1.50
  14   2 -20    2.50    2.10
  12  -2 -20  154.08    6.80
 -12  -2  20  170.18    8.90
  12  -2 -20  146.09    9.90
  12   2 -20  155.28    9.00
  10  -2 -20  232.58   12.30
 -10  -2  20  213.58   10.10
  10  -2 -20  228.28    8.70
  10   2 -20  232.58   10.90
   8  -2 -20   23.00    4.40
  -8  -2  20   38.10    4.50
   8  -2 -20   36.10    3.80
   8   2 -20   28.10    4.40
  -6  -2  20   14.40    2.90
   6  -2 -20   14.00    4.00
   6  -2 -20   15.80    2.70
   6   2 -20   14.20    3.00
   4  -2 -20    0.80    1.30
  -4  -2  20   -0.40    1.10
   4  -2 -20    1.50    1.70
   2  -2 -20  166.18   10.60
   2  -2 -20  134.69    7.10
  -2  -2  20  144.59    7.90
   0  -2 -20   11.00    3.40
   0  -2 -20    7.20    2.20
   0  -2  20    9.10    2.70
   0   2  20   11.40    2.30
  -2  -2 -20    2.50    2.80
  -2  -2 -20    1.60    1.30
   2  -2  20    0.80    1.50
   2   2  20    2.10    1.40
   4  -2  20   24.20    4.10
  -4  -2 -20   19.90    4.80
   4   2  20   22.80    3.50
 -15  -3  20   19.50    3.70
  15  -3 -20   28.00    5.10
 -13  -3  20    7.50    2.40
  13  -3 -20   10.00    3.30
  11  -3 -20   25.20    4.60
 -11  -3  20   21.90    3.70
   9  -3 -20   14.00    1.50
  -9  -3  20   12.30    2.90
   9  -3 -20   12.40    3.50
  -7  -3  20   17.90    3.30
   7  -3 -20   23.60    4.70
   7  -3 -20   22.90    2.30
   5  -3 -20   10.10    3.30
   5  -3 -20   15.30    2.10
  -5  -3  20   16.30    3.30
   3  -3 -20   73.79    4.20
  -3  -3  20   66.89    6.60
   3  -3 -20   70.59    8.00
  -1  -3  20   10.00    2.80
   1  -3 -20    9.10    3.20
   1  -3 -20   14.40    2.50
   1  -3  20   -0.80    1.20
  -1  -3 -20    2.30    1.30
  -1  -3 -20    0.80    1.90
  12  -4 -20    4.00    2.20
 -12  -4  20    7.90    2.60
 -10  -4  20   19.10    3.80
  10  -4 -20   13.10    3.40
   8  -4 -20   18.90    4.00
  -8  -4  20   16.10    3.50
   6  -4 -20    1.80    2.00
  -6  -4  20    4.90    2.20
  -4  -4  20    1.20    1.70
   4  -4 -20    2.00    2.00
   2  -4 -20    2.30    2.10
  -2  -4  20    2.90    1.80
   0  -4 -20   56.29    7.60
   0  -4  20   54.69    6.50
  18   0 -21   -0.20    2.50
 -18   0  21    1.60    1.90
  16   0 -21    3.30    3.30
 -16   0  21    2.00    2.00
  16   0 -21   -1.40    1.30
  14   0 -21    0.70    2.30
 -14   0  21    4.50    2.10
  14   0 -21    1.10    1.60
  12   0 -21   -0.20    2.00
  12   0 -21    0.20    1.30
 -12   0  21   -1.00    1.40
  10   0 -21    0.20    1.40
 -10   0  21    0.30    1.50
  10   0 -21    0.30    2.20
  -8   0  21    1.30    1.50
   8   0 -21   -0.70    2.10
   8   0 -21    0.80    1.40
   6   0 -21   -1.70    1.00
  -4   0  21    1.40    1.20
   4   0 -21    1.80    1.50
   2   0 -21    2.80    1.80
  -2   0  21    1.90    1.40
   0   0 -21    1.00    1.50
   0   0  21   -0.30    1.10
  -2   0 -21   -0.60    1.40
   2   0  21   -0.50    1.10
  17  -1 -21    0.50    2.80
 -17  -1  21    2.80    2.20
  17  -1 -21    2.20    1.70
  17   1 -21    2.50    1.90
  15  -1 -21    1.60    2.30
 -15  -1  21    1.00    1.70
  15  -1 -21    0.30    1.40
  15   1 -21   -0.30    1.70
  13  -1 -21  113.69    6.50
 -13  -1  21  106.19    7.60
  13  -1 -21   99.19   10.60
  13   1 -21  117.99    7.50
  11  -1 -21   11.70    2.60
 -11  -1  21   23.40    4.30
  11  -1 -21   23.20    4.90
  11   1 -21   21.20    3.70
  -9  -1  21   12.90    3.10
   9  -1 -21   13.80    3.90
   9  -1 -21   14.40    2.90
  -9   1  21    9.40    3.00
   9   1 -21    9.70    2.70
   7  -1 -21    2.50    1.70
   7  -1 -21    7.10    3.30
  -7   1  21    3.00    1.90
   7   1 -21    0.00    1.50
  -5  -1  21  366.96   13.10
   5  -1 -21  372.96   13.60
   5  -1 -21  383.36   17.30
   5   1 -21  378.86   14.40
   3  -1 -21   -0.10    1.30
   3  -1 -21    4.80    3.00
  -3  -1  21   -0.40    0.80
   3   1 -21   -0.70    1.40
   1  -1 -21   14.10    2.90
   1  -1 -21   14.20    4.10
  -1  -1  21   16.80    3.20
   1   1 -21   16.80    3.50
  -1   1  21   18.50    3.00
   1  -1  21   -0.40    1.30
  -1  -1 -21    0.30    1.40
  -1   1 -21    1.30    1.80
   1   1  21   -2.20    0.90
   3  -1  21   -0.20    1.10
  -3  -1 -21   -1.30    1.20
   3   1  21    0.60    1.30
  -3   1 -21    1.90    2.20
 -16  -2  21   11.10    3.30
  16  -2 -21   12.00    2.20
  16  -2 -21   16.60    4.60
  16   2 -21   15.70    3.80
  14  -2 -21    0.80    1.30
 -14  -2  21    2.70    2.00
  14  -2 -21    0.00    1.80
  14   2 -21    0.80    2.10
  12  -2 -21   12.50    3.60
 -12  -2  21    9.60    2.70
  12  -2 -21   14.00    2.40
  12   2 -21   11.40    3.20
  10  -2 -21  120.19    9.10
  10  -2 -21  121.89    6.20
  10   2 -21  108.39    7.40
   8  -2 -21   13.20    3.60
  -8  -2  21   11.50    2.70
   8  -2 -21   10.90    2.30
   8   2 -21   13.50    3.30
  -6  -2  21    3.00    1.80
   6  -2 -21    1.90    2.10
   6  -2 -21    1.10    1.40
   6   2 -21    5.80    3.60
  -4  -2  21    5.30    1.90
   4  -2 -21    5.40    1.90
   4  -2 -21    5.60    2.90
   2  -2 -21   42.20    4.60
   2  -2 -21   42.10    6.50
  -2  -2  21   50.79    5.70
   0  -2 -21   -0.20    1.20
   0  -2  21    0.40    1.40
   0  -2 -21   -0.70    1.80
   0   2  21    0.30    1.10
  -2  -2 -21    5.90    3.10
   2  -2  21    3.70    2.00
   2   2  21    2.60    1.60
  15  -3 -21    1.10    2.30
  13  -3 -21    4.40    2.60
  11  -3 -21   -1.20    1.50
   9  -3 -21    3.40    2.30
  -9  -3  21    3.30    2.00
   9  -3 -21    2.20    0.90
   7  -3 -21    1.60    2.00
   7  -3 -21    0.20    0.90
  -7  -3  21    0.60    1.30
   5  -3 -21   28.40    5.30
   5  -3 -21   35.50    3.20
  -5  -3  21   36.10    4.80
  -3  -3  21    6.40    2.20
   3  -3 -21    6.20    1.60
   3  -3 -21    2.60    2.10
   1  -3 -21   63.29    8.20
  -1  -3  21   61.59    6.60
   1  -3 -21   73.59    4.70
 -10  -4  21    2.70    1.90
  10  -4 -21    0.60    1.90
  -8  -4  21    4.50    2.20
   8  -4 -21    6.90    2.80
   6  -4 -21    3.00    2.20
  -6  -4  21   -0.90    1.30
  -4  -4  21   29.50    4.90
   4  -4 -21   28.10    5.20
 -16   0  22    3.20    2.20
  16   0 -22    8.50    2.60
  16   0 -22    4.40    4.60
 -14   0  22    2.70    2.00
  14   0 -22    3.40    1.80
  14   0 -22    3.90    3.40
  12   0 -22   12.70    4.70
 -12   0  22    4.10    2.30
  12   0 -22   11.50    3.00
  10   0 -22   24.40    3.90
 -10   0  22   25.10    4.30
  -8   0  22    5.60    2.60
   8   0 -22    8.70    2.60
   6   0 -22  309.17   12.70
   4   0 -22  221.78   10.50
   2   0 -22   34.00    4.90
  -2   0  22   41.30    4.70
   0   0  22    0.70    1.30
   0   0 -22   -0.70    1.60
  15  -1 -22   42.60    6.90
  15  -1 -22   36.30    4.40
 -15  -1  22   52.49    6.40
  15   1 -22   46.00    5.60
  13  -1 -22   -2.80    2.00
 -13  -1  22   -1.40    1.50
  13  -1 -22    0.90    1.40
  13   1 -22    2.00    2.00
 -11  -1  22    3.80    2.10
  11  -1 -22    0.10    1.20
  11  -1 -22    1.30    2.10
  11   1 -22    1.70    1.80
   9  -1 -22   17.40    3.20
   9  -1 -22   25.50    5.30
   9   1 -22   15.60    3.30
  -9   1  22   15.30    3.90
   7  -1 -22    1.90    2.70
   7  -1 -22    3.50    1.70
  -7   1  22    1.50    1.80
   7   1 -22    3.60    1.90
   5  -1 -22   26.40    4.00
   5  -1 -22   25.00    5.40
  -5  -1  22   20.70    3.40
   5   1 -22   31.20    4.60
   3  -1 -22    4.80    2.00
   3  -1 -22    3.90    3.10
  -3  -1  22    1.50    1.50
   3   1 -22    2.10    1.80
   1  -1 -22    2.30    1.80
  -1  -1  22    0.20    1.30
   1  -1 -22    1.40    4.10
  -1   1  22   -0.10    1.10
   1   1 -22   -1.00    1.60
  -1  -1 -22    8.60    2.80
   1  -1  22    6.00    2.10
  -1   1 -22   11.60    3.50
   1   1  22   10.00    2.40
  14  -2 -22   22.40    3.00
  14  -2 -22   13.30    4.40
 -14  -2  22   19.80    3.90
  14   2 -22   12.60    3.30
  12  -2 -22   16.00    2.70
  12  -2 -22   16.50    4.20
 -12  -2  22   19.40    3.80
  12   2 -22   16.30    3.80
  10  -2 -22   64.79    4.60
  10  -2 -22   65.19    7.80
  10   2 -22   67.49    7.00
   8  -2 -22    7.50    2.00
   8  -2 -22   12.10    3.90
  -8  -2  22   12.00    4.10
   8   2 -22    6.20    2.60
   6  -2 -22   12.50    3.70
  -6  -2  22   18.40    3.40
   6  -2 -22   19.30    3.10
   4  -2 -22   -1.40    1.70
   4  -2 -22    4.10    1.70
  -4  -2  22    2.30    1.60
   2  -2 -22   14.00    2.80
  -2  -2  22   15.20    3.30
   2  -2 -22   10.00    3.70
   0  -2  22   16.10    3.30
   0  -2 -22   22.20    5.00
  11  -3 -22   -0.60    2.20
  -9  -3  22   23.00    3.80
   9  -3 -22   21.80    2.00
   9  -3 -22   27.70    5.00
   7  -3 -22    5.60    1.40
  -7  -3  22    5.70    2.20
   7  -3 -22    4.80    2.80
   5  -3 -22    0.60    1.10
   5  -3 -22    1.10    1.80
  -5  -3  22    2.20    1.60
  -3  -3  22    1.80    1.70
   3  -3 -22    1.30    1.30
   3  -3 -22   -0.10    2.00
 -14   0  23   -2.00    1.40
  14   0 -23   -0.10    1.70
  12   0 -23    2.40    1.70
 -12   0  23    0.50    1.90
  10   0 -23   -1.10    1.40
 -10   0  23    1.10    1.80
   8   0 -23   -0.70    1.40
   6   0 -23   -0.20    1.40
   4   0 -23    1.40    1.70
   2   0 -23   -0.90    1.60
  -2   0  23    1.00    1.50
 -13  -1  23    1.00    1.70
  13  -1 -23    1.90    1.70
  13  -1 -23    2.30    2.60
  13   1 -23    3.00    2.10
  11  -1 -23    4.20    1.90
  11  -1 -23    0.80    2.50
 -11  -1  23    5.10    2.40
  11   1 -23    4.80    2.30
   9  -1 -23    1.50    2.30
   9  -1 -23    0.60    1.60
   9   1 -23    0.30    1.60
   7  -1 -23    1.00    1.50
   7  -1 -23   -0.60    2.30
   7   1 -23    1.50    1.90
   5  -1 -23   41.30    5.00
   5  -1 -23   49.40    7.20
   5   1 -23   54.29    6.30
   3  -1 -23   26.00    4.00
  -3  -1  23   37.70    4.70
   3  -1 -23   34.50    6.90
   3   1 -23   24.60    4.50
  12  -2 -23   32.20    5.80
  12  -2 -23   26.70    3.40
  12   2 -23   31.80    4.90
  10  -2 -23    2.40    1.60
  10  -2 -23    1.20    2.30
  10   2 -23    2.90    2.30
   8  -2 -23    2.40    1.80
   8  -2 -23    3.30    2.70
   6  -2 -23    9.00    2.30
   6  -2 -23    6.20    3.20
  -6  -2  23    5.90    2.20
   4  -2 -23    6.50    3.50
  -4  -2  23    7.50    2.60
 -12   0  24    5.90    2.70
 -10   0  24   33.00    5.50
  10   0 -24   33.30    4.80
   8   0 -24  395.36   15.20
   6   0 -24   40.90    5.30
  11  -1 -24    3.30    2.70
  11   1 -24    2.20    2.20
   9  -1 -24   34.60    6.40
   9   1 -24   20.70    4.00
   7  -1 -24   19.50    5.20
   7   1 -24   30.10    4.70
   0   0   0    0.00    0.00
_computing_structure_solution      'SHELXT (Sheldrick, 2015a)'
;
_shelx_hkl_checksum     34941
_shelx_res_file
;
TITL 4hdb010_a.res in C2/c
    4hdb010.res
    created by SHELXL-2018/3 at 09:33:47 on 07-Feb-2023
REM Old TITL 4HDB010 in C2/c
REM SHELXT solution in C2/c: R1 0.102, Rweak 0.002, Alpha 0.018
REM <I/s> 0.305 for 191 systematic absences, Orientation as input
REM Formula found by SHELXT: C11 N2 O
CELL 0.71073 18.0187 6.4455 18.7315 90 111.181 90
ZERR 8 0.0009 0.0003 0.001 0 0.003 0
LATT 7
SYMM -X,+Y,0.5-Z
SFAC C H N O
UNIT 104 80 16 8
L.S. 20
PLAN  5
SIZE 0.135 0.232 0.512
TEMP -80
CONF
BOND
list 4
MORE -1
BOND $H
fmap 2 53
acta
REM <olex2.extras>
REM <HklSrc "%.\\4HDB010.hkl">
REM </olex2.extras>
WGHT    0.043800    1.408100
FVAR       0.37463
O1    4    0.602227    0.966135    0.577450    11.00000    0.02317    0.02128 =
         0.02445   -0.00077    0.00516    0.00259
N3    3    0.530048    0.775116    0.468864    11.00000    0.01848    0.02021 =
         0.02173    0.00228    0.00412    0.00399
AFIX  43
H3    2    0.488955    0.857863    0.448435    11.00000   -1.20000
AFIX   0
N1    3    0.644773    0.649756    0.545785    11.00000    0.01768    0.01933 =
         0.02227    0.00141    0.00676    0.00269
C8    1    0.717817    0.631416    0.609490    11.00000    0.01770    0.02428 =
         0.01930    0.00193    0.00831    0.00385
C7A   1    0.612917    0.504835    0.487030    11.00000    0.01907    0.02135 =
         0.02159    0.00182    0.01049   -0.00153
C3A   1    0.540192    0.586536    0.438435    11.00000    0.02046    0.02066 =
         0.02183    0.00318    0.01058    0.00065
C2    1    0.592671    0.815175    0.535047    11.00000    0.01948    0.02068 =
         0.02088    0.00312    0.00810    0.00115
C9    1    0.732158    0.458479    0.656599    11.00000    0.02340    0.02480 =
         0.02694    0.00368    0.01223    0.00309
AFIX  43
H9    2    0.694564    0.348538    0.645522    11.00000   -1.20000
AFIX   0
C13   1    0.773163    0.790446    0.624034    11.00000    0.02214    0.02321 =
         0.02445    0.00304    0.00951    0.00189
AFIX  43
H13   2    0.763240    0.907155    0.590917    11.00000   -1.20000
AFIX   0
C7    1    0.640745    0.317049    0.472424    11.00000    0.02164    0.02355 =
         0.03002    0.00291    0.01452    0.00215
AFIX  43
H7    2    0.689738    0.261391    0.506014    11.00000   -1.20000
AFIX   0
C4    1    0.493648    0.480862    0.373625    11.00000    0.02288    0.02721 =
         0.02096    0.00252    0.00764   -0.00220
AFIX  43
H4    2    0.443989    0.534926    0.340804    11.00000   -1.20000
AFIX   0
C5    1    0.522200    0.292361    0.358214    11.00000    0.03328    0.02780 =
         0.02507   -0.00373    0.01522   -0.00766
AFIX  43
H5    2    0.491700    0.217059    0.313667    11.00000   -1.20000
AFIX   0
C10   1    0.802202    0.448052    0.720200    11.00000    0.03000    0.02950 =
         0.02389    0.00706    0.01094    0.01000
AFIX  43
H10   2    0.812386    0.330940    0.753147    11.00000   -1.20000
AFIX   0
C6    1    0.594392    0.211593    0.406542    11.00000    0.03218    0.02208 =
         0.03268   -0.00211    0.02034   -0.00129
AFIX  43
H6    2    0.612378    0.082452    0.394429    11.00000   -1.20000
AFIX   0
C12   1    0.843274    0.777486    0.687504    11.00000    0.02197    0.03056 =
         0.02882   -0.00441    0.00832   -0.00098
AFIX  43
H12   2    0.881670    0.885313    0.697783    11.00000   -1.20000
AFIX   0
C11   1    0.857188    0.607522    0.735756    11.00000    0.02322    0.03693 =
         0.02109   -0.00219    0.00367    0.00878
AFIX  43
H11   2    0.904654    0.600345    0.779703    11.00000   -1.20000
AFIX   0
HKLF 4
REM  4hdb010_a.res in C2/c
REM wR2 = 0.1042, GooF = S = 1.066, Restrained GooF = 1.066 for all data
REM R1 = 0.0407 for 1956 Fo > 4sig(Fo) and 0.0498 for all 2350 data
REM 145 parameters refined using 0 restraints
END
WGHT      0.0438      1.4081
REM Highest difference peak  0.178,  deepest hole -0.226,  1-sigma level  0.052
Q1    1   0.5042  0.5301  0.4182  11.00000  0.05    0.18
Q2    1   0.5651  0.5152  0.4749  11.00000  0.05    0.18
Q3    1   0.5796  0.5859  0.4465  11.00000  0.05    0.17
Q4    1   0.7771  0.4426  0.6803  11.00000  0.05    0.17
Q5    1   0.7204  0.5664  0.6397  11.00000  0.05    0.16
;
_shelx_res_checksum     51836
data_II
_audit_creation_method
;
Olex2 1.3
(compiled 2020.11.12 svn.r5f609507 for OlexSys, GUI svn.r6408)
;
_chemical_name_systematic     ?
_chemical_name_common     ?
_chemical_formula_moiety     'C13 H10 N2 O'
_chemical_formula_sum     'C13 H10 N2 O'
_chemical_formula_weight     210.23
_chemical_melting_point     ?
_space_group_crystal_system     orthorhombic
_space_group_name_H-M_alt     'P b c a'
_space_group_name_Hall     '-P 2ac 2ab'
loop_
    _space_group_symop_operation_xyz
    'x, y, z'
    '-x+1/2, -y, z+1/2'
    '-x, y+1/2, -z+1/2'
    'x+1/2, -y+1/2, -z'
    '-x, -y, -z'
    'x-1/2, y, -z-1/2'
    'x, -y-1/2, z-1/2'
    '-x-1/2, y-1/2, z'
_cell_length_a     13.7925(3)
_cell_length_b     7.26520(10)
_cell_length_c     19.7956(4)
_cell_angle_alpha     90
_cell_angle_beta     90
_cell_angle_gamma     90
_cell_volume     1983.62(6)
_cell_formula_units_Z     8
_cell_measurement_reflns_used     9912
_cell_measurement_theta_min     2.533
_cell_measurement_theta_max     28.262
_cell_measurement_temperature     193.15
_exptl_crystal_description     BLOCK
_exptl_crystal_colour     colourless
_exptl_crystal_size_max     0.368
_exptl_crystal_size_mid     0.329
_exptl_crystal_size_min     0.188
_exptl_crystal_density_diffrn     1.408
_exptl_crystal_density_meas     ?
_exptl_crystal_density_method     ?
_exptl_crystal_F_000     880
_exptl_absorpt_coefficient_mu     0.092
_exptl_absorpt_correction_type     multi-scan
_exptl_absorpt_process_details
;
(SADABS; Krause <i>et al.</i>,  2015)
;
_exptl_absorpt_correction_T_min     0.7122
_exptl_absorpt_correction_T_max     0.7457
_diffrn_ambient_temperature     193.15
_diffrn_source     ?
_diffrn_source_power     0.9
_diffrn_source_voltage     50.0
_diffrn_source_current     18.0
_diffrn_radiation_type     MoK\a
_diffrn_radiation_wavelength     0.71073
_diffrn_measurement_device_type     'Bruker APEXII CCD'
_diffrn_measurement_method     '\f and \w scans'
_diffrn_detector_area_resol_mean     ?
_diffrn_reflns_number     34068
_diffrn_reflns_av_R_equivalents     0.0358
_diffrn_reflns_av_unetI/netI     0.0153
_diffrn_reflns_theta_min     2.058
_diffrn_reflns_theta_max     28.360
_diffrn_reflns_theta_full     25.242
_diffrn_measured_fraction_theta_max     0.999
_diffrn_measured_fraction_theta_full     1.000
_diffrn_reflns_limit_h_min     -18
_diffrn_reflns_limit_h_max     18
_diffrn_reflns_limit_k_min     -8
_diffrn_reflns_limit_k_max     9
_diffrn_reflns_limit_l_min     -26
_diffrn_reflns_limit_l_max     26
_diffrn_standards_number     0
_refine_special_details     ?
_reflns_number_total     2479
_reflns_number_gt     2203
_reflns_threshold_expression     'I > 2\s(I)'
_refine_ls_structure_factor_coef     Fsqd
_refine_ls_matrix_type     full
_refine_ls_R_factor_all     0.0438
_refine_ls_R_factor_gt     0.0391
_refine_ls_wR_factor_gt     0.0955
_refine_ls_wR_factor_ref     0.0989
_refine_ls_goodness_of_fit_ref     1.018
_refine_ls_restrained_S_all     1.018
_refine_ls_number_reflns     2479
_refine_ls_number_parameters     145
_refine_ls_number_restraints     0
_refine_ls_hydrogen_treatment     constr
_refine_ls_weighting_scheme     calc
_refine_ls_weighting_details
              'w=1/[\s^2^(Fo^2^)+(0.0401P)^2^+1.3866P] where P=(Fo^2^+2Fc^2^)/3'
_atom_sites_solution_hydrogens     geom
_atom_sites_solution_primary     dual
_atom_sites_solution_secondary     ?
_refine_ls_shift/su_max     0.001
_refine_ls_shift/su_mean     0.000
_refine_diff_density_max     0.245
_refine_diff_density_min     -0.375
_refine_ls_extinction_method     none
_refine_ls_extinction_coef     .
loop_
    _atom_type_symbol
    _atom_type_description
    _atom_type_scat_dispersion_real
    _atom_type_scat_dispersion_imag
    _atom_type_scat_source
    'C' 'C' 0.0033 0.0016
                         'International Tables Vol C Tables 4.2.6.8 and 6.1.1.4'
    'H' 'H' 0.0000 0.0000
                         'International Tables Vol C Tables 4.2.6.8 and 6.1.1.4'
    'N' 'N' 0.0061 0.0033
                         'International Tables Vol C Tables 4.2.6.8 and 6.1.1.4'
    'O' 'O' 0.0106 0.0060
                         'International Tables Vol C Tables 4.2.6.8 and 6.1.1.4'
_computing_data_collection
;
APEX2 (Bruker, 2012)
;
_computing_cell_refinement
;
SAINT (Bruker, 2012)
;
_computing_data_reduction
;
SAINT (Bruker, 2012)
;
_computing_structure_solution
;
<i>SHELXT</i> (Sheldrick, 2015a)
;
_computing_structure_refinement
;
SHELXL (Sheldrick, 2015b)
;
_computing_molecular_graphics
;
Olex2 1.3 (Dolomanov <i>et al.</i>,  2009)
;
_computing_publication_material
;
Olex2 1.3 (Dolomanov <i>et al.</i>,  2009)
;
loop_
    _atom_site_type_symbol
    _atom_site_label
    _atom_site_fract_x
    _atom_site_fract_y
    _atom_site_fract_z
    _atom_site_U_iso_or_equiv
    _atom_site_adp_type
    _atom_site_calc_flag
    _atom_site_occupancy
    _atom_site_disorder_assembly
    _atom_site_disorder_group
    O O1 0.45568(7) 0.03382(12) 0.59030(4) 0.0202(2) Uani d 1 . .
    N N1 0.38806(7) 0.32974(13) 0.58960(5) 0.0156(2) Uani d 1 . .
    N N3 0.43199(7) 0.20514(13) 0.49242(5) 0.0162(2) Uani d 1 . .
    H H3 0.452728 0.125653 0.462151 0.019 Uiso calc 1 . .
    C C7A 0.37019(8) 0.46038(16) 0.53914(6) 0.0150(2) Uani d 1 . .
    C C2 0.42885(8) 0.17358(16) 0.56054(6) 0.0162(2) Uani d 1 . .
    C C8 0.37484(8) 0.35772(16) 0.66031(6) 0.0164(2) Uani d 1 . .
    C C3A 0.39783(8) 0.38031(16) 0.47791(6) 0.0152(2) Uani d 1 . .
    C C7 0.33606(8) 0.63906(16) 0.54215(6) 0.0176(2) Uani d 1 . .
    H H7 0.319418 0.694844 0.583974 0.021 Uiso calc 1 . .
    C C4 0.38813(8) 0.47304(17) 0.41748(6) 0.0178(2) Uani d 1 . .
    H H4 0.405896 0.417587 0.375818 0.021 Uiso calc 1 . .
    C C5 0.35117(8) 0.65146(17) 0.42007(6) 0.0195(2) Uani d 1 . .
    H H5 0.342230 0.718091 0.379252 0.023 Uiso calc 1 . .
    C C9 0.44915(9) 0.31474(17) 0.70512(6) 0.0198(2) Uani d 1 . .
    H H9 0.507674 0.261337 0.689104 0.024 Uiso calc 1 . .
    C C13 0.28837(9) 0.43311(16) 0.68360(6) 0.0203(3) Uani d 1 . .
    H H13 0.237403 0.460514 0.652926 0.024 Uiso calc 1 . .
    C C6 0.32707(8) 0.73401(17) 0.48132(6) 0.0192(2) Uani d 1 . .
    H H6 0.304090 0.857272 0.481620 0.023 Uiso calc 1 . .
    C C12 0.27728(10) 0.46798(17) 0.75227(7) 0.0257(3) Uani d 1 . .
    H H12 0.218579 0.520089 0.768528 0.031 Uiso calc 1 . .
    C C11 0.35128(11) 0.42719(17) 0.79701(6) 0.0268(3) Uani d 1 . .
    H H11 0.343401 0.451607 0.843835 0.032 Uiso calc 1 . .
    C C10 0.43697(10) 0.35064(18) 0.77346(6) 0.0245(3) Uani d 1 . .
    H H10 0.487637 0.322592 0.804296 0.029 Uiso calc 1 . .
loop_
    _atom_site_aniso_label
    _atom_site_aniso_U_11
    _atom_site_aniso_U_22
    _atom_site_aniso_U_33
    _atom_site_aniso_U_12
    _atom_site_aniso_U_13
    _atom_site_aniso_U_23
    O1 0.0276(5) 0.0164(4) 0.0168(4) 0.0051(3) 0.0006(3) -0.0002(3)
    N1 0.0173(4) 0.0150(4) 0.0145(4) 0.0021(4) 0.0005(3) -0.0022(4)
    N3 0.0188(5) 0.0157(5) 0.0142(4) 0.0028(4) 0.0004(4) -0.0022(4)
    C7A 0.0122(5) 0.0172(5) 0.0156(5) -0.0013(4) -0.0007(4) -0.0008(4)
    C2 0.0157(5) 0.0168(5) 0.0161(5) 0.0004(4) 0.0004(4) -0.0027(4)
    C8 0.0215(5) 0.0137(5) 0.0140(5) -0.0014(4) 0.0023(4) -0.0020(4)
    C3A 0.0119(5) 0.0160(5) 0.0178(5) 0.0001(4) -0.0001(4) -0.0025(4)
    C7 0.0148(5) 0.0177(5) 0.0203(5) 0.0006(4) 0.0012(4) -0.0035(4)
    C4 0.0166(5) 0.0208(6) 0.0161(5) 0.0002(4) 0.0004(4) -0.0011(4)
    C5 0.0167(5) 0.0215(6) 0.0202(6) -0.0001(5) -0.0006(4) 0.0039(5)
    C9 0.0219(6) 0.0199(5) 0.0176(5) -0.0022(5) 0.0005(4) 0.0000(4)
    C13 0.0241(6) 0.0162(5) 0.0205(6) 0.0009(5) 0.0031(5) -0.0014(4)
    C6 0.0151(5) 0.0166(5) 0.0258(6) 0.0011(4) 0.0004(4) 0.0006(5)
    C12 0.0353(7) 0.0180(6) 0.0237(6) 0.0025(5) 0.0117(5) -0.0024(5)
    C11 0.0460(8) 0.0188(6) 0.0156(5) -0.0047(6) 0.0058(5) -0.0031(5)
    C10 0.0340(7) 0.0230(6) 0.0166(6) -0.0066(5) -0.0028(5) 0.0013(5)
_geom_special_details
;
 All esds (except the esd in the dihedral angle between two l.s. planes)
 are estimated using the full covariance matrix.  The cell esds are taken
 into account individually in the estimation of esds in distances, angles
 and torsion angles; correlations between esds in cell parameters are only
 used when they are defined by crystal symmetry.  An approximate (isotropic)
 treatment of cell esds is used for estimating esds involving l.s. planes.
;
loop_
    _geom_bond_atom_site_label_1
    _geom_bond_atom_site_label_2
    _geom_bond_site_symmetry_2
    _geom_bond_distance
    _geom_bond_publ_flag
    O1 C2 . 1.2309(14) ?
    N1 C7A . 1.3997(15) ?
    N1 C2 . 1.3908(14) ?
    N1 C8 . 1.4262(14) ?
    N3 H3 . 0.8800 ?
    N3 C2 . 1.3685(15) ?
    N3 C3A . 1.3872(15) ?
    C7A C3A . 1.3976(15) ?
    C7A C7 . 1.3821(16) ?
    C8 C9 . 1.3910(17) ?
    C8 C13 . 1.3911(16) ?
    C3A C4 . 1.3793(16) ?
    C7 H7 . 0.9500 ?
    C7 C6 . 1.3933(17) ?
    C4 H4 . 0.9500 ?
    C4 C5 . 1.3939(17) ?
    C5 H5 . 0.9500 ?
    C5 C6 . 1.3928(17) ?
    C9 H9 . 0.9500 ?
    C9 C10 . 1.3880(17) ?
    C13 H13 . 0.9500 ?
    C13 C12 . 1.3912(17) ?
    C6 H6 . 0.9500 ?
    C12 H12 . 0.9500 ?
    C12 C11 . 1.383(2) ?
    C11 H11 . 0.9500 ?
    C11 C10 . 1.387(2) ?
    C10 H10 . 0.9500 ?
loop_
    _geom_angle_atom_site_label_1
    _geom_angle_atom_site_label_2
    _geom_angle_atom_site_label_3
    _geom_angle_site_symmetry_1
    _geom_angle_site_symmetry_3
    _geom_angle
    _geom_angle_publ_flag
    C7A N1 C8 . . 125.54(10) ?
    C2 N1 C7A . . 109.23(9) ?
    C2 N1 C8 . . 125.02(10) ?
    C2 N3 H3 . . 124.8 ?
    C2 N3 C3A . . 110.31(9) ?
    C3A N3 H3 . . 124.8 ?
    C3A C7A N1 . . 106.78(10) ?
    C7 C7A N1 . . 131.77(11) ?
    C7 C7A C3A . . 121.41(11) ?
    O1 C2 N1 . . 126.63(11) ?
    O1 C2 N3 . . 126.89(11) ?
    N3 C2 N1 . . 106.48(10) ?
    C9 C8 N1 . . 119.98(10) ?
    C9 C8 C13 . . 120.59(11) ?
    C13 C8 N1 . . 119.41(10) ?
    N3 C3A C7A . . 107.15(10) ?
    C4 C3A N3 . . 131.35(11) ?
    C4 C3A C7A . . 121.50(11) ?
    C7A C7 H7 . . 121.4 ?
    C7A C7 C6 . . 117.27(11) ?
    C6 C7 H7 . . 121.4 ?
    C3A C4 H4 . . 121.4 ?
    C3A C4 C5 . . 117.24(11) ?
    C5 C4 H4 . . 121.4 ?
    C4 C5 H5 . . 119.3 ?
    C6 C5 C4 . . 121.32(11) ?
    C6 C5 H5 . . 119.3 ?
    C8 C9 H9 . . 120.3 ?
    C10 C9 C8 . . 119.35(12) ?
    C10 C9 H9 . . 120.3 ?
    C8 C13 H13 . . 120.3 ?
    C8 C13 C12 . . 119.33(12) ?
    C12 C13 H13 . . 120.3 ?
    C7 C6 H6 . . 119.4 ?
    C5 C6 C7 . . 121.19(11) ?
    C5 C6 H6 . . 119.4 ?
    C13 C12 H12 . . 119.8 ?
    C11 C12 C13 . . 120.36(12) ?
    C11 C12 H12 . . 119.8 ?
    C12 C11 H11 . . 120.0 ?
    C12 C11 C10 . . 119.96(12) ?
    C10 C11 H11 . . 120.0 ?
    C9 C10 H10 . . 119.8 ?
    C11 C10 C9 . . 120.41(12) ?
    C11 C10 H10 . . 119.8 ?
loop_
    _geom_torsion_atom_site_label_1
    _geom_torsion_atom_site_label_2
    _geom_torsion_atom_site_label_3
    _geom_torsion_atom_site_label_4
    _geom_torsion_site_symmetry_1
    _geom_torsion_site_symmetry_2
    _geom_torsion_site_symmetry_3
    _geom_torsion_site_symmetry_4
    _geom_torsion
    _geom_torsion_publ_flag
    N1 C7A C3A N3 . . . . -0.32(12) ?
    N1 C7A C3A C4 . . . . 179.08(10) ?
    N1 C7A C7 C6 . . . . 179.56(11) ?
    N1 C8 C9 C10 . . . . 177.03(11) ?
    N1 C8 C13 C12 . . . . -177.13(11) ?
    N3 C3A C4 C5 . . . . -179.65(11) ?
    C7A N1 C2 O1 . . . . 178.21(11) ?
    C7A N1 C2 N3 . . . . -2.59(12) ?
    C7A N1 C8 C9 . . . . -129.31(12) ?
    C7A N1 C8 C13 . . . . 48.81(16) ?
    C7A C3A C4 C5 . . . . 1.11(17) ?
    C7A C7 C6 C5 . . . . 0.27(17) ?
    C2 N1 C7A C3A . . . . 1.81(12) ?
    C2 N1 C7A C7 . . . . -175.82(12) ?
    C2 N1 C8 C9 . . . . 44.70(17) ?
    C2 N1 C8 C13 . . . . -137.18(12) ?
    C2 N3 C3A C7A . . . . -1.31(13) ?
    C2 N3 C3A C4 . . . . 179.37(12) ?
    C8 N1 C7A C3A . . . . 176.62(10) ?
    C8 N1 C7A C7 . . . . -1.01(19) ?
    C8 N1 C2 O1 . . . . 3.36(19) ?
    C8 N1 C2 N3 . . . . -177.43(10) ?
    C8 C9 C10 C11 . . . . 0.53(19) ?
    C8 C13 C12 C11 . . . . -0.35(19) ?
    C3A N3 C2 O1 . . . . -178.39(11) ?
    C3A N3 C2 N1 . . . . 2.40(12) ?
    C3A C7A C7 C6 . . . . 2.22(16) ?
    C3A C4 C5 C6 . . . . 1.38(17) ?
    C7 C7A C3A N3 . . . . 177.61(10) ?
    C7 C7A C3A C4 . . . . -2.99(17) ?
    C4 C5 C6 C7 . . . . -2.11(18) ?
    C9 C8 C13 C12 . . . . 0.98(18) ?
    C13 C8 C9 C10 . . . . -1.07(18) ?
    C13 C12 C11 C10 . . . . -0.2(2) ?
    C12 C11 C10 C9 . . . . 0.1(2) ?
loop_
    _geom_hbond_atom_site_label_D
    _geom_hbond_atom_site_label_H
    _geom_hbond_atom_site_label_A
    _geom_hbond_site_symmetry_A
    _geom_hbond_distance_DH
    _geom_hbond_distance_HA
    _geom_hbond_distance_DA
    _geom_hbond_angle_DHA
    _geom_hbond_publ_flag
    N3 H3 O1 5_656 0.88 2.00 2.8453(13) 174 yes
_shelx_space_group_comment
;
The symmetry employed for this shelxl refinement is uniquely defined
by the following loop, which should always be used as a source of
symmetry information in preference to the above space-group names.
They are only intended as comments.
;
_shelx_estimated_absorpt_T_min     0.967
_shelx_estimated_absorpt_T_max     0.983
_shelx_hkl_file
;
   0  -1   0   -0.10    0.20
   0   1   0   -0.10    0.20
   0   1   0   -0.10    0.10
   0  -2   0   58.59    2.60
   0   2   0   64.99    2.70
   0   2   0   64.79    1.70
   0   2   0   60.39    2.60
   0   2   0   59.39    1.70
   0  -3   0   -1.10    0.30
   0   3   0   -0.80    0.20
   0   3   0   -0.70    0.50
   0   3   0   -0.30    0.50
   0   3   0   -1.10    0.20
   0  -4   0  101.49    4.80
   0   4   0  106.69    4.80
   0   4   0  109.29    3.10
   0   4   0  105.19    3.10
   0   4   0  104.39    4.80
   0  -5   0    0.80    0.80
   0   5   0   -0.60    0.50
   0   5   0   -0.40    0.50
   0   5   0    0.40    0.30
   0   5   0   -0.10    0.20
   0   5   0    0.20    0.20
   0  -6   0  625.84   19.40
   0   6   0  632.24   15.50
   0   6   0  644.64   15.30
   0   6   0  643.54   15.50
   0   6   0  648.94   18.90
   0   6   0  654.93   19.30
   0  -7   0    0.60    1.30
   0   7   0    1.10    1.30
   0   7   0    0.40    0.40
   0   7   0   -0.40    0.40
   0   7   0   -0.40    0.90
   0   7   0    0.70    0.40
   0  -8   0   65.99    6.40
   0   8   0   62.29    2.80
   0   9   0    0.40    0.60
  -1   9   0   -0.60    0.50
  -1   8   0    0.50    0.40
  -1   8   0    0.00    0.50
  -1   8   0    0.40    0.40
   1  -8   0    0.50    1.20
  -1   7   0   -0.30    0.40
  -1   7   0    0.10    0.40
  -1   7   0   -0.10    1.10
  -1   7   0    0.30    0.50
  -1   7   0    1.40    1.10
   1  -7   0    0.40    1.10
  -1   6   0   -0.10    0.30
  -1   6   0    1.60    1.00
  -1   6   0    1.50    0.60
  -1   6   0    0.10    0.90
  -1   6   0    0.10    0.30
   1  -6   0    0.00    0.80
  -1   5   0    0.20    0.30
  -1   5   0   -0.50    0.60
  -1   5   0   -0.10    0.30
  -1   5   0    0.40    0.30
  -1   5   0    0.10    0.70
  -1   5   0    0.30    0.30
   1  -5   0   -1.30    0.50
  -1   4   0   -0.50    0.40
  -1   4   0   -0.20    0.20
  -1   4   0    0.20    0.60
  -1   4   0    0.00    0.20
  -1   4   0   -0.10    0.30
  -1   4   0    0.50    0.30
   1  -4   0    0.00    0.50
  -1   3   0   -0.20    0.20
  -1   3   0   -0.20    0.20
  -1   3   0   -0.50    0.40
  -1   3   0   -0.30    0.20
  -1   3   0   -0.50    0.40
  -1   3   0   -0.50    0.20
  -1   2   0    0.30    0.30
  -1   2   0    1.00    0.30
  -1   2   0    0.20    0.20
  -1   2   0    0.20    0.10
  -1   2   0   -0.10    0.30
  -1   2   0   -0.20    0.10
  -1   1   0   -1.30    0.10
  -1   1   0   -1.00    0.20
  -1   1   0   -1.30    0.10
  -1   1   0   -1.40    0.10
   1  -1   0   -1.40    0.10
   1  -1   0   -1.10    0.10
  -1   0   0   -0.80    0.10
  -1   0   0   -0.70    0.10
  -1   0   0   -0.60    0.10
  -1   0   0   -0.80    0.10
   1   0   0   -0.70    0.10
   1   0   0   -0.80    0.10
   1   0   0   -0.80    0.10
   1   0   0   -0.70    0.10
  -1  -1   0   -1.50    0.20
   1   1   0   -1.30    0.10
   1   1   0   -1.30    0.10
   1   1   0   -1.30    0.10
   1   1   0   -1.30    0.20
   1   1   0   -1.30    0.20
  -1  -2   0    0.20    0.40
   1   2   0   -0.70    0.30
   1   2   0    0.00    0.10
   1   2   0    0.30    0.20
   1   2   0   -0.10    0.30
   1   2   0    0.00    0.10
  -1  -3   0   -0.70    0.30
   1   3   0    0.10    0.60
   1   3   0   -0.60    0.40
   1   3   0   -0.30    0.20
   1   3   0   -0.20    0.20
  -1  -4   0    0.10    0.50
   1   4   0    0.00    0.50
   1   4   0   -0.30    0.60
   1   4   0    0.00    0.20
   1   4   0    0.10    0.20
   1   4   0    0.00    0.20
  -1  -5   0    0.00    0.60
   1   5   0    0.10    0.30
   1   5   0    0.40    0.80
   1   5   0    0.80    0.90
   1   5   0    0.20    0.30
   1   5   0    0.10    0.20
  -1  -6   0    1.40    1.10
   1   6   0    0.90    1.00
   1   6   0    0.40    1.00
   1   6   0   -0.30    0.30
   1   6   0   -0.70    0.30
   1   6   0   -0.30    0.30
  -1  -7   0    1.10    1.20
   1   7   0    0.10    0.50
   1   7   0    0.00    0.40
   1   7   0   -1.80    0.90
   1   7   0    0.80    1.20
   1   7   0    0.10    0.40
  -1  -8   0   -1.00    1.20
   1   8   0    1.20    1.40
   1   8   0   -0.40    0.50
   1   9   0   -0.10    0.50
  -2   9   0   -0.10    0.60
  -2   8   0   15.90    1.60
  -2   8   0   18.50    1.90
   2  -8   0   18.00    3.50
  -2   7   0  628.04   16.30
  -2   7   0  634.84   16.20
  -2   7   0  655.63   16.10
   2  -7   0  638.04   20.40
  -2   6   0  263.77    7.50
  -2   6   0  256.37    9.60
  -2   6   0  265.67    7.70
  -2   6   0  254.77    7.90
  -2   6   0  258.07    7.70
  -2   6   0  270.97    9.20
   2  -6   0  268.17   10.50
  -2   5   0   41.60    2.30
  -2   5   0   42.20    2.00
  -2   5   0   39.70    2.20
  -2   5   0   45.40    3.10
  -2   5   0   45.10    2.90
  -2   5   0   42.20    2.20
   2  -5   0   46.30    3.50
  -2   4   0   10.50    1.20
  -2   4   0    6.90    1.00
  -2   4   0    7.20    1.20
  -2   4   0    7.60    1.10
  -2   4   0    9.40    1.50
  -2   4   0    8.00    0.90
  -2   3   0 2445.16   56.39
  -2   3   0 2426.96   56.19
  -2   3   0 2486.85   56.29
  -2   3   0 2531.55   56.59
  -2   3   0 2510.15   56.19
  -2   3   0 2461.25   56.99
  -2   2   0  853.81   20.40
  -2   2   0  865.41   20.50
  -2   2   0  851.11   20.30
  -2   2   0  864.11   20.60
  -2   2   0  874.11   20.10
  -2   2   0  842.82   19.80
  -2   1   0 4780.32  117.99
  -2   1   0 4766.22  122.29
  -2   1   0 4947.31  110.09
  -2   1   0 4616.14  109.69
   2  -1   0 4901.81  113.39
   2  -1   0 4809.32  112.79
   2  -1   0 4904.61  115.79
   2  -1   0 4748.12  114.29
  -2   0   0  493.45   11.60
  -2   0   0  491.35   11.80
  -2   0   0  485.05   12.30
  -2   0   0  482.25   12.00
   2   0   0  493.85   11.60
   2   0   0  486.35   11.70
   2   0   0  476.55   12.00
   2   0   0  472.55   12.20
  -2  -1   0 4702.43  115.89
  -2  -1   0 4946.51  118.89
   2   1   0 4862.41  120.89
   2   1   0 5554.34  113.19
  -2  -2   0  864.11   21.20
   2   2   0  884.41   20.70
   2   2   0  874.71   20.40
   2   2   0  844.22   20.40
   2   2   0  870.21   21.10
   2   2   0  867.01   21.70
   2   2   0  870.41   20.00
  -2  -3   0 2417.26   56.59
   2   3   0 2439.46   55.29
   2   3   0 2456.85   54.69
   2   3   0 2460.25   57.29
   2   3   0 2495.85   54.99
   2   3   0 2444.66   56.69
   2   3   0 2391.46   57.09
   2   3   0 2354.26   54.99
  -2  -4   0   10.90    1.80
   2   4   0   10.50    1.20
   2   4   0    8.70    1.00
   2   4   0    9.20    1.00
   2   4   0   10.70    2.00
   2   4   0    8.90    1.80
  -2  -5   0   45.50    3.50
   2   5   0   42.70    2.10
   2   5   0   48.90    3.80
   2   5   0   47.20    4.40
   2   5   0   47.20    2.10
   2   5   0   45.30    2.10
  -2  -6   0  265.27   10.40
   2   6   0  262.07    7.60
   2   6   0  269.97   10.70
   2   6   0  268.27    7.40
   2   6   0  254.27   10.40
   2   6   0  262.07    7.30
  -2  -7   0  653.43   20.30
   2   7   0  632.34   16.30
   2   7   0  623.74   15.40
   2   7   0  640.14   20.40
   2   7   0  640.74   15.70
   2   7   0  631.34   15.60
  -2  -8   0   21.30    3.90
   2   8   0   17.10    3.30
   2   8   0   20.40    2.00
   2   9   0    0.70    0.70
  -3   9   0    0.70    0.80
  -3   9   0    0.10    0.60
  -3   8   0    0.00    0.70
  -3   8   0   -0.10    0.60
   3  -8   0    0.20    1.50
  -3   7   0    0.60    0.60
  -3   7   0   -0.70    0.50
   3  -7   0    0.40    1.20
  -3   6   0    0.30    0.60
  -3   6   0    0.40    0.60
  -3   6   0    0.30    0.80
  -3   6   0   -0.30    0.40
  -3   6   0    0.00    0.50
   3  -6   0    0.10    1.10
  -3   5   0   -0.40    0.40
  -3   5   0    0.30    0.60
  -3   5   0   -0.50    0.40
  -3   5   0    0.20    0.50
  -3   5   0    0.50    0.60
  -3   5   0   -0.40    0.50
  -3   4   0   -0.80    0.20
  -3   4   0   -0.40    0.30
  -3   4   0   -0.50    0.30
  -3   4   0    0.00    0.40
  -3   4   0   -0.10    0.40
  -3   4   0   -0.20    0.30
  -3   3   0   -0.10    0.40
  -3   3   0   -0.40    0.30
  -3   3   0   -0.70    0.30
  -3   3   0    0.20    0.40
  -3   3   0   -0.20    0.30
  -3   2   0   -0.20    0.30
  -3   2   0    0.00    0.30
  -3   2   0   -0.10    0.30
   3  -2   0    0.10    0.30
   3  -2   0    0.20    0.20
   3  -2   0   -0.10    0.10
   3  -2   0    0.40    0.20
  -3   1   0    0.00    0.40
  -3   1   0    0.00    0.20
  -3   1   0   -0.10    0.20
  -3   1   0   -0.10    0.20
  -3   1   0    0.00    0.10
  -3   1   0   -0.10    0.40
  -3   1   0   -0.40    0.30
   3  -1   0   -0.10    0.30
   3  -1   0    0.10    0.30
   3  -1   0    0.90    0.40
   3  -1   0   -0.10    0.40
  -3   0   0   -0.30    0.30
  -3   0   0   -0.70    0.30
  -3   0   0   -0.40    0.30
  -3   0   0   -0.30    0.30
   3   0   0   -0.70    0.30
   3   0   0   -0.50    0.30
   3   0   0   -0.30    0.40
   3   0   0   -0.40    0.40
   3   0   0   -0.60    0.30
  -3  -1   0    0.10    0.30
  -3  -1   0    0.00    0.30
  -3  -1   0   -0.40    0.20
   3   1   0    0.60    0.20
   3   1   0   -0.30    0.20
   3   1   0    0.20    0.20
   3   1   0    0.20    0.30
   3   1   0    0.10    0.40
   3   1   0   -0.10    0.40
   3   2   0    0.10    0.30
   3   2   0    0.60    0.40
   3   2   0   -0.10    0.30
   3   2   0   -0.10    0.30
   3   2   0    0.10    0.20
  -3  -3   0   -0.30    0.50
   3   3   0   -0.10    0.40
   3   3   0   -0.30    0.30
   3   3   0   -0.20    0.30
   3   3   0   -0.10    0.60
   3   3   0   -0.20    0.30
  -3  -4   0   -0.20    0.60
   3   4   0    0.10    0.50
   3   4   0   -0.40    0.20
   3   4   0   -0.40    0.20
   3   4   0    0.10    0.60
   3   4   0   -0.10    0.40
  -3  -5   0    0.40    0.80
   3   5   0    1.30    0.50
   3   5   0    0.30    0.30
   3   5   0    0.10    0.40
   3   5   0   -0.70    0.60
   3   5   0    0.30    0.50
  -3  -6   0    1.00    1.00
   3   6   0   -0.20    1.00
   3   6   0    0.40    0.50
   3   6   0    0.30    0.40
   3   6   0   -0.20    0.40
   3   6   0    0.20    0.60
  -3  -7   0   -0.40    1.10
   3   7   0    0.20    0.60
   3   7   0    0.40    1.30
   3   7   0    0.30    0.50
   3   7   0    0.90    0.60
  -3  -8   0    0.40    1.40
   3   8   0   -0.20    0.60
   3   8   0   -1.90    1.10
   3   8   0   -0.20    0.40
   3   8   0    0.40    0.50
   3   9   0    0.60    0.80
  -4   9   0   57.39    3.70
  -4   9   0   58.59    3.30
  -4   8   0   29.10    2.80
  -4   8   0   28.70    2.90
   4  -8   0   35.60    5.80
  -4   7   0  132.59    5.50
  -4   7   0  123.59    5.30
   4  -7   0  142.69    7.90
  -4   6   0  117.89    5.70
  -4   6   0  105.69    4.60
  -4   6   0  108.29    4.80
  -4   5   0  541.45   15.40
  -4   5   0  530.65   14.70
  -4   5   0  548.65   15.10
  -4   5   0  526.35   15.10
  -4   5   0  537.05   14.50
  -4   4   0  584.34   16.00
  -4   4   0  621.14   16.50
  -4   4   0  627.24   15.90
  -4   4   0  591.84   16.20
  -4   4   0  602.14   16.50
  -4   3   0  274.07    8.30
  -4   3   0  257.57    8.60
  -4   3   0  264.27    8.00
  -4   3   0  274.37    8.70
   4  -3   0  274.87    6.80
  -4   2   0  165.78    5.80
  -4   2   0  168.18    5.60
   4  -2   0  171.38    4.20
   4  -2   0  169.28    4.90
   4  -2   0  173.38    5.00
   4  -2   0  169.88    5.80
  -4   1   0 8765.92  211.18
  -4   1   0 8498.05  218.78
  -4   1   0 8351.56  215.58
  -4   1   0 8776.22  208.78
  -4   1   0 8574.84  208.08
  -4   1   0 8820.42  204.48
   4  -1   0 8906.71  204.98
   4  -1   0 8264.57  208.08
   4  -1   0 8473.45  221.68
  -4   0   0 6402.86  176.78
  -4   0   0 6880.61  171.28
  -4   0   0 7486.35  157.48
  -4   0   0 6679.93  169.98
   4   0   0 6724.63  173.38
   4   0   0 6805.22  168.88
   4   0   0 7400.46  158.68
   4   0   0 7322.77  158.68
  -4  -1   0 8522.95  212.48
  -4  -1   0 8479.45  222.08
  -4  -1   0 8747.12  217.68
   4   1   0 9999.00  200.68
   4   1   0 8862.51  209.28
   4   1   0 8519.65  225.38
   4   1   0 8842.71  213.88
  -4  -2   0  171.68    4.60
  -4  -2   0  172.68    5.10
   4   2   0  164.18    5.50
   4   2   0  173.08    6.20
   4   2   0  172.88    5.90
   4   2   0  165.48    5.90
   4   3   0  274.87    8.40
   4   3   0  273.17    8.60
   4   3   0  266.97    7.80
   4   3   0  270.67    8.20
   4   4   0  597.74   15.40
   4   4   0  594.54   16.10
   4   4   0  615.14   18.30
   4   4   0  613.04   15.90
   4   4   0  623.54   16.40
  -4  -5   0  515.15   16.20
   4   5   0  535.05   14.30
   4   5   0  510.45   17.00
   4   5   0  554.74   14.10
   4   5   0  536.25   14.70
   4   5   0  545.15   14.70
  -4  -6   0  109.69    6.30
   4   6   0  107.29    4.50
   4   6   0  114.59    4.90
   4   6   0  109.69    4.40
   4   6   0  111.59    6.90
   4   6   0  118.29    4.80
  -4  -7   0  113.29    7.00
   4   7   0  133.39    7.90
   4   7   0  136.09    5.10
   4   7   0  138.99    5.70
  -4  -8   0   40.00    5.00
   4   8   0   34.60    5.00
   4   8   0   30.70    3.00
   4   8   0   28.40    2.00
   4   9   0   60.09    3.70
  -5   9   0   -0.60    0.80
  -5   9   0   -0.30    0.90
  -5   8   0    0.00    0.80
  -5   8   0   -0.60    0.70
  -5   7   0    0.90    0.80
  -5   7   0   -0.60    0.70
  -5   6   0   -0.50    0.60
  -5   6   0    0.10    0.70
  -5   6   0   -0.90    0.60
  -5   5   0   -0.40    0.60
  -5   5   0    0.10    0.60
  -5   5   0    1.40    0.80
  -5   5   0    2.70    1.10
  -5   4   0    0.20    0.60
  -5   4   0    1.30    0.80
  -5   4   0    0.30    0.50
  -5   4   0    1.00    0.70
  -5   4   0   -0.50    0.60
   5  -4   0   -0.10    0.30
  -5   3   0    0.30    0.60
  -5   3   0    0.20    0.50
  -5   3   0   -0.10    0.50
   5  -3   0   -0.30    0.30
   5  -3   0   -0.10    0.40
  -5   2   0   -0.10    0.40
  -5   2   0    0.40    0.60
  -5   2   0    0.20    0.20
  -5   2   0   -0.10    0.20
  -5   2   0    1.40    0.30
  -5   2   0   -0.30    0.40
  -5   2   0    0.00    0.10
   5  -2   0    0.30    0.40
   5  -2   0   -0.10    0.40
   5  -2   0   -0.50    0.40
  -5   1   0   -0.30    0.20
  -5   1   0    0.30    0.50
  -5   1   0    0.10    0.50
  -5   1   0   -0.30    0.30
  -5   1   0   -0.20    0.30
   5  -1   0   -0.30    0.30
   5  -1   0   -0.30    0.60
   5  -1   0    0.20    0.60
  -5   0   0    0.00    0.50
  -5   0   0    0.70    0.60
  -5   0   0   -0.20    0.40
  -5   0   0    1.50    0.60
  -5   0   0    1.00    0.70
   5   0   0    0.40    0.40
   5   0   0    0.60    0.70
   5   0   0    0.00    0.40
   5   0   0   -0.30    0.50
  -5  -1   0    0.00    0.40
  -5  -1   0    0.40    0.40
  -5  -1   0   -0.70    0.30
   5   1   0    0.00    0.40
   5   1   0   -0.20    0.50
   5   1   0    0.00    0.30
   5   1   0    0.00    0.20
   5   1   0    0.40    0.60
  -5  -2   0    0.20    0.40
  -5  -2   0    0.10    0.30
  -5  -2   0    0.30    0.40
   5   2   0   -0.20    0.20
   5   2   0    0.50    0.70
   5   2   0    1.00    0.80
  -5  -3   0    0.10    0.30
   5   3   0    0.30    0.60
   5   3   0    0.30    0.60
   5   3   0    0.90    0.60
   5   3   0    0.40    0.50
  -5  -4   0   -0.30    0.20
   5   4   0    0.40    0.60
   5   4   0    0.10    0.40
   5   4   0   -0.10    0.50
   5   4   0   -0.20    0.50
   5   4   0   -0.30    0.70
   5   5   0    1.00    0.80
   5   5   0    1.10    0.70
   5   5   0    0.80    0.60
   5   5   0   -0.20    0.60
   5   5   0   -0.30    0.90
   5   6   0    0.00    1.20
   5   6   0   -0.30    0.70
   5   6   0   -1.00    0.50
   5   7   0   -0.70    0.60
   5   7   0   -0.70    1.10
   5   7   0    0.10    0.70
   5   8   0   -0.60    0.80
   5   8   0   -0.60    1.30
   5   8   0    0.30    0.70
   5   9   0    0.50    0.90
   5   9   0    0.70    0.60
  -6   9   0   33.90    3.50
  -6   9   0   32.80    3.60
  -6   8   0   48.30    3.80
  -6   8   0   54.99    4.00
  -6   7   0   98.89    5.30
  -6   7   0  100.89    5.50
  -6   6   0  180.58    8.60
  -6   6   0  193.08    7.80
  -6   6   0  197.98    7.70
  -6   5   0   31.00    3.20
  -6   5   0   28.70    3.10
  -6   5   0   35.00    3.40
  -6   4   0    2.50    1.00
  -6   4   0    1.40    0.80
  -6   4   0    0.20    0.60
  -6   4   0   -0.40    0.60
   6  -4   0    1.20    0.60
  -6   2   0   11.30    1.10
  -6   2   0   13.90    1.90
  -6   2   0   11.20    0.90
  -6   2   0   11.80    0.80
  -6   2   0   13.40    1.00
  -6   2   0   14.10    2.30
  -6   2   0   13.10    2.00
   6  -2   0   16.80    1.70
   6  -2   0   14.80    2.10
  -6   1   0   62.49    3.10
  -6   1   0   70.79    3.90
  -6   1   0   68.49    3.70
  -6   1   0   70.49    2.80
  -6   1   0   73.59    3.10
   6  -1   0   70.39    3.20
   6  -1   0   78.69    4.40
   6  -1   0   65.59    3.90
  -6   0   0  331.97   10.20
  -6   0   0  324.97    8.90
  -6   0   0  314.07    9.80
  -6   0   0  319.47    9.30
   6   0   0  324.07    8.80
   6   0   0  289.07   10.20
   6   0   0  323.87    9.00
   6   0   0  313.97   10.70
  -6  -1   0   71.09    3.40
  -6  -1   0   70.79    3.50
  -6  -1   0   70.39    3.00
  -6  -1   0   68.49    3.70
   6   1   0   65.79    2.70
   6   1   0   69.09    4.20
   6   1   0   61.89    3.80
   6   1   0   67.89    2.70
  -6  -2   0    8.20    1.30
  -6  -2   0   11.50    1.50
  -6  -2   0   14.10    1.40
   6   2   0   11.80    2.10
   6   2   0    9.20    1.70
   6   2   0   12.40    1.80
   6   2   0   12.20    0.70
   6   2   0   12.40    0.70
  -6  -3   0   50.19    2.50
  -6  -3   0   40.20    2.10
   6   3   0   58.69    3.70
   6   3   0   56.79    3.70
  -6  -4   0    1.40    0.60
   6   4   0    0.30    0.50
   6   4   0    1.00    0.90
   6   4   0    2.10    1.00
   6   4   0   -0.10    0.60
   6   4   0   -0.60    0.70
   6   5   0   33.50    3.40
   6   5   0   26.10    3.00
   6   5   0   24.00    3.60
   6   6   0  193.28    7.70
   6   6   0  199.68    9.90
   6   6   0  182.18    7.80
   6   7   0   97.79    5.10
   6   7   0  106.79    7.50
   6   7   0  103.39    5.60
   6   8   0   45.50    6.10
   6   8   0   46.70    4.40
   6   8   0   46.40    3.30
   6   9   0   36.20    2.60
   6   9   0   29.60    3.50
  -7   8   0    0.90    1.10
  -7   8   0   -0.40    1.00
  -7   7   0    2.80    1.30
  -7   7   0    1.30    1.10
  -7   6   0   -0.30    0.80
  -7   6   0   -0.10    0.80
  -7   5   0   -0.50    0.60
  -7   5   0   -0.30    0.70
  -7   5   0   -1.60    0.50
  -7   4   0    0.10    0.70
  -7   4   0    0.20    0.70
  -7   3   0   -0.90    0.50
  -7   3   0    0.00    0.60
  -7   3   0    0.60    0.80
   7  -3   0   -0.60    0.60
   7  -3   0    0.10    0.60
  -7   2   0   -1.10    0.40
  -7   2   0   -0.10    0.20
  -7   2   0   -0.90    0.60
  -7   2   0   -0.60    0.40
  -7   2   0    0.00    0.20
  -7   2   0    2.90    0.60
   7  -2   0   -0.40    0.60
   7  -2   0    0.40    0.60
  -7   1   0    0.20    0.40
  -7   1   0   -0.30    0.40
  -7   1   0    0.10    0.50
  -7   1   0   -0.20    0.60
  -7   1   0   -0.50    0.40
   7  -1   0   -0.40    0.40
   7  -1   0    0.80    0.90
   7  -1   0   -0.10    0.70
  -7   0   0    3.60    1.00
  -7   0   0    2.70    0.90
  -7   0   0    2.80    1.00
  -7   0   0    3.50    0.90
  -7   0   0    2.30    0.70
   7   0   0    3.10    1.10
   7   0   0    1.40    0.60
   7   0   0    1.70    0.70
   7   0   0    4.20    1.30
  -7  -1   0    0.30    0.70
  -7  -1   0   -0.30    0.40
  -7  -1   0   -0.20    0.50
  -7  -1   0   -0.30    0.40
   7   1   0    0.40    0.50
   7   1   0    0.30    0.70
   7   1   0   -0.30    0.30
   7   1   0    1.30    0.90
  -7  -2   0   -1.10    0.40
  -7  -2   0    0.60    0.60
  -7  -2   0   -0.10    0.60
   7   2   0    0.10    0.70
   7   2   0   -0.40    0.30
   7   2   0    0.00    0.80
   7   2   0    0.00    0.80
   7   2   0   -0.40    0.30
   7   2   0   -0.80    0.30
  -7  -3   0    0.30    0.60
  -7  -3   0   -0.20    0.50
   7   3   0    0.00    0.40
   7   3   0   -0.10    0.80
   7   3   0   -0.20    0.60
   7   4   0    0.40    1.00
   7   4   0   -0.70    0.60
   7   4   0    0.00    0.80
   7   5   0    0.10    0.80
   7   5   0   -0.70    0.80
   7   5   0    0.00    1.40
   7   6   0    0.30    1.30
   7   6   0    0.20    0.90
   7   6   0    0.20    0.90
   7   7   0    0.40    1.10
   7   7   0    2.70    2.00
   7   7   0    3.00    1.40
   7   8   0   -1.80    0.90
   7   8   0    0.10    0.90
  -8   8   0   20.60    3.30
  -8   8   0   18.50    3.00
  -8   7   0   -0.10    0.80
  -8   7   0    0.60    1.10
  -8   6   0    0.70    1.00
  -8   6   0    0.20    0.90
  -8   5   0  128.29    6.40
  -8   5   0  125.89    6.10
  -8   5   0  124.39    6.60
  -8   4   0   44.30    4.20
  -8   4   0   40.90    4.20
  -8   3   0   19.30    3.00
  -8   3   0   12.80    2.20
   8  -3   0   18.80    2.20
  -8   2   0  609.24   18.10
  -8   2   0  596.14   17.60
  -8   2   0  631.14   15.70
  -8   2   0  574.84   15.20
  -8   2   0  617.94   15.00
   8  -2   0  602.74   18.10
   8  -2   0  610.24   16.60
   8  -2   0  620.14   18.70
  -8   1   0 1064.69   28.40
  -8   1   0 1064.49   26.70
  -8   1   0 1071.59   25.90
  -8   1   0 1068.19   28.00
  -8   1   0 1088.79   26.40
   8  -1   0 1061.59   28.80
   8  -1   0 1086.99   26.80
   8  -1   0 1054.49   29.10
  -8   0   0  102.59    5.40
  -8   0   0  105.29    4.30
  -8   0   0  111.49    4.90
  -8   0   0  100.09    5.10
  -8   0   0  109.49    4.90
   8   0   0  103.19    4.40
   8   0   0  104.09    5.80
   8   0   0  106.79    6.10
  -8  -1   0 1072.99   27.30
  -8  -1   0 1073.69   28.20
  -8  -1   0 1066.89   27.60
  -8  -1   0 1083.09   26.40
   8   1   0 1060.39   25.90
   8   1   0 1080.69   25.90
   8   1   0 1094.59   29.20
   8   1   0 1044.20   29.30
  -8  -2   0  621.34   17.00
  -8  -2   0  612.44   16.20
  -8  -2   0  587.84   16.90
   8   2   0  610.34   15.00
   8   2   0  638.94   18.90
   8   2   0  621.04   15.10
   8   2   0  617.44   19.00
   8   2   0  619.14   15.30
  -8  -3   0   18.70    2.30
  -8  -3   0   16.20    1.80
   8   3   0   13.90    2.50
   8   3   0   15.80    2.70
   8   3   0   16.70    2.80
   8   4   0   56.69    4.40
   8   4   0   44.70    4.90
   8   4   0   40.70    4.30
   8   5   0  119.29    7.50
   8   5   0  120.59    6.70
   8   5   0  123.39    6.70
   8   6   0    0.60    1.30
   8   6   0    0.30    1.00
   8   6   0   -0.40    0.90
   8   7   0    1.10    1.20
   8   7   0    0.50    1.60
   8   7   0    0.50    1.00
   8   8   0   19.40    3.40
   8   8   0   20.80    3.10
  -9   8   0    0.30    1.20
  -9   8   0   -1.20    1.00
  -9   7   0    0.30    1.10
  -9   7   0   -0.10    1.00
  -9   6   0   -1.00    0.90
  -9   6   0    0.70    1.00
  -9   5   0    0.30    0.90
  -9   5   0    0.00    0.90
  -9   5   0    1.70    1.30
  -9   4   0   -0.10    1.00
  -9   4   0   -0.20    0.80
  -9   3   0   -0.50    0.90
  -9   3   0    0.00    0.80
   9  -3   0    0.10    0.70
  -9   2   0    0.00    0.80
  -9   2   0    0.10    0.50
  -9   2   0    0.00    0.50
  -9   2   0   -0.40    0.80
  -9   2   0    0.30    0.50
   9  -2   0    0.30    0.90
   9  -2   0   -0.70    0.50
  -9   1   0   -0.40    0.50
  -9   1   0   -0.40    0.60
  -9   1   0   -0.40    0.80
  -9   1   0    0.10    0.50
  -9   1   0   -0.20    0.70
   9  -1   0   -0.40    0.80
   9  -1   0    0.50    0.70
   9  -1   0    1.60    1.40
  -9   0   0    0.80    0.90
  -9   0   0    0.70    0.80
  -9   0   0    2.40    1.30
  -9   0   0    1.70    1.10
   9   0   0    1.40    0.80
   9   0   0    1.60    1.30
   9   0   0    1.20    1.10
  -9  -1   0    0.60    0.80
  -9  -1   0   -0.40    0.60
  -9  -1   0    0.40    0.90
  -9  -1   0   -0.90    0.60
  -9  -1   0   -0.30    0.60
   9   1   0    0.00    0.50
   9   1   0   -0.30    0.50
   9   1   0   -0.50    0.90
   9   1   0    0.20    1.00
  -9  -2   0    0.30    0.70
  -9  -2   0    0.80    1.40
  -9  -2   0   -0.40    0.70
   9   2   0   -0.10    0.40
   9   2   0    0.20    1.00
   9   2   0   -0.20    0.80
   9   2   0    0.00    0.40
  -9  -3   0    0.40    0.80
  -9  -3   0   -0.20    0.70
   9   3   0   -0.10    0.90
   9   3   0   -1.40    0.70
   9   3   0   -0.40    1.10
   9   4   0   -0.20    0.90
   9   4   0   -1.50    0.80
   9   4   0   -0.50    0.90
   9   5   0    0.00    1.00
   9   5   0    0.90    1.50
   9   5   0   -0.30    1.00
   9   6   0   -0.40    1.00
   9   6   0   -0.30    0.90
   9   6   0   -1.00    1.30
   9   7   0   -0.20    1.10
   9   7   0   -0.20    1.00
   9   8   0   -1.10    1.00
   9   8   0    0.00    1.30
 -10   8   0   19.70    3.70
 -10   8   0   17.90    3.40
 -10   7   0   14.10    3.10
 -10   7   0   10.80    2.60
 -10   6   0   44.90    5.20
 -10   6   0   39.20    4.60
 -10   5   0  151.98    7.80
 -10   5   0  144.69    8.00
 -10   4   0    0.60    1.10
 -10   4   0    0.80    1.10
 -10   3   0  272.67    6.70
 -10   3   0  275.87   11.20
 -10   3   0  276.17   10.80
 -10   3   0  266.07    7.10
  10  -3   0  264.17    9.60
 -10   2   0   23.30    3.50
 -10   2   0   27.90    3.60
 -10   2   0   27.40    1.90
 -10   2   0   28.60    2.60
  10  -2   0   27.80    1.90
  10  -2   0   33.70    3.30
 -10   1   0  137.49    5.90
 -10   1   0  141.59    5.40
 -10   1   0  136.09    6.80
 -10   1   0  142.29    7.30
  10  -1   0  124.79    7.20
  10  -1   0  142.49    7.80
  10  -1   0  138.49    6.00
 -10   0   0  346.77   11.60
 -10   0   0  359.66   13.00
 -10   0   0  358.26   10.90
 -10   0   0  364.26   12.50
  10   0   0  362.16   13.90
  10   0   0  390.36   13.90
  10   0   0  346.37   10.90
 -10  -1   0  137.69    6.30
 -10  -1   0  142.29    7.30
 -10  -1   0  152.08    6.60
 -10  -1   0  136.99    5.70
 -10  -1   0  144.49    6.70
  10   1   0  139.79    7.70
  10   1   0  136.29    5.30
  10   1   0  136.49    7.80
 -10  -2   0   30.00    3.30
 -10  -2   0   27.00    2.80
  10   2   0   29.60    1.90
  10   2   0   23.50    3.60
  10   2   0   37.30    4.80
 -10  -3   0  260.77    8.90
 -10  -3   0  277.77   11.70
  10   3   0  268.17   11.70
  10   3   0  255.77   11.20
  10   3   0  289.77   11.90
  10   4   0    0.50    1.20
  10   4   0    0.40    1.40
  10   4   0    0.90    1.20
  10   5   0  155.28    9.10
  10   5   0  152.88    8.50
  10   5   0  146.59    8.30
  10   6   0   43.20    5.10
  10   6   0   40.20    5.70
  10   6   0   53.39    5.90
  10   7   0   11.10    2.80
  10   7   0   13.60    3.10
  10   8   0   17.20    3.60
  10   8   0   23.60    3.70
 -11   7   0   -0.10    1.30
 -11   7   0    0.10    1.30
 -11   6   0    1.00    1.30
 -11   6   0    0.50    1.30
 -11   5   0    2.90    1.60
 -11   5   0    0.10    1.10
 -11   4   0    0.50    1.10
 -11   4   0    0.00    1.00
 -11   3   0   -1.10    0.90
 -11   3   0    0.00    0.40
 -11   3   0    0.20    0.40
 -11   3   0    0.00    0.90
  11  -3   0   -0.60    0.80
 -11   2   0    0.90    1.20
 -11   2   0    0.20    0.60
 -11   2   0   -0.30    1.10
 -11   2   0    0.60    0.80
  11  -2   0    1.20    1.00
 -11   1   0   -0.10    0.70
 -11   1   0   -0.20    0.80
 -11   1   0    0.60    1.20
 -11   1   0    0.10    0.70
  11  -1   0   -0.70    1.20
  11  -1   0   -0.50    0.70
  11  -1   0   -0.60    0.60
 -11  -1   0    0.80    0.80
 -11  -1   0    0.80    1.00
 -11  -1   0   -0.10    0.80
  11   1   0    0.60    0.70
  11   1   0   -0.20    1.10
  11   1   0    1.20    1.40
 -11  -2   0   -0.20    0.80
 -11  -2   0   -1.40    0.80
 -11  -2   0   -1.70    0.70
  11   2   0    0.70    1.30
  11   2   0    0.30    1.50
  11   2   0   -0.40    1.20
  11   2   0   -0.60    0.60
  11   3   0    1.60    1.50
  11   3   0    0.10    1.20
  11   3   0    0.30    1.20
  11   4   0    0.20    1.40
  11   4   0    0.20    1.10
  11   4   0   -0.50    1.10
  11   5   0    0.10    1.50
  11   5   0   -1.00    1.00
  11   5   0   -0.80    1.10
  11   6   0   -1.10    1.10
  11   6   0   -0.60    1.70
  11   6   0    1.90    1.50
  11   7   0   -0.20    1.40
  11   7   0    1.10    1.60
 -12   7   0   25.20    4.50
 -12   7   0   23.80    4.20
 -12   6   0   23.70    4.00
 -12   6   0   24.50    4.20
 -12   5   0  114.29    7.60
 -12   5   0  106.79    7.10
 -12   4   0   18.40    3.40
 -12   4   0   31.20    4.80
 -12   3   0   70.49    3.00
 -12   3   0   59.89    2.50
 -12   2   0  459.75   16.70
 -12   2   0  456.05   16.00
 -12   2   0  448.96   12.40
 -12   2   0  441.66   13.30
  12  -2   0  439.96   14.30
 -12   1   0   56.39    5.90
 -12   1   0   50.19    3.20
 -12   1   0   45.80    4.90
 -12   1   0   39.20    3.80
  12  -1   0   46.30    4.40
  12  -1   0   50.49    3.70
 -12   0   0  227.98    9.10
 -12   0   0  208.38    8.00
  12   0   0  211.18    8.10
  12   0   0  223.08   11.20
  12   0   0  233.88    9.00
  12   0   0  223.48   10.90
 -12  -1   0   44.90    3.40
 -12  -1   0   47.90    4.50
  12   1   0   53.49    5.10
  12   1   0   51.29    3.20
  12   1   0   42.70    5.50
  12   1   0   48.60    6.20
 -12  -2   0  449.86   15.00
 -12  -2   0  469.45   15.00
 -12  -2   0  445.66   13.90
  12   2   0  454.45   12.50
  12   2   0  436.76   17.30
  12   2   0  476.55   17.60
  12   2   0  422.86   15.70
  12   3   0   65.59    6.80
  12   4   0   26.00    4.60
  12   4   0   28.30    4.60
  12   4   0   32.90    5.00
  12   5   0  119.79    8.10
  12   5   0   97.09    7.40
  12   5   0  115.19    8.20
  12   6   0   27.70    4.80
  12   6   0   23.40    4.30
  12   7   0   31.20    5.00
  12   7   0   25.90    4.70
 -13   6   0   -1.50    1.30
 -13   6   0   -0.30    1.40
 -13   5   0    0.20    1.50
 -13   5   0    0.10    1.60
 -13   4   0   -0.20    1.40
 -13   4   0   -0.90    1.20
 -13   3   0   -0.20    1.50
 -13   3   0   -0.30    0.40
 -13   3   0   -0.20    0.50
 -13   3   0    0.80    1.40
  13  -3   0   -0.20    1.00
 -13   2   0   -0.30    1.30
 -13   2   0    0.30    1.50
 -13   2   0    0.30    0.80
 -13   2   0    0.00    0.60
  13  -2   0    0.80    1.00
 -13   1   0   -0.20    1.20
 -13   1   0   -0.70    0.70
 -13   1   0   -0.10    0.80
 -13   1   0   -0.90    1.20
  13  -1   0   -0.80    0.90
 -13  -1   0    0.20    1.00
 -13  -1   0    0.00    1.00
  13   1   0   -1.60    0.90
  13   1   0   -0.40    0.70
  13   1   0    0.50    1.30
  13   1   0    0.30    1.70
 -13  -2   0   -0.50    1.00
 -13  -2   0   -0.70    0.80
 -13  -2   0    0.10    1.10
  13   2   0   -0.20    1.40
  13   2   0    0.90    0.80
  13   2   0    0.70    1.60
  13   2   0    0.60    1.40
  13   3   0   -1.20    1.30
  13   3   0    1.50    2.00
  13   3   0    0.20    1.80
  13   4   0    1.50    1.70
  13   4   0    1.60    2.00
  13   4   0    0.50    1.70
  13   5   0    0.70    1.70
  13   5   0   -0.70    1.30
  13   6   0    0.30    1.80
  13   6   0    1.60    1.80
 -14   6   0    2.30    2.00
 -14   6   0    0.00    1.80
 -14   5   0   22.30    4.20
 -14   5   0   23.30    4.80
 -14   4   0   15.80    3.60
 -14   4   0   12.50    3.50
 -14   3   0    1.00    2.00
 -14   3   0    3.80    0.80
 -14   3   0    4.40    2.00
 -14   3   0    4.00    1.00
  14  -3   0    3.00    1.60
 -14   2   0    0.10    1.50
 -14   2   0   -0.40    1.40
 -14   2   0    1.00    1.00
 -14   2   0    1.60    0.90
  14  -2   0    1.10    1.30
 -14   1   0  380.16   13.00
 -14   1   0  386.76   11.90
  14  -1   0  366.96   12.80
 -14   0   0   19.20    2.60
  14   0   0   20.20    2.70
 -14  -1   0  346.17   12.20
 -14  -1   0  378.26   13.70
  14   1   0  359.06   13.80
  14   1   0  381.96   18.30
  14   1   0  384.76   11.90
  14   1   0  378.66   16.50
 -14  -2   0    1.20    1.20
 -14  -2   0    0.10    1.30
  14   2   0    1.50    2.00
  14   2   0    2.30    2.10
  14   2   0    0.70    1.60
  14   2   0    0.20    0.80
  14   3   0    2.70    2.10
  14   3   0    5.10    2.50
  14   3   0    5.50    2.50
  14   4   0   10.80    3.10
  14   4   0   11.90    3.40
  14   4   0   11.60    3.70
  14   5   0   35.00    5.90
  14   5   0   21.80    4.60
  14   6   0    0.10    2.00
  14   6   0    1.90    2.10
 -15   5   0   -0.30    1.80
 -15   5   0    0.90    1.80
 -15   4   0   -0.20    1.70
 -15   4   0   -0.50    1.60
 -15   3   0    0.10    0.60
 -15   3   0    0.40    0.70
 -15   3   0    1.30    2.00
 -15   3   0    1.80    2.10
  15  -3   0    1.90    1.50
 -15   2   0    0.90    1.10
 -15   2   0    0.40    0.70
  15  -2   0    0.90    1.30
 -15   1   0    0.70    1.10
 -15   1   0    0.10    0.80
  15  -1   0    0.60    1.10
 -15   0   0    8.10    2.20
 -15   0   0    6.40    1.70
  15   0   0    7.40    1.80
 -15  -1   0    1.50    1.10
 -15  -1   0   -0.30    1.20
  15   1   0    0.50    0.90
 -15  -2   0    1.40    1.50
 -15  -2   0    1.20    1.40
  15   2   0    0.00    0.70
  15   2   0   -0.30    1.60
  15   2   0    3.00    2.40
  15   2   0   -0.30    1.70
  15   3   0   -0.90    1.70
  15   3   0   -1.50    1.60
  15   3   0    0.30    1.80
  15   4   0    0.00    2.00
  15   4   0    0.30    1.80
  15   5   0    1.70    2.20
  15   5   0   -0.50    2.10
 -16   4   0   14.70    4.10
 -16   3   0   20.10    2.10
 -16   3   0   23.40    2.30
  16  -3   0   28.50    4.10
 -16   2   0   55.19    4.10
  16  -2   0   65.09    5.00
 -16   1   0   -0.60    1.00
  16  -1   0   -0.20    1.00
 -16   0   0   16.50    3.00
 -16   0   0   19.50    3.10
  16   0   0   15.80    2.70
 -16  -1   0   -0.90    1.10
 -16  -1   0    0.20    1.10
  16   1   0    1.30    1.00
 -16  -2   0   61.79    4.80
 -16  -2   0   53.29    6.00
  16   2   0   56.49    3.50
  16   2   0   44.80    5.80
  16   3   0   38.20    6.70
  16   3   0   22.10    4.50
  16   3   0   18.50    4.90
  16   4   0   17.30    4.50
  16   4   0   17.00    4.60
 -17   3   0    0.40    0.80
  17  -3   0   -0.70    1.30
 -17   2   0    1.10    1.10
  17  -2   0   -0.10    1.20
 -17   1   0   -0.40    1.20
  17  -1   0    1.80    1.30
 -17   0   0    1.70    1.40
  17   0   0    1.00    1.10
 -17  -1   0   -1.00    1.20
  17   1   0   -1.10    0.80
 -17  -2   0    4.60    2.30
  17   2   0    1.00    0.90
  17   3   0   -1.10    2.30
 -18   2   0    7.80    2.00
  18  -2   0    2.90    1.90
 -18   1   0   31.30    4.20
  18  -1   0   31.70    4.00
 -18   0   0  324.57   13.20
  18   0   0  305.97   11.70
 -18  -1   0   30.50    4.50
  18   1   0   36.90    3.90
 -18  -2   0    4.90    2.40
  18   2   0    5.90    1.50
  18   2   1   11.00    1.90
 -18  -2  -1    2.20    1.90
  18   1   1    3.70    1.50
 -18  -1  -1    1.80    1.70
  18   0   1    0.60    1.10
 -18   0  -1    0.60    1.50
  18  -1   1    2.30    1.50
 -18   1  -1    4.40    2.00
  18  -2   1   16.30    3.30
 -18   2  -1   10.90    2.20
  17   3   1    3.50    3.00
  17   2   1   12.00    2.00
 -17  -2  -1    7.60    2.40
  17   1   1   11.10    2.20
 -17  -1  -1    4.40    2.00
  17   0   1    0.80    1.10
 -17   0  -1    0.20    1.30
  17  -1   1   11.80    2.60
 -17   1  -1   12.10    2.60
  17  -2   1   12.70    2.80
 -17   2  -1    8.40    1.90
  17  -3   1    2.10    1.90
 -17   3  -1    4.40    1.30
  16   4   1   32.60    6.10
  16   4   1   44.40    7.00
  16   3   1  106.19   10.50
  16   3   1   98.29   10.20
  16   3   1   97.59    9.10
  16   2   1    8.30    1.70
  16   2   1    5.20    2.60
 -16  -2  -1    6.10    2.30
 -16  -2  -1    7.50    2.10
  16   1   1    7.10    1.70
 -16  -1  -1    6.70    2.20
 -16  -1  -1    7.70    2.10
  16   0   1   -1.00    0.80
 -16   0  -1   -0.90    1.20
 -16   0  -1   -0.30    1.10
  16  -1   1    6.90    2.00
 -16   1  -1    4.10    1.70
  16  -2   1    7.90    2.30
 -16   2  -1    7.40    1.90
  16  -3   1  102.59    6.60
 -16   3  -1   97.89    4.10
 -16   3  -1  110.29   11.40
 -16   4  -1   42.30    6.40
 -16   4  -1   42.20    6.70
  15   5   1   10.40    3.60
  15   5   1    9.20    3.40
  15   4   1   48.30    7.00
  15   4   1   51.89    7.10
  15   3   1  254.17   12.70
  15   3   1  250.67   13.90
  15   3   1  282.27   14.30
  15   2   1  113.49   10.80
  15   2   1  134.09    5.50
  15   2   1  120.69    8.00
  15   2   1  123.39    9.40
 -15  -2  -1  118.29    6.40
  15   1   1   20.20    3.70
  15   1   1   20.10    2.70
 -15  -1  -1   16.10    3.10
 -15  -1  -1   16.10    2.60
  15   0   1   -0.10    1.00
 -15   0  -1   -0.10    1.00
 -15   0  -1   -0.40    0.90
  15  -1   1   14.90    2.80
 -15   1  -1   16.30    2.80
 -15   1  -1   19.60    2.60
  15  -2   1  118.69    6.70
 -15   2  -1  130.89    5.40
 -15   2  -1  117.39    5.80
  15  -3   1  241.98   10.50
 -15   3  -1  250.77    7.70
 -15   3  -1  232.68   11.90
 -15   3  -1  258.97    7.20
 -15   3  -1  268.77   13.40
 -15   4  -1   53.69    6.60
 -15   4  -1   43.30    6.20
 -15   5  -1    8.80    3.00
 -15   5  -1    6.20    2.90
  14   6   1    6.90    3.00
  14   6   1   11.10    3.80
  14   5   1    3.30    2.30
  14   5   1    0.20    2.00
  14   4   1  118.89    8.80
  14   4   1  119.09    8.80
  14   4   1  118.59    8.50
  14   3   1  153.78    9.20
  14   3   1  156.38   10.20
  14   3   1  159.88   10.20
  14   2   1   57.89    7.10
  14   2   1   60.09    3.40
  14   2   1   61.49    7.20
  14   2   1   59.39    6.20
 -14  -2  -1   52.79    5.30
 -14  -2  -1   54.29    4.20
  14   1   1    3.10    1.30
  14   1   1    4.30    1.90
  14   1   1    2.60    2.10
 -14  -1  -1    3.70    1.50
 -14  -1  -1    3.40    1.70
  14   0   1    0.80    0.90
 -14   0  -1   -0.90    0.90
 -14   0  -1   -0.20    0.90
  14  -1   1    3.40    1.50
 -14   1  -1    1.90    1.30
 -14   1  -1    2.50    1.30
  14  -2   1   56.79    4.40
 -14   2  -1   50.89    3.60
 -14   2  -1   60.79    3.40
 -14   2  -1   55.99    6.20
 -14   2  -1   57.29    6.80
  14  -3   1  135.29    7.30
 -14   3  -1  141.99    4.60
 -14   3  -1  155.78    5.20
 -14   3  -1  158.98    9.00
 -14   3  -1  133.69    8.90
 -14   4  -1  121.89    8.50
 -14   4  -1  116.19    7.90
 -14   5  -1    2.00    1.80
 -14   5  -1    1.10    1.90
 -14   6  -1    9.00    3.00
 -14   6  -1    3.60    2.30
  13   6   1    2.80    2.10
  13   6   1    8.50    2.90
  13   5   1   50.89    6.40
  13   5   1   48.80    6.40
  13   4   1   24.20    4.70
  13   4   1   16.50    3.80
  13   4   1   19.20    4.00
  13   3   1   40.00    5.70
  13   3   1   52.89    6.20
  13   3   1   42.20    6.10
  13   2   1    4.60    2.30
  13   2   1   -0.30    1.70
  13   2   1    3.60    1.10
  13   2   1    4.30    1.90
 -13  -2  -1    2.80    1.30
 -13  -2  -1    2.90    1.50
  13   1   1   33.80    4.90
  13   1   1   41.00    3.10
  13   1   1   33.10    5.20
 -13  -1  -1   44.90    4.60
 -13  -1  -1   39.80    3.80
  13   0   1    0.00    0.90
 -13   0  -1   -1.00    0.80
 -13   0  -1    0.10    0.90
  13  -1   1   39.50    4.00
 -13   1  -1   41.00    3.90
 -13   1  -1   40.80    3.00
 -13   1  -1   53.39    6.10
 -13   1  -1   37.70    4.70
  13  -2   1    2.20    1.30
 -13   2  -1    5.70    2.10
 -13   2  -1    4.30    2.10
 -13   2  -1    4.00    1.10
 -13   2  -1    3.40    1.20
  13  -3   1   35.50    4.00
 -13   3  -1   48.80    6.00
 -13   3  -1   41.60    5.10
 -13   3  -1   38.00    1.90
 -13   3  -1   39.80    2.20
 -13   4  -1   13.70    3.10
 -13   4  -1   13.20    3.40
 -13   5  -1   60.59    6.50
 -13   5  -1   54.39    6.60
 -13   6  -1    3.70    2.00
 -13   6  -1    3.80    2.00
  12   7   1    5.70    2.70
  12   7   1    4.20    2.30
  12   6   1    2.40    1.70
  12   6   1    1.00    1.80
  12   5   1    1.80    2.00
  12   5   1    3.00    1.90
  12   5   1    0.10    1.70
  12   4   1   18.60    3.80
  12   4   1   19.40    4.00
  12   4   1   25.30    4.30
  12   3   1   18.70    3.60
  12   3   1   23.40    4.30
  12   3   1    9.10    2.90
  12   2   1  113.59    7.80
  12   2   1  132.39    5.10
  12   2   1  110.59    7.70
 -12  -2  -1  126.99    6.00
 -12  -2  -1  125.09    6.70
  12   1   1  101.39    4.70
  12   1   1  105.59    7.40
  12   1   1   94.89    6.80
 -12  -1  -1   83.49    5.30
 -12  -1  -1   96.99    5.00
  12   0   1   -0.20    1.20
  12   0   1    0.10    0.70
  12   0   1   -1.10    1.10
 -12   0  -1    0.20    1.00
 -12   0  -1    0.60    0.90
  12  -1   1   96.49    5.20
 -12   1  -1  100.19    4.70
 -12   1  -1  102.19    6.30
 -12   1  -1  100.99    6.70
 -12   1  -1   95.19    5.10
  12  -2   1  125.99    6.30
 -12   2  -1  117.49    7.50
 -12   2  -1  129.49    7.30
 -12   2  -1  123.59    5.40
 -12   2  -1  125.19    4.90
  12  -3   1   14.70    2.60
 -12   3  -1   16.90    1.20
 -12   3  -1   17.30    3.30
 -12   3  -1   17.90    3.50
 -12   3  -1   19.20    1.70
 -12   4  -1   18.00    3.50
 -12   4  -1   23.40    3.80
 -12   5  -1    0.70    1.40
 -12   5  -1    0.60    1.40
 -12   6  -1    0.50    1.40
 -12   6  -1    0.00    1.50
 -12   7  -1   11.50    3.00
 -12   7  -1   11.80    3.20
  11   7   1   -0.10    1.50
  11   7   1    3.70    1.80
  11   6   1    9.40    2.80
  11   6   1    6.60    3.30
  11   6   1    7.60    2.40
  11   5   1   -0.30    1.30
  11   5   1   -1.80    1.20
  11   5   1    2.60    1.80
  11   4   1  134.49    8.30
  11   4   1  141.89    8.50
  11   4   1  145.09    8.50
  11   3   1    4.60    2.10
  11   3   1    4.70    2.30
 -11  -3  -1    3.30    1.30
  11   2   1 1081.89   26.50
  11   2   1 1082.49   31.80
  11   2   1 1091.09   31.60
 -11  -2  -1 1092.69   29.00
 -11  -2  -1 1042.50   28.90
 -11  -2  -1 1113.49   28.00
  11   1   1    8.10    2.50
  11   1   1    8.90    2.40
  11   1   1   11.40    1.70
 -11  -1  -1    9.10    1.80
 -11  -1  -1    9.00    2.00
  11   0   1    0.40    1.20
  11   0   1    0.50    1.20
  11   0   1   -0.50    0.60
 -11   0  -1   -0.30    0.80
 -11   0  -1   -0.30    0.90
 -11   0  -1    0.20    0.80
 -11   0  -1   -0.40    1.20
  11  -1   1   10.50    1.90
  11  -1   1   18.00    5.00
 -11   1  -1   11.60    2.10
 -11   1  -1    9.90    2.50
 -11   1  -1    9.00    2.30
 -11   1  -1    9.10    1.60
  11  -2   1 1086.89   28.40
 -11   2  -1 1079.09   26.30
 -11   2  -1 1092.69   30.80
 -11   2  -1 1092.69   27.10
 -11   2  -1 1051.49   29.90
  11  -3   1    3.40    1.30
 -11   3  -1    3.00    1.70
 -11   3  -1    4.10    0.80
 -11   3  -1    2.80    0.50
 -11   3  -1    3.70    1.70
 -11   4  -1  136.69    7.90
 -11   4  -1  147.99    7.90
 -11   5  -1    2.20    1.60
 -11   5  -1    1.40    1.40
 -11   6  -1    7.70    2.50
 -11   6  -1   14.20    3.00
 -11   7  -1    1.40    1.60
 -11   7  -1    2.80    1.90
  10   8   1    1.10    1.70
  10   8   1    1.40    1.60
  10   7   1    0.90    1.30
  10   7   1    0.10    1.30
  10   6   1   -1.20    1.10
  10   6   1    0.60    1.40
  10   6   1    2.50    2.00
  10   5   1    2.30    1.80
  10   5   1    1.50    1.50
  10   5   1    1.00    1.30
  10   4   1   33.70    4.60
  10   4   1   34.10    4.80
  10   4   1   35.40    4.70
  10   3   1   -1.10    1.00
  10   3   1    2.60    1.70
 -10  -3  -1    3.40    1.30
 -10  -3  -1    2.50    1.30
  10   2   1   55.29    5.90
  10   2   1   56.59    2.80
  10   2   1   60.39    5.90
 -10  -2  -1   53.59    3.80
 -10  -2  -1   54.09    3.50
 -10  -2  -1   53.39    3.80
  10   1   1   68.29    6.40
  10   1   1   56.59    5.70
  10   1   1   62.29    3.30
 -10  -1  -1   60.89    4.00
 -10  -1  -1   62.39    4.30
 -10  -1  -1   56.39    4.30
 -10  -1  -1   59.59    3.60
  10   0   1   -0.10    0.50
  10   0   1   -0.30    0.90
  10   0   1   -0.20    0.80
 -10   0  -1   -0.40    0.80
 -10   0  -1   -0.40    0.60
 -10   0  -1    0.00    0.70
 -10   0  -1    0.20    0.70
  10  -1   1   74.19    5.30
  10  -1   1   48.70    5.30
  10  -1   1   64.09    3.80
 -10   1  -1   67.59    4.50
 -10   1  -1   68.49    4.70
 -10   1  -1   57.69    4.50
 -10   1  -1   61.39    3.30
 -10   1  -1   53.89    3.50
  10  -2   1   54.69    3.60
 -10   2  -1   46.40    2.50
 -10   2  -1   57.79    5.70
 -10   2  -1   55.09    5.10
 -10   2  -1   54.29    3.00
  10  -3   1    2.20    1.20
 -10   3  -1    5.30    1.70
 -10   3  -1    3.30    0.50
 -10   3  -1    5.00    1.80
 -10   4  -1   23.70    3.60
 -10   4  -1   28.00    3.70
 -10   5  -1    0.60    1.30
 -10   5  -1    1.80    1.40
 -10   6  -1    1.80    1.40
 -10   6  -1    2.30    1.60
 -10   7  -1    3.00    1.70
 -10   7  -1   -0.10    1.20
 -10   8  -1    2.30    1.60
 -10   8  -1    1.20    1.40
   9   8   1   -0.80    1.10
   9   8   1    2.30    1.70
   9   7   1    0.20    1.10
   9   7   1    1.00    1.30
   9   6   1   72.49    5.50
   9   6   1   58.99    5.60
   9   6   1   65.39    7.00
   9   5   1   35.80    4.40
   9   5   1   50.99    5.30
   9   5   1   48.20    5.60
   9   4   1   85.79    5.80
   9   4   1   71.79    5.60
   9   4   1   79.19    5.60
   9   3   1   18.60    3.20
   9   3   1   12.30    2.50
  -9  -3  -1   14.50    2.10
  -9  -3  -1   12.60    1.80
   9   2   1    1.50    0.60
   9   2   1    0.80    1.10
   9   2   1    1.50    1.30
   9   2   1    1.50    0.60
  -9  -2  -1    1.50    0.90
  -9  -2  -1    0.50    0.80
  -9  -2  -1    1.40    1.00
   9   1   1  758.02   18.80
   9   1   1  743.83   18.80
   9   1   1  727.03   22.00
   9   1   1  725.93   22.30
  -9  -1  -1  732.23   20.50
  -9  -1  -1  715.83   21.10
  -9  -1  -1  731.33   20.10
  -9  -1  -1  729.43   20.10
  -9  -1  -1  742.73   19.30
   9   0   1   -0.20    0.50
   9   0   1    0.80    1.10
   9   0   1    0.50    1.00
  -9   0  -1    0.40    0.70
  -9   0  -1   -0.60    0.60
  -9   0  -1    0.50    0.70
  -9   0  -1    0.70    0.80
   9  -1   1  752.42   22.00
   9  -1   1  752.92   22.30
   9  -1   1  745.23   19.70
  -9   1  -1  723.13   19.40
  -9   1  -1  720.53   18.70
  -9   1  -1  727.53   19.20
  -9   1  -1  734.03   21.50
  -9   1  -1  750.82   21.00
   9  -2   1   -0.30    0.60
   9  -2   1    1.80    1.30
  -9   2  -1    1.40    0.60
  -9   2  -1    2.30    0.80
  -9   2  -1    2.90    1.30
  -9   2  -1    2.40    1.20
  -9   2  -1    1.00    0.50
   9  -3   1   16.30    2.20
  -9   3  -1   13.20    2.40
  -9   3  -1   15.10    2.70
  -9   4  -1   69.89    4.80
  -9   4  -1   79.59    5.30
  -9   5  -1   48.60    4.80
  -9   5  -1   47.60    4.90
  -9   5  -1   47.80    4.60
  -9   6  -1   63.19    4.70
  -9   6  -1   67.49    6.20
  -9   7  -1    1.30    1.40
  -9   7  -1   -0.10    1.00
  -9   8  -1    0.50    1.40
  -9   8  -1    0.50    1.40
   8   8   1   15.50    3.10
   8   8   1   10.10    2.40
   8   7   1    1.00    2.00
   8   7   1    1.10    1.20
   8   7   1    0.50    1.20
   8   6   1    1.00    1.50
   8   6   1    2.20    1.30
   8   6   1    0.50    1.00
   8   5   1    7.40    2.00
   8   5   1    5.80    2.20
   8   5   1    5.10    1.70
   8   4   1    5.10    1.70
   8   4   1    3.80    1.50
   8   3   1   41.30    4.40
   8   3   1   30.00    3.70
  -8  -3  -1   32.90    2.30
  -8  -3  -1   35.30    2.70
   8   2   1   24.90    1.60
   8   2   1   27.10    1.70
   8   2   1   18.70    2.80
   8   2   1   29.70    3.80
   8   2   1   28.20    1.70
  -8  -2  -1   23.90    2.70
  -8  -2  -1   24.20    2.70
  -8  -2  -1   27.00    2.50
   8   1   1   52.79    2.70
   8   1   1   53.49    5.10
   8   1   1   53.59    4.10
   8   1   1   54.39    2.70
  -8  -1  -1   46.70    3.60
  -8  -1  -1   50.29    3.40
  -8  -1  -1   48.30    3.10
  -8  -1  -1   49.40    3.20
  -8  -1  -1   51.79    2.90
   8   0   1   -0.20    0.70
   8   0   1   -0.80    0.50
   8   0   1    0.10    0.50
  -8   0  -1    0.50    0.60
  -8   0  -1   -0.10    0.50
  -8   0  -1   -0.30    0.50
  -8   0  -1    0.10    0.70
   8  -1   1   48.00    4.60
   8  -1   1   57.09    3.20
   8  -1   1   54.99    4.20
  -8   1  -1   48.00    2.60
  -8   1  -1   47.30    3.70
  -8   1  -1   50.99    3.60
  -8   1  -1   57.99    3.00
  -8   1  -1   50.19    3.00
   8  -2   1   22.10    2.40
   8  -2   1   30.80    3.60
  -8   2  -1   22.20    1.70
  -8   2  -1   29.30    3.30
  -8   2  -1   24.30    2.90
  -8   2  -1   25.10    1.50
   8  -3   1   31.80    2.50
  -8   3  -1   39.80    3.80
  -8   3  -1   30.10    3.40
  -8   4  -1    5.40    1.70
  -8   4  -1    8.40    1.90
  -8   5  -1    5.20    1.70
  -8   5  -1    5.20    1.60
  -8   5  -1    6.60    1.80
  -8   6  -1    1.70    1.10
  -8   6  -1    3.00    1.40
  -8   7  -1    1.50    1.10
  -8   7  -1    2.00    1.40
  -8   8  -1   14.20    2.80
  -8   8  -1   10.90    2.50
   7   8   1  106.69    6.40
   7   8   1  107.89    5.70
   7   7   1   38.50    4.00
   7   7   1   30.60    5.10
   7   7   1   32.80    4.00
   7   6   1   15.50    2.70
   7   6   1   16.70    3.40
   7   6   1   20.20    2.90
   7   5   1  257.47   10.00
   7   5   1  252.87   11.30
   7   5   1  264.77   10.20
   7   4   1    2.50    1.20
   7   4   1    1.00    1.10
   7   3   1  425.96   14.00
   7   3   1  428.46   13.90
  -7  -3  -1  419.36   11.40
  -7  -3  -1  425.06   12.10
   7   2   1 1748.53   40.40
   7   2   1 1781.82   44.20
   7   2   1 1775.62   42.80
   7   2   1 1765.12   40.30
   7   2   1 1822.02   44.10
   7   2   1 1763.62   40.10
  -7  -2  -1 1742.43   42.20
  -7  -2  -1 1719.53   42.00
  -7  -2  -1 1757.12   41.30
   7   1   1  704.43   17.70
   7   1   1  705.73   20.40
   7   1   1  700.63   20.20
   7   1   1  711.93   17.60
  -7  -1  -1  729.33   18.10
  -7  -1  -1  707.13   18.80
  -7  -1  -1  743.63   19.70
  -7  -1  -1  715.43   18.70
  -7  -1  -1  696.13   19.00
   7   0   1   -0.80    0.30
   7   0   1    0.40    0.90
   7   0   1    0.20    0.80
  -7   0  -1   -0.60    0.50
  -7   0  -1   -0.50    0.40
  -7   0  -1    0.20    0.50
  -7   0  -1   -0.40    0.60
   7  -1   1  711.53   20.30
   7  -1   1  703.23   20.00
   7  -1   1  684.53   18.20
  -7   1  -1  723.33   19.40
  -7   1  -1  714.23   17.90
  -7   1  -1  695.93   19.70
  -7   1  -1  705.03   18.10
  -7   1  -1  734.03   17.60
   7  -2   1 1748.63   41.60
   7  -2   1 1788.72   43.20
  -7   2  -1 1741.63   40.20
  -7   2  -1 1763.02   40.00
  -7   2  -1 1728.03   40.40
  -7   2  -1 1723.03   43.10
  -7   2  -1 1729.03   40.40
  -7   2  -1 1809.22   42.90
   7  -3   1  425.56   16.50
   7  -3   1  418.96   10.10
   7  -3   1  428.76   11.90
   7  -3   1  424.76   11.90
  -7   3  -1  423.26   13.00
  -7   3  -1  422.26   13.90
  -7   3  -1  420.46   13.40
  -7   4  -1    0.40    0.70
  -7   4  -1   -0.20    0.70
  -7   5  -1  258.37    9.40
  -7   5  -1  256.07    9.70
  -7   5  -1  261.27    9.60
  -7   6  -1   19.40    2.70
  -7   6  -1   19.40    2.80
  -7   6  -1   24.80    3.20
  -7   7  -1   33.70    3.60
  -7   7  -1   33.60    3.80
  -7   8  -1  103.09    5.80
  -7   8  -1  103.19    5.90
   6   9   1    0.20    0.90
   6   9   1   -1.10    1.10
   6   8   1   10.40    2.20
   6   8   1   12.30    2.10
   6   8   1    9.30    3.10
   6   7   1    7.30    1.80
   6   7   1    6.80    2.50
   6   7   1    9.40    1.90
   6   6   1    2.80    1.20
   6   6   1    3.80    2.00
   6   6   1    3.00    1.30
   6   5   1   11.30    2.10
   6   5   1   13.30    2.80
   6   5   1   13.90    2.30
   6   4   1   42.50    3.00
   6   4   1   46.80    3.50
   6   4   1   50.69    3.50
   6   4   1   36.40    2.70
  -6  -4  -1   41.40    2.10
   6   3   1    0.60    0.60
   6   3   1    1.10    0.80
   6   3   1    1.40    0.90
  -6  -3  -1    1.00    0.60
  -6  -3  -1    0.60    0.50
   6   2   1    2.50    0.40
   6   2   1    1.50    0.40
   6   2   1    3.60    1.20
   6   2   1    2.10    0.90
   6   2   1    1.90    1.00
   6   2   1    2.30    0.40
  -6  -2  -1    1.30    0.60
  -6  -2  -1    2.60    0.80
  -6  -2  -1    1.50    0.70
   6   1   1   24.50    1.60
   6   1   1   20.90    2.60
   6   1   1   28.10    1.70
   6   1   1   28.30    3.10
  -6  -1  -1   26.20    2.00
  -6  -1  -1   21.10    2.40
  -6  -1  -1   30.00    2.70
  -6  -1  -1   30.40    1.90
   6   0   1   -0.10    0.40
   6   0   1   -0.10    0.70
   6   0   1    0.10    0.40
   6   0   1    0.30    0.70
  -6   0  -1   -0.50    0.40
  -6   0  -1   -0.10    0.40
  -6   0  -1    0.00    0.60
  -6   0  -1    2.10    1.00
  -6   0  -1    0.00    0.40
   6  -1   1   26.10    3.00
   6  -1   1   28.70    3.10
   6  -1   1   27.40    1.90
  -6   1  -1   27.20    1.60
  -6   1  -1   25.50    1.70
  -6   1  -1   30.50    2.90
  -6   1  -1   25.00    1.80
  -6   1  -1   30.30    3.00
   6  -2   1    2.20    0.70
   6  -2   1    1.50    0.90
   6  -2   1    2.60    0.80
  -6   2  -1    1.10    0.80
  -6   2  -1    1.90    0.50
  -6   2  -1    2.00    0.80
  -6   2  -1    4.00    0.50
  -6   2  -1    1.50    0.40
  -6   2  -1    1.40    0.40
  -6   2  -1    2.20    0.90
   6  -3   1    2.00    0.70
   6  -3   1    0.90    0.30
   6  -3   1    1.10    0.60
  -6   3  -1    0.00    0.50
  -6   3  -1    0.40    0.70
  -6   3  -1    1.50    0.80
   6  -4   1   38.40    2.20
  -6   4  -1   32.30    3.40
  -6   4  -1   44.20    3.00
  -6   4  -1   43.80    3.10
  -6   4  -1   46.20    3.30
  -6   5  -1   16.80    2.40
  -6   5  -1   13.20    2.00
  -6   5  -1   14.50    2.30
  -6   6  -1    3.90    1.50
  -6   6  -1    5.00    1.50
  -6   6  -1    3.40    1.30
  -6   7  -1    6.70    1.60
  -6   7  -1    7.30    1.70
  -6   8  -1   12.70    2.30
  -6   8  -1   10.10    2.10
  -6   9  -1   -0.60    0.80
  -6   9  -1    0.30    1.00
   5   9   1    3.20    1.40
   5   9   1    3.50    1.10
   5   8   1   39.70    2.80
   5   8   1   42.50    4.00
   5   8   1   43.90    5.80
   5   7   1   92.49    5.00
   5   7   1   83.19    6.50
   5   7   1   91.59    4.60
   5   6   1  257.87    8.90
   5   6   1  248.78    9.10
   5   6   1  260.97   11.40
   5   5   1   28.50    2.90
   5   5   1   24.00    2.70
   5   5   1   26.60    2.50
   5   5   1   28.90    2.80
   5   5   1   26.80    3.70
   5   4   1   17.70    2.30
   5   4   1   15.60    2.10
   5   4   1   22.50    2.30
   5   4   1   17.30    2.20
  -5  -4  -1   18.80    1.10
   5   3   1   58.29    3.00
   5   3   1   60.89    3.30
   5   3   1   59.89    3.50
   5   3   1   48.10    3.30
  -5  -3  -1   56.29    2.30
   5   2   1   58.79    3.40
   5   2   1   59.49    3.50
  -5  -2  -1   57.19    2.70
  -5  -2  -1   52.79    2.60
  -5  -2  -1   56.79    2.40
   5   1   1  786.42   20.90
   5   1   1  788.12   18.90
   5   1   1  808.72   19.00
   5   1   1  776.72   21.00
   5   1   1  769.92   20.10
  -5  -1  -1  814.62   20.00
  -5  -1  -1  799.72   19.20
  -5  -1  -1  815.42   19.70
   5   0   1   -0.50    0.30
   5   0   1   -0.30    0.30
   5   0   1   -0.70    0.50
   5   0   1   -0.20    0.50
  -5   0  -1    0.40    0.40
  -5   0  -1    0.10    0.40
  -5   0  -1    0.30    0.40
  -5   0  -1    1.50    0.60
  -5   0  -1    0.40    0.50
   5  -1   1  794.12   19.50
   5  -1   1  812.72   20.80
  -5   1  -1  776.22   19.00
  -5   1  -1  805.92   18.90
  -5   1  -1  807.92   21.80
  -5   1  -1  745.43   20.10
  -5   1  -1  808.52   20.60
  -5   1  -1  807.92   19.30
   5  -2   1   63.49    2.70
   5  -2   1   56.49    3.20
   5  -2   1   59.39    2.60
  -5   2  -1   60.09    3.10
  -5   2  -1   60.69    3.50
  -5   2  -1   55.09    1.70
  -5   2  -1   56.79    3.20
  -5   2  -1   59.29    1.70
   5  -3   1   57.69    2.40
   5  -3   1   60.19    2.20
  -5   3  -1   60.29    3.40
  -5   3  -1   59.79    3.50
  -5   3  -1   57.69    3.20
   5  -4   1   22.70    1.20
  -5   4  -1   16.40    2.30
  -5   4  -1   23.10    2.60
  -5   4  -1   16.00    2.00
  -5   4  -1   22.60    2.70
  -5   4  -1   18.60    2.10
  -5   5  -1   24.90    2.60
  -5   5  -1   25.90    2.90
  -5   5  -1   25.80    2.70
  -5   5  -1   22.10    3.00
  -5   5  -1   37.60    3.60
  -5   6  -1  250.47    8.60
  -5   6  -1  242.58    8.70
  -5   6  -1  271.87    9.90
  -5   7  -1   93.79    4.70
  -5   7  -1   92.19    4.70
  -5   8  -1   42.50    3.20
  -5   8  -1   46.00    3.40
  -5   9  -1    4.30    1.30
  -5   9  -1    2.80    1.30
   4   9   1    2.00    0.70
   4   9   1    1.10    1.00
   4   8   1    2.00    1.70
   4   8   1    3.10    1.00
   4   8   1    5.60    1.50
  -4  -8  -1    6.30    2.20
   4   7   1   47.50    5.40
   4   7   1   46.70    2.90
   4   7   1   40.00    3.10
  -4  -7  -1   48.80    5.40
   4   6   1   46.90    5.10
   4   6   1   49.60    3.20
   4   6   1   51.59    3.10
   4   6   1   48.80    2.90
  -4  -6  -1   45.80    4.80
   4   5   1   31.60    2.10
   4   5   1   32.80    2.30
   4   5   1   33.70    4.20
   4   5   1   36.80    2.60
   4   5   1   37.80    2.70
  -4  -5  -1   32.80    3.70
   4   4   1   49.99    2.80
   4   4   1   57.99    3.20
   4   4   1   55.29    3.10
   4   4   1   50.89    2.60
  -4  -4  -1   53.69    3.60
   4   3   1 1126.59   28.60
   4   3   1 1147.39   28.50
   4   3   1 1171.28   27.80
   4   3   1 1189.18   28.20
  -4  -3  -1 1161.28   26.20
   4   2   1  213.48    6.90
   4   2   1  204.28    6.90
   4   2   1  208.98    7.00
   4   2   1  165.98    6.10
  -4  -2  -1  211.48    5.80
  -4  -2  -1  215.18    6.00
  -4  -2  -1  206.78    5.50
   4   1   1  748.63   19.10
   4   1   1  731.33   18.90
   4   1   1  723.83   17.30
   4   1   1  707.63   17.30
   4   1   1  727.63   18.30
  -4  -1  -1  757.02   18.00
  -4  -1  -1  734.13   17.50
  -4  -1  -1  755.62   18.20
   4   0   1    0.20    0.40
   4   0   1    0.30    0.50
   4   0   1    0.10    0.50
   4   0   1    0.20    0.30
  -4   0  -1   -0.20    0.30
  -4   0  -1   -0.10    0.30
  -4   0  -1    2.80    0.70
  -4   0  -1    4.30    0.90
  -4   0  -1   -0.40    0.40
   4  -1   1  727.33   17.40
   4  -1   1  745.23   17.20
   4  -1   1  727.63   17.40
   4  -1   1  727.63   18.50
  -4   1  -1  725.03   18.60
  -4   1  -1  735.63   17.20
  -4   1  -1  704.53   18.20
  -4   1  -1  709.03   18.00
  -4   1  -1  692.93   17.00
  -4   1  -1  710.33   16.90
   4  -2   1  214.88    5.90
   4  -2   1  217.98    6.80
   4  -2   1  205.58    5.80
  -4   2  -1  211.78    6.80
  -4   2  -1  212.98    6.60
   4  -3   1 1204.78   27.20
   4  -3   1 1181.58   26.40
  -4   3  -1 1157.78   28.60
  -4   3  -1 1150.18   28.10
  -4   3  -1 1156.48   28.80
  -4   3  -1 1147.49   28.30
  -4   3  -1 1151.38   28.50
  -4   4  -1   47.30    2.60
  -4   4  -1   53.99    3.20
  -4   4  -1   53.09    3.10
  -4   4  -1   48.30    2.80
  -4   4  -1   50.59    3.00
  -4   5  -1   34.10    2.30
  -4   5  -1   33.80    2.40
  -4   5  -1   37.90    3.00
  -4   5  -1   32.40    2.50
  -4   5  -1   32.20    2.90
  -4   6  -1   51.99    3.10
  -4   6  -1   42.80    3.30
  -4   6  -1   52.89    3.00
  -4   6  -1   48.60    3.80
   4  -7   1   41.90    4.80
  -4   7  -1   47.40    3.00
  -4   7  -1   47.70    3.00
   4  -8   1    4.60    2.00
  -4   8  -1    4.10    1.20
  -4   8  -1    1.90    1.00
  -4   9  -1    0.80    0.90
  -4   9  -1    1.10    0.70
   3   9   1    9.70    1.60
   3   8   1   15.50    1.60
   3   8   1   12.40    1.80
   3   8   1   11.20    2.90
  -3  -8  -1   16.40    3.40
   3   7   1   49.70    2.70
   3   7   1   53.79    3.20
   3   7   1   53.59    5.70
   3   7   1   48.70    2.90
  -3  -7  -1   63.99    6.00
   3   6   1  105.49    4.20
   3   6   1  107.49    6.40
   3   6   1  107.39    4.00
   3   6   1  105.29    4.20
   3   6   1  101.39    4.50
  -3  -6  -1  103.39    6.00
   3   5   1  120.89    4.60
   3   5   1  119.79    4.50
   3   5   1  115.89    6.30
   3   5   1  119.79    4.70
   3   5   1  118.49    4.20
  -3  -5  -1  126.99    6.20
   3   4   1   69.29    2.80
   3   4   1   74.39    3.10
   3   4   1   72.19    3.30
   3   4   1   61.49    3.10
  -3  -4  -1   76.19    4.20
   3   3   1  494.25   12.30
   3   3   1  481.85   12.60
   3   3   1  482.45   12.90
   3   3   1  473.35   12.80
  -3  -3  -1  491.65   13.70
   3   2   1    9.80    1.30
   3   2   1    8.20    1.20
   3   2   1   11.20    1.20
   3   2   1    9.50    1.30
  -3  -2  -1    9.50    0.50
  -3  -2  -1   11.70    1.50
   3   1   1 4924.61  107.59
   3   1   1 4704.13  106.69
   3   1   1 4773.12  106.69
   3   1   1 4511.95  111.49
  -3  -1  -1 4945.60  106.19
  -3  -1  -1 4353.96  113.69
  -3  -1  -1 4842.12  106.79
   3   0   1    0.20    0.30
   3   0   1   -0.20    0.40
   3   0   1    0.30    0.30
   3   0   1    0.40    0.50
  -3   0  -1   -0.20    0.30
  -3   0  -1    0.40    0.30
  -3   0  -1    0.70    0.40
  -3   0  -1   -0.10    0.30
  -3   0  -1    0.00    0.30
   3  -1   1 4301.47  111.19
   3  -1   1 4756.62  102.99
   3  -1   1 4342.17  112.89
   3  -1   1 4848.81  102.69
  -3   1  -1 4734.83  103.59
  -3   1  -1 4276.87  107.49
  -3   1  -1 4416.66  108.89
  -3   1  -1 4672.33  103.09
  -3   1  -1 4676.63  103.59
   3  -2   1    9.20    0.50
   3  -2   1   10.30    0.70
   3  -2   1    9.10    0.50
  -3   2  -1   10.50    1.30
  -3   2  -1    7.20    1.10
  -3   2  -1    9.50    1.10
   3  -3   1  491.25   12.50
  -3   3  -1  504.35   13.40
  -3   3  -1  491.05   12.80
  -3   3  -1  493.55   12.50
  -3   3  -1  483.65   13.10
  -3   3  -1  499.05   13.00
  -3   4  -1   71.79    3.40
  -3   4  -1   69.29    3.10
  -3   4  -1   68.69    3.20
  -3   4  -1   67.49    2.90
  -3   4  -1   75.99    3.80
  -3   5  -1  119.19    5.50
  -3   5  -1  125.09    4.50
  -3   5  -1  114.79    4.60
  -3   5  -1  120.69    4.30
  -3   5  -1  118.49    4.70
   3  -6   1  105.39    6.10
  -3   6  -1  109.59    4.40
  -3   6  -1  110.79    4.20
  -3   6  -1  101.99    4.20
  -3   6  -1  105.99    4.50
  -3   6  -1  103.59    5.60
   3  -7   1   53.29    5.40
  -3   7  -1   51.39    2.80
  -3   7  -1   47.50    2.80
  -3   7  -1   52.49    2.90
  -3   7  -1   58.79    5.70
   3  -8   1   14.20    3.10
  -3   8  -1   14.80    1.70
  -3   8  -1   16.80    2.00
  -3   9  -1    9.80    1.60
   2   9   1   41.30    2.70
   2   8   1    7.60    1.20
   2   8   1   13.10    3.20
   2   8   1    9.10    1.50
   2   8   1    8.40    1.10
  -2  -8  -1    8.20    2.60
   2   7   1    0.20    0.50
   2   7   1    0.20    1.30
   2   7   1   -0.10    0.50
   2   7   1   -0.10    0.50
  -2  -7  -1   -0.30    1.00
   2   6   1  160.08    7.80
   2   6   1  156.28    5.10
   2   6   1  153.78    5.40
   2   6   1  146.89    5.00
  -2  -6  -1  150.28    7.40
   2   5   1   18.10    2.70
   2   5   1   17.00    1.60
   2   5   1   15.80    1.50
   2   5   1   14.80    1.50
  -2  -5  -1   16.50    2.60
   2   4   1 1053.29   28.10
   2   4   1 1085.89   25.80
   2   4   1 1099.99   25.90
   2   4   1 1102.79   25.60
  -2  -4  -1 1083.19   27.90
   2   3   1  642.44   15.40
   2   3   1  633.84   15.60
   2   3   1  647.94   15.70
  -2  -3  -1  610.04   16.80
   2   2   1   28.70    1.50
   2   2   1   26.50    1.50
   2   2   1   28.90    1.30
   2   2   1   28.90    1.80
   2   2   1   23.60    1.50
  -2  -2  -1   26.60    1.80
   2   1   1 1422.26   32.00
   2   1   1 1389.16   30.90
   2   1   1 1346.37   32.00
   2   1   1 1418.66   32.10
   2   1   1 1395.06   30.90
  -2  -1  -1 1390.56   31.30
  -2  -1  -1 1346.57   31.10
  -2  -1  -1 1351.86   31.50
   2   0   1   -7.20    0.10
   2   0   1   -7.10    0.10
   2   0   1   -6.90    0.20
   2   0   1   -7.30    0.20
   2   0   1   -7.00    0.30
  -2   0  -1   -7.30    0.20
  -2   0  -1   -6.80    0.30
  -2   0  -1   -7.20    0.20
  -2   0  -1   -6.20    0.30
  -2   0  -1   -7.00    0.20
   2  -1   1 1401.36   31.30
   2  -1   1 1293.87   31.50
   2  -1   1 1380.66   30.60
  -2   1  -1 1371.56   31.30
  -2   1  -1 1338.27   31.10
   2  -2   1   30.50    1.50
  -2   2  -1   26.30    1.40
  -2   2  -1   28.80    1.30
  -2   2  -1   29.00    1.70
  -2   2  -1   24.90    1.40
  -2   2  -1   26.70    1.60
   2  -3   1  627.94   15.80
  -2   3  -1  621.14   15.60
  -2   3  -1  623.84   15.20
  -2   3  -1  633.24   15.50
  -2   3  -1  631.14   14.90
  -2   3  -1  636.94   16.30
  -2   3  -1  624.94   15.20
  -2   4  -1 1089.29   25.00
  -2   4  -1 1077.19   26.40
  -2   4  -1 1080.29   27.20
  -2   4  -1 1074.99   25.40
  -2   4  -1 1073.89   25.40
  -2   4  -1 1095.59   25.80
   2  -5   1   17.10    2.50
  -2   5  -1   13.40    2.10
  -2   5  -1   17.80    1.60
  -2   5  -1   18.30    2.20
  -2   5  -1   15.90    1.10
  -2   5  -1   18.20    1.30
  -2   5  -1   16.30    1.60
   2  -6   1  160.18    7.50
  -2   6  -1  149.69    5.10
  -2   6  -1  146.79    4.80
  -2   6  -1  145.59    4.70
  -2   6  -1  146.49    6.90
  -2   6  -1  144.39    4.80
  -2   6  -1  152.48    6.30
   2  -7   1    1.40    1.40
  -2   7  -1   -0.30    0.50
  -2   7  -1    0.70    0.50
  -2   7  -1    0.40    0.50
  -2   7  -1    1.70    1.30
  -2   7  -1    0.90    0.60
   2  -8   1    9.50    2.70
  -2   8  -1    7.40    1.30
  -2   8  -1    9.80    1.10
  -2   8  -1    9.20    0.90
  -2   9  -1   49.50    2.80
   1   9   1   -0.50    0.50
   1   8   1   17.70    1.30
   1   8   1   16.80    3.20
   1   8   1   16.30    1.80
   1   8   1   16.50    1.50
  -1  -8  -1   12.70    3.00
   1   7   1  110.39    3.90
   1   7   1  105.99    3.80
   1   7   1  105.79    4.20
   1   7   1  108.39    6.50
  -1  -7  -1  131.59    7.20
   1   6   1   -0.30    0.30
   1   6   1    0.10    0.40
   1   6   1    0.70    1.10
   1   6   1    0.30    1.00
   1   6   1    0.30    0.40
  -1  -6  -1   -0.60    0.80
   1   5   1  118.79    3.80
   1   5   1  119.79    5.90
   1   5   1  114.69    3.90
   1   5   1  113.29    3.80
   1   5   1  116.89    4.00
   1   5   1  119.79    5.70
  -1  -5  -1  117.49    5.90
   1   4   1  391.76   12.40
   1   4   1  418.16   10.30
   1   4   1  399.66   12.20
   1   4   1  400.66   10.30
   1   4   1  417.96   10.20
  -1  -4  -1  416.06   12.60
   1   3   1  177.78    4.90
   1   3   1  179.48    5.10
   1   3   1  185.48    4.90
   1   3   1  178.38    6.40
   1   3   1  189.18    6.30
  -1  -3  -1  179.68    6.40
   1   2   1    9.60    1.30
   1   2   1    7.60    1.10
   1   2   1    7.70    0.80
   1   2   1    8.00    0.60
   1   2   1    6.40    0.70
  -1  -2  -1    7.50    1.10
   1   1   1  570.94   13.70
   1   1   1  559.34   13.40
   1   1   1  572.84   13.20
   1   1   1  570.54   13.50
  -1  -1  -1  559.04   13.70
   1   0   1   -1.10    0.10
   1   0   1   -0.90    0.10
   1   0   1   -1.10    0.10
   1   0   1   -1.00    0.10
   1   0   1   -1.10    0.10
  -1   0  -1   -1.00    0.10
  -1   0  -1   -1.00    0.10
  -1   0  -1   -1.10    0.10
  -1   0  -1   -1.10    0.10
  -1   0  -1   -1.00    0.10
   1  -1   1  565.14   13.10
  -1   1  -1  602.64   13.40
  -1   1  -1  563.64   13.30
  -1   1  -1  574.74   13.40
  -1   1  -1  569.94   13.80
   1  -2   1    7.40    0.90
  -1   2  -1    7.90    0.70
  -1   2  -1    7.30    0.90
  -1   2  -1    7.20    0.50
  -1   2  -1    7.10    1.00
  -1   3  -1  173.98    5.80
  -1   3  -1  180.88    4.90
  -1   3  -1  181.98    6.10
  -1   3  -1  187.48    4.70
   1  -4   1  413.76   12.30
  -1   4  -1  408.16   10.10
  -1   4  -1  415.16   11.80
  -1   4  -1  403.76   12.10
  -1   4  -1  403.96    9.90
   1  -5   1  120.79    5.80
  -1   5  -1  121.99    5.40
  -1   5  -1  116.19    5.60
  -1   5  -1  122.79    3.60
  -1   5  -1  114.29    3.40
  -1   5  -1  116.99    3.60
  -1   5  -1  111.19    3.30
   1  -6   1   -0.50    0.80
  -1   6  -1    1.10    0.90
  -1   6  -1    0.10    0.30
  -1   6  -1   -0.20    0.30
  -1   6  -1    0.30    0.40
  -1   6  -1    0.00    0.30
  -1   6  -1   -0.30    0.80
   1  -7   1  115.29    6.70
  -1   7  -1   99.39    5.60
  -1   7  -1  106.69    3.40
  -1   7  -1  105.89    6.40
  -1   7  -1  105.99    3.60
  -1   7  -1  109.19    3.20
   1  -8   1   15.40    3.20
  -1   8  -1   14.80    1.50
  -1   9  -1   -0.20    0.50
   0   9   1    0.50    0.60
   0   8   1   34.10    1.80
   0   8   1   32.40    1.80
   0   8   1   27.10    2.00
   0  -8  -1   36.40    4.90
   0   7   1   -0.60    0.50
   0   7   1    0.10    1.10
   0   7   1   -1.00    1.00
   0   7   1   -0.20    0.40
   0   7   1   -0.10    0.30
   0   7   1   -0.30    0.40
   0  -7  -1    0.20    1.10
   0   6   1   13.10    1.30
   0   6   1   11.40    1.30
   0   6   1   10.60    2.10
   0   6   1   13.60    2.50
   0   6   1   11.70    1.30
   0  -6  -1   16.40    2.80
   0   5   1   -0.30    0.60
   0   5   1   -0.20    0.30
   0   5   1   -0.10    0.70
   0   5   1    0.10    0.30
   0   5   1    0.10    0.30
   0  -5  -1    0.50    0.80
   0   4   1   52.89    2.10
   0   4   1   56.89    3.30
   0   4   1   54.49    3.20
   0   4   1   52.19    2.10
   0   4   1   52.99    2.10
   0  -4  -1   53.89    3.40
   0   3   1    0.20    0.40
   0   3   1   -0.10    0.20
   0   3   1   -0.10    0.20
   0   3   1    0.10    0.20
   0  -3  -1   -0.30    0.40
   0   2   1 4698.43  117.89
   0   2   1 4982.10  124.89
   0   2   1 4833.42  115.99
   0   2   1 4928.01  116.39
   0  -2  -1 5157.78  111.89
   0   1   1   -1.70    0.10
   0   1   1   -1.70    0.20
   0   1   1   -1.90    0.10
   0  -1  -1   -1.50    0.20
   0  -1  -1   -1.70    0.20
   0  -1  -1   -2.00    0.20
   0  -1  -1   -1.80    0.10
   0   0   1   -4.70    0.10
   0   0   1   -4.70    0.10
   0   0   1   -4.70    0.10
   0   0   1   -4.60    0.10
   0   0   1   -4.60    0.10
   0   0  -1   -4.60    0.10
   0   0  -1   -4.60    0.10
   0   0  -1   -4.70    0.10
   0   0  -1   -4.60    0.10
   0   0  -1   -4.60    0.10
   0  -1   1   -1.80    0.20
   0   1  -1   -1.90    0.20
   0   1  -1   -1.80    0.20
   0  -2   1 5338.67  116.69
   0  -2   1 5255.47  116.79
   0   2  -1 4710.93  133.29
   0   2  -1 5326.87  116.79
   0  -3   1    0.10    0.40
   0   3  -1   -0.10    0.40
   0   3  -1    0.10    0.40
   0  -4   1   56.79    3.40
   0   4  -1   56.49    1.70
   0   4  -1   62.39    3.50
   0   4  -1   53.39    3.30
   0   4  -1   54.09    1.70
   0  -5   1   -0.40    0.60
   0   5  -1    0.00    0.20
   0   5  -1    0.00    0.20
   0   5  -1   -0.50    0.60
   0   5  -1   -0.10    0.70
   0  -6   1    9.80    2.20
   0   6  -1   14.50    2.60
   0   6  -1   12.00    0.70
   0   6  -1   10.20    2.00
   0   6  -1   13.20    0.90
   0   6  -1   12.60    0.80
   0  -7   1    1.20    1.40
   0   7  -1   -0.20    0.40
   0   7  -1    0.70    1.00
   0   7  -1   -0.30    1.10
   0  -8   1   27.80    4.10
   0   8  -1   31.60    1.70
   0   9  -1    0.50    0.50
  -1   9   1    0.10    0.60
  -1   8   1   18.50    1.90
  -1   8   1   17.70    1.70
   1  -8  -1   16.50    3.50
  -1   7   1  108.79    4.20
  -1   7   1  117.69    6.10
  -1   7   1  110.29    4.20
  -1   7   1  112.19    4.00
   1  -7  -1  111.19    6.80
  -1   6   1   -0.40    0.40
  -1   6   1    0.30    0.40
  -1   6   1    0.00    0.40
  -1   6   1   -0.60    0.70
  -1   6   1   -0.10    0.80
   1  -6  -1    0.50    0.90
  -1   5   1  114.59    5.20
  -1   5   1  120.19    4.00
  -1   5   1  117.49    3.90
  -1   5   1  120.39    4.00
  -1   5   1  118.89    5.30
   1  -5  -1   98.09    5.50
  -1   4   1  415.76   10.60
  -1   4   1  413.36   10.60
  -1   4   1  431.46   11.80
  -1   4   1  415.56   10.60
  -1   4   1  400.16   11.80
  -1   4   1  407.36   10.30
   1  -4  -1  410.96   12.70
  -1   3   1  183.48    5.20
  -1   3   1  174.38    5.10
  -1   3   1  189.58    5.10
  -1   3   1  179.18    5.70
  -1   3   1  178.68    4.90
  -1   3   1  175.68    5.80
  -1   2   1    7.30    0.70
  -1   2   1    8.40    0.90
  -1   2   1    7.20    0.80
  -1   2   1    7.40    0.80
  -1   2   1    8.10    0.90
  -1   1   1  570.34   13.10
  -1   1   1  523.55   13.20
  -1   1   1  554.04   13.00
   1  -1  -1  567.34   13.20
  -1   0   1   -0.30    0.20
  -1   0   1   -1.10    0.10
  -1   0   1   -1.00    0.10
  -1   0   1   -1.00    0.10
  -1   0   1   -1.10    0.10
   1   0  -1   -1.10    0.10
   1   0  -1   -0.90    0.10
   1   0  -1   -1.10    0.10
   1   0  -1   -0.50    0.20
   1   0  -1   -1.10    0.10
  -1  -1   1  586.44   14.00
  -1  -1   1  571.24   13.50
   1   1  -1  579.54   14.10
   1   1  -1  566.24   14.00
   1   1  -1  571.44   13.10
   1   1  -1  568.54   13.30
   1   1  -1  566.54   13.50
  -1  -2   1    6.10    0.90
   1   2  -1    7.10    0.50
   1   2  -1    6.80    1.10
   1   2  -1    6.30    1.10
   1   2  -1    7.50    0.50
   1   2  -1    6.30    0.90
  -1  -3   1  173.88    6.20
   1   3  -1  185.88    4.70
   1   3  -1  187.68    6.60
   1   3  -1  186.88    4.50
   1   3  -1  190.38    6.70
  -1  -4   1  420.46   12.40
   1   4  -1  417.46    9.90
   1   4  -1  400.46   12.50
   1   4  -1  415.46    9.70
   1   4  -1  411.56   12.70
  -1  -5   1  129.29    5.90
   1   5  -1  116.39    5.80
   1   5  -1  126.49    6.20
   1   5  -1  120.69    3.40
   1   5  -1  116.29    3.30
  -1  -6   1    1.50    1.10
   1   6  -1    0.00    0.20
   1   6  -1   -0.10    0.30
   1   6  -1   -0.30    0.20
   1   6  -1    0.00    0.90
   1   6  -1   -1.00    0.80
  -1  -7   1  109.09    6.50
   1   7  -1  109.29    6.40
   1   7  -1  107.39    3.60
   1   7  -1  111.19    6.80
  -1  -8   1   15.20    3.10
   1   8  -1   18.80    3.40
   1   8  -1   17.70    1.30
   1   9  -1   -0.20    0.50
  -2   9   1   43.30    2.90
  -2   9   1   45.40    2.30
  -2   8   1    8.00    1.40
  -2   8   1   10.90    1.50
   2  -8  -1   11.10    2.90
  -2   7   1    0.00    0.60
  -2   7   1   -0.10    0.60
  -2   7   1    0.20    0.60
   2  -7  -1    1.20    1.40
  -2   6   1  142.29    6.50
  -2   6   1  144.79    5.20
  -2   6   1  154.08    5.10
  -2   6   1  150.98    6.30
  -2   6   1  148.69    5.20
   2  -6  -1  139.69    7.20
  -2   5   1   18.10    1.80
  -2   5   1   17.10    2.10
  -2   5   1   14.80    1.60
  -2   5   1   15.70    2.10
  -2   5   1   15.50    1.60
  -2   5   1   14.10    1.40
   2  -5  -1   18.40    2.80
  -2   4   1 1098.39   26.60
  -2   4   1 1104.59   25.70
  -2   4   1 1108.69   26.80
  -2   4   1 1077.69   26.20
  -2   4   1 1060.89   25.90
  -2   4   1 1094.19   26.20
  -2   3   1  630.64   15.70
  -2   3   1  621.84   15.80
  -2   3   1  639.34   15.90
  -2   3   1  631.44   15.40
  -2   3   1  647.64   15.70
  -2   3   1  643.44   16.00
  -2   2   1   27.30    1.40
  -2   2   1   26.90    1.20
  -2   2   1   28.20    1.60
  -2   2   1   29.10    1.60
  -2   2   1   28.70    1.40
  -2   1   1 1335.47   32.90
  -2   1   1 1378.66   31.20
  -2   1   1 1436.96   31.40
  -2   1   1 1410.86   31.80
  -2   1   1 1368.46   31.90
   2  -1  -1 1394.26   31.40
   2  -1  -1 1358.66   32.10
   2  -1  -1 1405.66   31.30
  -2   0   1   -7.50    0.20
  -2   0   1   -7.50    0.10
  -2   0   1   -7.20    0.20
  -2   0   1   -7.20    0.30
   2   0  -1   -7.40    0.10
   2   0  -1   -7.50    0.10
   2   0  -1   -7.30    0.20
   2   0  -1   -7.00    0.30
   2   0  -1   -7.20    0.20
   2   0  -1   -7.20    0.30
  -2  -1   1 1339.87   30.60
  -2  -1   1 1341.57   31.20
   2   1  -1 1395.96   31.70
   2   1  -1 1396.86   32.10
   2   1  -1 1411.86   32.30
   2   1  -1 1397.16   31.60
   2   1  -1 1326.87   31.30
  -2  -2   1   27.10    1.70
   2   2  -1   27.40    1.20
   2   2  -1   30.20    1.70
   2   2  -1   25.80    1.90
   2   2  -1   27.90    2.00
   2   2  -1   29.30    1.30
   2   2  -1   26.40    1.30
   2   2  -1   26.10    1.40
  -2  -3   1  641.64   16.50
   2   3  -1  619.84   14.60
   2   3  -1  622.14   17.20
   2   3  -1  618.84   15.20
   2   3  -1  625.14   17.30
   2   3  -1  654.13   16.60
   2   3  -1  637.64   14.80
   2   3  -1  634.14   15.10
  -2  -4   1 1115.99   27.70
   2   4  -1 1081.79   28.40
   2   4  -1 1076.79   28.50
   2   4  -1 1110.29   25.40
   2   4  -1 1095.29   25.10
   2   4  -1 1082.59   24.80
   2   4  -1 1085.49   25.60
  -2  -5   1   12.60    2.10
   2   5  -1   15.60    2.60
   2   5  -1   17.10    1.10
   2   5  -1   15.50    1.10
   2   5  -1   10.80    2.10
   2   5  -1   16.50    1.20
  -2  -6   1  153.48    7.20
   2   6  -1  149.39    4.30
   2   6  -1  142.39    7.40
   2   6  -1  150.68    4.50
   2   6  -1  152.18    4.70
   2   6  -1  151.68    4.40
   2   6  -1  145.59    7.50
  -2  -7   1    1.10    1.30
   2   7  -1   -1.50    1.00
   2   7  -1    0.70    0.40
   2   7  -1    1.70    1.40
   2   7  -1    0.60    0.50
   2   7  -1    0.30    0.30
[truncated: 1,020,555 more chars]
