# Supplementary material for: Polymorphic structures of 3-phenyl-1H-1,3-benzo­diazol-2(3H)-one
Source: Acta Crystallogr E Crystallogr Commun. 2023 May 12;79(Pt 6):534–7. doi: 10.1107/S2056989023003961 (PMC10242737; doi:10.1107/S2056989023003961)
Supplement: Supplementary file 2 [file e-79-00534-Isup2.hkl]

#
# h,k,l, Fc-squared, Fo-squared, sigma(Fo-squared), status flag
#
data_I
_shelx_title ' 4hdb010_a.res in C2/c'
_shelx_refln_list_code          4
_shelx_F_calc_maximum      281.93
_exptl_crystal_F_000       880.00
_reflns_d_resolution_high  0.7676

loop_
 _space_group_symop_operation_xyz
 'x, y, z'
 '-x, y, -z+1/2'
 'x+1/2, y+1/2, z'
 '-x+1/2, y+1/2, -z+1/2'
 '-x, -y, -z'
 'x, -y, z-1/2'
 '-x+1/2, -y+1/2, -z'
 'x+1/2, -y+1/2, z-1/2'

_cell_length_a    18.0187
_cell_length_b     6.4455
_cell_length_c    18.7315
_cell_angle_alpha  90.000
_cell_angle_beta  111.181
_cell_angle_gamma  90.000

_shelx_F_squared_multiplier     1.000

loop_
 _refln_index_h
 _refln_index_k
 _refln_index_l
 _refln_F_squared_calc
 _refln_F_squared_meas
 _refln_F_squared_sigma
 _refln_observed_status
   2   0   0        555.41        481.52         6.73 o
   4   0   0       1837.65       1903.07        20.60 o
   6   0   0        190.47        173.22         6.49 o
   8   0   0      11059.16      11182.58       113.34 o
  10   0   0        624.60        578.93        15.37 o
  12   0   0        382.32        412.59        17.59 o
  14   0   0         29.60         41.68         6.21 o
  16   0   0       4285.47       4276.85        65.57 o
  18   0   0         86.39         87.94        10.00 o
  20   0   0        387.93        406.47        21.99 o
   1   1   0       2654.22       2471.15        28.82 o
   3   1   0       1932.41       1910.74        19.40 o
   5   1   0       7899.51       7851.87        65.35 o
   7   1   0        899.14        942.25        11.47 o
   9   1   0        262.65        341.20         7.58 o
  11   1   0       4015.27       4031.39        42.56 o
  13   1   0        849.75        839.18        14.83 o
  15   1   0          1.32          5.24         2.70 o
  17   1   0        630.44        656.23        18.77 o
  19   1   0          0.76          2.26         3.69 o
  21   1   0         45.01         76.98        14.61 o
   0   2   0       1056.89        902.69        29.93 o
   2   2   0        267.85        228.98         8.01 o
   4   2   0         10.43         14.30         1.57 o
   6   2   0       1747.82       1862.71        20.57 o
   8   2   0        214.39        280.85         7.81 o
  10   2   0       2283.21       2204.16        20.84 o
  12   2   0        101.96         95.65         4.89 o
  14   2   0        235.24        215.55         8.78 o
  16   2   0       1814.58       1807.97        26.79 o
  18   2   0        852.47        879.47        24.25 o
  20   2   0        244.15        245.26        12.68 o
   1   3   0         72.61         92.14         8.81 o
   3   3   0       6318.89       6512.96       111.41 o
   5   3   0        714.57        751.52        25.89 o
   7   3   0        101.68        116.21         5.45 o
   9   3   0        295.07        320.53        10.04 o
  11   3   0       1495.69       1464.62        23.67 o
  13   3   0        121.51        103.27         7.61 o
  15   3   0         98.22        108.58         8.24 o
  17   3   0        408.05        414.41        21.93 o
  19   3   0         10.95         12.38         6.11 o
   0   4   0       2522.53       2643.16        79.09 o
   2   4   0       1472.22       1409.64        31.01 o
   4   4   0        265.89        289.52        33.84 o
   6   4   0        139.82        148.68        27.43 o
   8   4   0        331.33        292.31        17.59 o
  10   4   0       1396.24       1306.59        21.92 o
  12   4   0        373.94        393.27        12.51 o
  14   4   0       1271.34       1264.64        25.32 o
  16   4   0          0.34         -0.98         4.13 o
  18   4   0        170.48        203.31        15.74 o
   1   5   0          0.04         -1.43         2.73 o
   3   5   0        594.18        633.25        38.83 o
   5   5   0        613.70        548.50        25.33 o
   7   5   0       1959.24       1903.98        51.81 o
   9   5   0         79.29         87.43        15.32 o
  11   5   0        442.92        419.64        24.60 o
  13   5   0        781.40        715.30        50.59 o
  15   5   0        460.90        461.21        23.87 o
  17   5   0        257.42        289.95        22.87 o
   0   6   0        271.65        289.14        24.12 o
   2   6   0          9.09          6.06         7.05 o
   4   6   0        737.94        709.97        33.13 o
   6   6   0         28.98         34.63        12.11 o
   8   6   0        641.80        687.18        31.63 o
  10   6   0        321.41        394.66        47.03 o
  12   6   0        124.23        180.98        33.49 o
  14   6   0        113.93         89.06        24.23 o
   1   7   0        254.30        263.74        21.04 o
   3   7   0         78.39         63.22        16.08 o
   5   7   0        127.76         81.41        14.20 o
   7   7   0          0.16          2.87         6.87 o
   9   7   0        223.52        383.26        50.59 o
  11   7   0        133.67        220.88        38.48 o
   0   8   0         53.00         59.85        21.38 o
   2   8   0          1.46         -0.19         7.23 o
   4   8   0          0.07         -0.19         6.66 o
   6   8   0         69.44         89.06        27.08 o
 -21   1   1         58.04         57.99         8.52 o
 -19   1   1         28.43         49.60         6.54 o
 -17   1   1        296.51        289.64        15.06 o
 -15   1   1         44.58         45.86         4.47 o
 -13   1   1        335.72        343.27         9.67 o
 -11   1   1        785.86        780.91        12.48 o
  -9   1   1          0.62         -1.11         1.11 o
  -7   1   1       1019.92       1063.78        12.07 o
  -5   1   1       2456.73       2360.93        19.10 o
  -3   1   1       1635.72       1670.55        21.98 o
  -1   1   1       2368.10       2196.22        36.74 o
   1   1   1       8829.69       8335.37        71.92 o
   3   1   1       2772.12       2623.89        21.84 o
   5   1   1       1239.56       1269.01        14.31 o
   7   1   1          5.31         -1.13         1.15 o
   9   1   1       2462.00       2762.66        33.33 o
  11   1   1       1384.94       1250.38        18.01 o
  13   1   1        211.58        200.79         9.07 o
  15   1   1        541.25        556.46        13.87 o
  17   1   1       1000.45        944.98        20.48 o
  19   1   1         26.88         23.57         5.19 o
  21   1   1        100.48        131.78        11.55 o
 -20   2   1         65.44         63.70         7.16 o
 -18   2   1          1.47          7.17         3.47 o
 -16   2   1          5.02          8.00         2.86 o
 -14   2   1       1004.11       1014.68        17.43 o
 -12   2   1        502.86        554.32         9.76 o
 -10   2   1       1293.19       1360.77        20.90 o
  -8   2   1        256.46        278.64         6.59 o
  -6   2   1        127.22        120.38         4.19 o
  -4   2   1        348.91        327.38         7.79 o
  -2   2   1        131.06         98.86        23.87 o
   0   2   1        271.08        253.31         8.32 o
   2   2   1       1139.48       1116.02        16.82 o
   4   2   1       2035.93       2124.70        22.97 o
   6   2   1       3856.10       3995.47        41.10 o
   8   2   1       1093.21       1094.75        17.19 o
  10   2   1         21.40         27.24         2.31 o
  12   2   1        844.78        819.59        13.15 o
  14   2   1        331.65        344.11        12.33 o
  16   2   1          5.10          2.61         2.77 o
  18   2   1        204.79        218.59        12.31 o
  20   2   1          6.76          3.15         3.93 o
 -19   3   1        589.45        689.11        27.10 o
 -17   3   1         52.88         49.08         7.75 o
 -15   3   1         48.26         40.77         6.55 o
 -13   3   1         15.38         17.24         3.65 o
 -11   3   1          1.06          1.49         2.29 o
  -9   3   1        122.10        148.25         6.61 o
  -7   3   1          2.50          0.64         1.83 o
  -5   3   1       1421.48       1504.11        36.46 o
  -3   3   1       4980.96       5269.13        75.92 o
  -1   3   1        812.17        860.48        23.90 o
   1   3   1         19.95         13.29         4.43 o
   3   3   1        130.12        120.93        10.75 o
   5   3   1        156.42        210.73         5.43 o
   7   3   1        631.40        626.35        10.24 o
   9   3   1          0.97          1.40         1.76 o
  11   3   1        385.66        389.54        12.12 o
  13   3   1         14.15          8.23         3.16 o
  15   3   1          2.82          3.67         3.20 o
  17   3   1         16.73         16.13         5.95 o
  19   3   1         17.43         13.55         6.53 o
 -18   4   1        148.63        160.63        15.41 o
 -16   4   1        347.53        457.45        21.69 o
 -14   4   1        475.00        471.65        24.19 o
 -12   4   1          3.91          5.96         2.90 o
 -10   4   1        175.39        149.51         7.32 o
  -8   4   1       1284.23       1219.13        35.95 o
  -6   4   1        288.08        250.23        22.80 o
  -4   4   1       2014.15       2160.31        50.92 o
  -2   4   1          1.32         10.99         3.51 o
   0   4   1        382.64        415.05        15.04 o
   2   4   1          1.49         13.64         5.27 o
   4   4   1         41.13         62.62         9.62 o
   6   4   1        544.28        573.13        23.42 o
   8   4   1       1631.98       1445.99        33.75 o
  10   4   1          8.83         10.54         1.77 o
  12   4   1       1334.14       1229.08        23.28 o
  14   4   1          0.01         -1.22         2.94 o
  16   4   1         91.93        119.78        11.47 o
  18   4   1         27.95         38.56         8.66 o
 -17   5   1          0.00         -5.70         5.70 o
 -15   5   1        624.39        687.51        52.01 o
 -13   5   1       1235.13       1223.97        67.69 o
 -11   5   1        160.68        147.08        16.42 o
  -9   5   1          4.37          2.98         5.47 o
  -7   5   1         35.05         27.57         7.87 o
  -5   5   1        211.71        213.32        29.93 o
  -3   5   1        179.86        187.60        14.21 o
  -1   5   1        287.72        276.60        22.81 o
   1   5   1         26.31         37.63         6.38 o
   3   5   1        865.70        916.98        33.27 o
   5   5   1          0.82         -0.87         4.45 o
   7   5   1         88.92         94.49        12.98 o
   9   5   1        160.68        210.60        19.48 o
  11   5   1       1470.12       1380.84        47.03 o
  13   5   1         26.55         23.51        12.83 o
  15   5   1         14.75          6.65         5.10 o
  17   5   1         20.02          6.01         6.84 o
 -14   6   1          1.87          3.56        12.11 o
 -12   6   1         17.93          1.43        11.40 o
 -10   6   1        322.97        322.77        42.75 o
  -8   6   1         45.11         62.80        24.58 o
  -6   6   1        412.11        405.80        25.43 o
  -4   6   1        507.73        534.71        35.98 o
  -2   6   1       3510.60       3495.81        57.85 o
   0   6   1       1741.25       1843.68        39.04 o
   2   6   1        151.20        144.53        37.05 o
   4   6   1          9.62         16.19         8.91 o
   6   6   1        174.22        190.33        20.29 o
   8   6   1         46.75         63.91        12.66 o
  10   6   1        390.81        317.84        38.12 o
  12   6   1          2.50         -1.43         9.26 o
  14   6   1        175.56        230.86        37.76 o
 -11   7   1         45.51         34.91        19.24 o
  -9   7   1        330.23        241.54        39.90 o
  -7   7   1       1141.08       1161.26        71.96 o
  -5   7   1          3.88          4.69         5.56 o
  -3   7   1        343.60        355.66        34.44 o
  -1   7   1        488.87        493.49        26.69 o
   1   7   1        300.33        287.07        21.70 o
   3   7   1         87.39         94.06        20.31 o
   5   7   1         62.14         66.88        13.49 o
   7   7   1         17.29         25.88        10.33 o
   9   7   1        473.24        448.82        52.01 o
  11   7   1        132.93        170.29        33.49 o
  -6   8   1          0.05          7.13        14.96 o
  -4   8   1         17.62         17.30         9.12 o
  -2   8   1         54.43         12.87        11.76 o
   0   8   1          2.43         -1.98         8.90 o
   2   8   1         39.24         35.99        13.69 o
   4   8   1         22.58         29.61         9.41 o
   6   8   1         23.35         22.80        16.39 o
 -22   0   2        433.40        454.33        36.50 o
 -20   0   2        213.52        218.96        15.62 o
 -18   0   2          0.19         -0.38         3.78 o
 -16   0   2        977.30        956.59        24.54 o
 -14   0   2        954.95        974.32        21.40 o
 -12   0   2        791.07        932.54        19.41 o
 -10   0   2         14.45          5.78         2.51 o
  -8   0   2        681.02        674.43        12.08 o
  -6   0   2       8247.61       8368.11        76.68 o
  -4   0   2      12170.61      11965.71        96.51 o
  -2   0   2      12049.10      11485.25        99.08 o
   0   0   2      24761.88      20931.87       361.22 o
   2   0   2      23600.52      22418.17       234.11 o
   4   0   2       1993.21       1982.69        27.03 o
   6   0   2        487.55        497.54        17.36 o
   8   0   2      11175.54      12057.97       137.10 o
  10   0   2        297.37        323.92        12.96 o
  12   0   2        131.40        139.22        11.31 o
  14   0   2       1029.10        974.75        27.26 o
  16   0   2        625.15        620.18        22.63 o
  18   0   2         88.42         80.07        10.88 o
  20   0   2         62.60         77.40        10.37 o
 -21   1   2         12.24         10.76         5.24 o
 -19   1   2        140.81        139.74        11.37 o
 -17   1   2         25.80         29.12         4.48 o
 -15   1   2       2219.16       2222.80        29.98 o
 -13   1   2       1333.42       1319.67        18.20 o
 -11   1   2       2312.51       2316.36        23.70 o
  -9   1   2         68.39         60.51         3.16 o
  -7   1   2       3181.17       3079.90        25.41 o
  -5   1   2       1149.80       1087.75         9.60 o
  -3   1   2      32568.30      29333.78       442.03 o
  -1   1   2       8398.22       7767.71        67.28 o
   1   1   2        195.36        214.43         3.37 o
   3   1   2        164.31        217.56         4.31 o
   5   1   2        241.16        238.20         6.04 o
   7   1   2        283.84        374.11         8.27 o
   9   1   2        443.56        414.76        11.18 o
  11   1   2        505.08        486.59        10.70 o
  13   1   2         44.48         46.32         4.70 o
  15   1   2         45.74         61.62         6.27 o
  17   1   2        526.53        509.86        15.72 o
  19   1   2         79.47        101.96         8.71 o
 -20   2   2         15.36         24.97         8.40 o
 -18   2   2       1594.64       1589.04        28.18 o
 -16   2   2          0.12          0.59         2.22 o
 -14   2   2       1051.37       1080.96        17.18 o
 -12   2   2        124.16        120.99         4.35 o
 -10   2   2       2488.70       2409.11        26.44 o
  -8   2   2          0.31         -1.02         1.13 o
  -6   2   2          6.04          7.37         1.34 o
  -4   2   2        145.15        149.58         3.72 o
  -2   2   2       7809.07       7905.26       129.68 o
   0   2   2       2077.38       1962.46        36.52 o
   2   2   2       3876.20       3829.65        40.79 o
   4   2   2       2809.72       2796.57        26.83 o
   6   2   2        759.44        759.00        13.49 o
   8   2   2        830.94        824.94        17.68 o
  10   2   2        634.82        604.77        10.04 o
  12   2   2         12.90          9.33         2.68 o
  14   2   2       3426.93       3285.04        41.99 o
  16   2   2        217.87        219.99        10.61 o
  18   2   2        636.73        628.96        16.41 o
  20   2   2          3.25          3.68         4.04 o
 -21   3   2        259.18        326.32        50.03 o
 -19   3   2        274.19        292.79        18.16 o
 -17   3   2        487.35        477.36        20.20 o
 -15   3   2        144.97        113.26        11.11 o
 -13   3   2        403.77        363.65        14.47 o
 -11   3   2        842.08        916.21        15.82 o
  -9   3   2       1484.11       1467.26        21.76 o
  -7   3   2         52.37         97.47         4.10 o
  -5   3   2        689.41        653.63        17.34 o
  -3   3   2          2.89         14.25         8.55 o
  -1   3   2         80.16         79.75         6.71 o
   1   3   2        181.96        201.13        28.86 o
   3   3   2       4551.07       4612.57        72.23 o
   5   3   2        721.25        785.32        13.90 o
   7   3   2       2747.83       2712.73        31.43 o
   9   3   2        129.50        128.63         7.49 o
  11   3   2       1736.23       1776.49        27.80 o
  13   3   2       1049.19        948.23        20.16 o
  15   3   2        573.92        588.65        26.81 o
  17   3   2         70.66         64.30         7.94 o
  19   3   2         36.89         55.12         9.98 o
 -18   4   2        117.20        149.40        14.58 o
 -16   4   2         49.15         47.72         8.24 o
 -14   4   2        868.66        850.44        31.01 o
 -12   4   2          6.13          3.64         2.34 o
 -10   4   2        215.46        252.21         7.71 o
  -8   4   2        221.44        234.32        15.11 o
  -6   4   2       1091.29       1132.29        33.37 o
  -4   4   2         16.12         14.24         5.71 o
  -2   4   2         22.15         22.28         5.47 o
   0   4   2        265.78        271.84        14.36 o
   2   4   2       1475.51       1643.93        42.97 o
   4   4   2       1519.71       1573.45        41.89 o
   6   4   2         14.04          7.42         3.54 o
   8   4   2        228.00        221.23         9.37 o
  10   4   2        829.15        754.58        12.50 o
  12   4   2        437.63        464.29        14.37 o
  14   4   2         69.57         74.75         7.54 o
  16   4   2         61.72        111.57        20.98 o
  18   4   2         38.21         29.15         8.12 o
 -17   5   2        806.46        889.52        32.04 o
 -15   5   2         25.40         14.96        12.11 o
 -13   5   2          7.35         37.05        16.39 o
 -11   5   2         13.80         18.53        11.40 o
  -9   5   2         15.58         14.54         7.84 o
  -7   5   2        337.10        345.67        20.99 o
  -5   5   2         39.10         50.50         9.58 o
  -3   5   2          0.52         -0.57         3.09 o
  -1   5   2       2923.10       2879.93        53.16 o
   1   5   2         34.89         44.97         9.03 o
   3   5   2        425.93        456.49        24.52 o
   5   5   2        192.84        190.13        31.71 o
   7   5   2          2.08         -3.44         3.75 o
   9   5   2         92.73         98.51        13.83 o
  11   5   2         22.43         21.18         6.84 o
  13   5   2        110.84        125.96        13.94 o
  15   5   2        925.56        969.05        33.61 o
 -14   6   2        546.51        492.99        53.44 o
 -12   6   2         35.43         30.64        16.39 o
 -10   6   2        114.14         91.20        24.23 o
  -8   6   2        617.22        588.69        29.88 o
  -6   6   2         74.62         87.14        14.61 o
  -4   6   2       1229.02       1147.32        33.32 o
  -2   6   2         21.39         29.83         6.20 o
   0   6   2        880.24        835.57        66.26 o
   2   6   2       1079.65       1091.34        76.20 o
   4   6   2       2130.22       2184.93        61.03 o
   6   6   2         61.32         73.71        13.07 o
   8   6   2        115.43        103.42        22.44 o
  10   6   2         23.88          9.43         7.36 o
  12   6   2          2.30         -3.56        11.40 o
  14   6   2         31.77         26.36        15.68 o
 -11   7   2         12.50         -3.56        14.25 o
  -9   7   2        573.15        597.73        61.99 o
  -7   7   2        571.43        554.98        58.43 o
  -5   7   2         31.07         35.56         8.56 o
  -3   7   2        316.19        325.31        22.82 o
  -1   7   2       1114.28       1148.64        45.38 o
   1   7   2         12.15          2.64         6.79 o
   3   7   2          1.92         -2.31         6.28 o
   5   7   2        218.53        212.33        23.03 o
   7   7   2          0.30          2.67         7.00 o
   9   7   2        154.45        180.27        34.91 o
  11   7   2          4.22         24.23        15.68 o
  -6   8   2        131.64        112.58        29.93 o
  -4   8   2         17.16         41.33        21.38 o
  -2   8   2          0.11         -1.43         8.90 o
   0   8   2          0.18          2.50         6.91 o
   2   8   2         79.25        118.49        15.81 o
   4   8   2        216.48        271.83        53.44 o
 -21   1   3        355.33        368.00        25.52 o
 -19   1   3        715.64        734.00        20.11 o
 -17   1   3       1140.16       1112.94        19.40 o
 -15   1   3         57.14         47.88         4.92 o
 -13   1   3         23.46         19.70         2.83 o
 -11   1   3        672.60        632.56        10.27 o
  -9   1   3        215.18        216.59         6.53 o
  -7   1   3        312.81        334.04         5.29 o
  -5   1   3      30203.31      28722.03       226.17 o
  -3   1   3      32411.09      30027.52       207.50 o
  -1   1   3      11847.42      11412.29        84.44 o
   1   1   3       2359.19       2235.05        23.02 o
   3   1   3        272.59        251.38         5.01 o
   5   1   3        206.50        207.75         6.88 o
   7   1   3       2819.08       3086.25        32.68 o
   9   1   3        247.97        281.21         7.29 o
  11   1   3       1767.42       1752.92        24.37 o
  13   1   3       3045.97       3024.57        37.14 o
  15   1   3         14.46         17.76         4.09 o
  17   1   3        216.46        192.06        12.03 o
  19   1   3          7.69          6.17         4.44 o
 -22   2   3        287.48        313.30        64.26 o
 -20   2   3         11.45          8.96         3.99 o
 -18   2   3         92.96        123.72        10.67 o
 -16   2   3        114.58        120.62         7.93 o
 -14   2   3       1317.67       1345.17        17.89 o
 -12   2   3         18.56         25.79         2.71 o
 -10   2   3         70.11         56.82         3.82 o
  -8   2   3       1501.19       1603.40        18.35 o
  -6   2   3       3723.89       3772.73        33.18 o
  -4   2   3        799.30        683.19         9.22 o
  -2   2   3        272.59        346.36         6.52 o
   0   2   3        172.26        146.58         3.79 o
   2   2   3       3753.88       3715.18        36.59 o
   4   2   3       1396.32       1418.96        16.56 o
   6   2   3       2601.33       2586.43        30.30 o
   8   2   3        694.68        870.05        11.77 o
  10   2   3          4.21          2.45         1.55 o
  12   2   3        227.69        203.05         8.92 o
  14   2   3        457.29        470.82        14.37 o
  16   2   3         23.56         41.51         5.38 o
  18   2   3         50.93         51.36         6.74 o
  20   2   3         65.27         75.02         9.22 o
 -21   3   3         50.65         49.39        10.41 o
 -19   3   3          4.22         12.33         6.68 o
 -17   3   3        194.20        233.03        16.08 o
 -15   3   3         68.29         77.60         8.94 o
 -13   3   3       1208.13       1105.07        21.68 o
 -11   3   3        142.73        150.32         7.61 o
  -9   3   3        941.13       1019.58        14.18 o
  -7   3   3       1025.77       1060.32        14.85 o
  -5   3   3        195.30        232.01         9.15 o
  -3   3   3        146.74        143.16        10.33 o
  -1   3   3       1595.33       1725.60        62.67 o
   1   3   3       2344.23       2340.42        38.01 o
   3   3   3       2145.53       2435.43        33.90 o
   5   3   3        717.73        649.57        15.31 o
   7   3   3         14.12         23.96         2.67 o
   9   3   3        366.94        370.59        16.38 o
  11   3   3       1083.53       1013.12        33.00 o
  13   3   3          0.00         -2.19         2.31 o
  15   3   3         11.72         16.56         4.74 o
  17   3   3         39.50         42.60         7.12 o
  19   3   3          0.22          0.65         6.37 o
 -20   4   3        185.39        195.70        23.11 o
 -18   4   3        158.15        152.27        14.52 o
 -16   4   3        718.50        659.46        23.47 o
 -14   4   3        167.71        152.82        12.01 o
 -12   4   3       1522.01       1503.98        32.50 o
 -10   4   3        598.81        604.88        20.77 o
  -8   4   3         54.71         45.29         7.88 o
  -6   4   3        478.45        459.18        16.19 o
  -4   4   3        190.52        160.71        11.28 o
  -2   4   3       2829.51       2897.21        49.52 o
   0   4   3       1017.81       1209.09        37.41 o
   2   4   3         92.16         93.48        11.08 o
   4   4   3        363.73        387.22        14.63 o
   6   4   3        354.12        320.90        14.90 o
   8   4   3        628.60        650.23        14.36 o
  10   4   3       1874.07       1765.10        27.85 o
  12   4   3         58.90         76.59         7.13 o
  14   4   3        515.13        529.76        17.27 o
  16   4   3         15.00         20.55         5.62 o
  18   4   3          7.97         12.41         9.53 o
 -17   5   3        185.03        187.46        15.80 o
 -15   5   3         16.27          4.99        12.11 o
 -13   5   3          1.21         -4.28         7.84 o
 -11   5   3        210.98        133.24        24.94 o
  -9   5   3          0.24         -0.67         4.09 o
  -7   5   3         11.27         14.24        17.10 o
  -5   5   3       3104.37       3191.09        59.42 o
  -3   5   3        678.96        617.48        20.34 o
  -1   5   3        261.93        289.45        21.65 o
   1   5   3         50.45         50.08         9.31 o
   3   5   3         62.41         59.54        11.40 o
   5   5   3          0.11         -1.65         4.77 o
   7   5   3         28.48         30.12         8.21 o
   9   5   3         83.21        102.87        15.51 o
  11   5   3       2030.47       1950.63        74.89 o
  13   5   3          8.01         12.05         4.54 o
  15   5   3        146.17        188.90        16.45 o
 -16   6   3        791.46        827.88        61.99 o
 -14   6   3         22.24         31.35        17.81 o
 -12   6   3         71.03        107.59        27.08 o
 -10   6   3        560.50        628.37        59.85 o
  -8   6   3         39.50         52.73        19.24 o
  -6   6   3       1005.52        913.79        28.91 o
  -4   6   3        145.07        132.90        12.24 o
  -2   6   3       1325.94       1315.17        61.28 o
   0   6   3        261.15        294.16        25.29 o
   2   6   3        120.16        142.13        17.61 o
   4   6   3        288.92        312.86        25.35 o
   6   6   3       2254.71       2263.96        63.27 o
   8   6   3        284.73        253.66        23.54 o
  10   6   3        151.93        154.85        18.97 o
  12   6   3         22.05         22.09        14.25 o
  14   6   3          0.37         29.21        16.39 o
 -11   7   3        127.46        155.33        33.49 o
  -9   7   3        302.89        234.42        38.48 o
  -7   7   3        301.81        298.55        44.18 o
  -5   7   3        347.71        376.82        27.36 o
  -3   7   3        249.13        206.22        24.45 o
  -1   7   3         47.60         44.70         9.77 o
   1   7   3       1074.54       1015.05        41.45 o
   3   7   3         69.99         48.43        11.83 o
   5   7   3        162.36        161.22        20.90 o
   7   7   3         35.67         42.61        12.34 o
   9   7   3         13.01         36.65        10.61 o
  -6   8   3         30.92          2.85        16.39 o
  -4   8   3         78.17         86.21        27.79 o
  -2   8   3        198.16        209.66        28.43 o
   0   8   3        188.72        170.04        18.51 o
   2   8   3          7.04         -3.49         6.11 o
   4   8   3         17.98         21.96        10.35 o
 -22   0   4         50.20         55.78        15.00 o
 -20   0   4       1452.25       1469.35        43.41 o
 -18   0   4       4179.59       4217.95        65.48 o
 -16   0   4       1436.52       1478.20        30.98 o
 -14   0   4         25.24         27.09         4.44 o
 -12   0   4        955.69       1011.64        19.94 o
 -10   0   4       6028.84       6055.98        67.97 o
  -8   0   4       1925.81       1904.32        23.74 o
  -6   0   4        246.64        245.13         6.59 o
  -4   0   4      79487.12      67953.23       704.46 o
  -2   0   4      10191.32       9794.02        95.96 o
   0   0   4        152.52        179.79         4.21 o
   2   0   4       4588.78       4357.75        59.92 o
   4   0   4       7248.34       7201.61        83.70 o
   6   0   4      13023.25      13675.44       211.59 o
   8   0   4          3.35          3.18         2.57 o
  10   0   4         68.65         70.92        11.12 o
  12   0   4        610.82        631.44        19.07 o
  14   0   4        410.05        411.53        29.17 o
  16   0   4        128.66        132.25        13.01 o
  18   0   4        312.93        324.69        21.28 o
  20   0   4          3.81          4.99         9.98 o
 -21   1   4         81.85         73.34         9.04 o
 -19   1   4        293.81        320.30        15.02 o
 -17   1   4        296.86        302.82        13.80 o
 -15   1   4         54.56         50.49         4.34 o
 -13   1   4       2674.81       2707.66        28.76 o
 -11   1   4        350.01        326.37         7.33 o
  -9   1   4         29.11         40.16         3.16 o
  -7   1   4       2974.17       2952.91        25.30 o
  -5   1   4      33815.07      33399.02       261.49 o
  -3   1   4       3245.35       3285.71        24.45 o
  -1   1   4      11530.28      10994.08        88.24 o
   1   1   4       1343.52       1396.98        16.12 o
   3   1   4        222.20        184.62         6.59 o
   5   1   4       4928.52       5121.55        47.65 o
   7   1   4         22.80         11.02         2.08 o
   9   1   4        639.08        640.37        11.70 o
  11   1   4        838.93        757.80        15.06 o
  13   1   4        253.25        274.09        14.61 o
  15   1   4        584.31        531.81        15.95 o
  17   1   4         58.77         63.88         7.29 o
  19   1   4         15.21         13.82         4.98 o
 -22   2   4         95.59        107.34        12.26 o
 -20   2   4        166.20        173.09        10.81 o
 -18   2   4          8.39          7.19         4.78 o
 -16   2   4         32.78         41.30         5.14 o
 -14   2   4        462.43        482.59         9.77 o
 -12   2   4        427.66        386.18         9.37 o
 -10   2   4        255.75        289.48         7.42 o
  -8   2   4       1994.83       2034.38        21.66 o
  -6   2   4       1274.68       1378.39        14.36 o
  -4   2   4         37.02         41.79         2.96 o
  -2   2   4       1000.93        980.61        14.05 o
   0   2   4         86.87         88.15         3.45 o
   2   2   4       2526.15       2562.90        24.84 o
   4   2   4       1406.42       1577.16        18.59 o
   6   2   4        193.42        224.49         5.05 o
   8   2   4        121.62        105.89         4.71 o
  10   2   4         47.28         44.18         3.76 o
  12   2   4       2052.10       1981.29        29.34 o
  14   2   4         14.20          9.45         3.51 o
  16   2   4         48.72         30.30         5.04 o
  18   2   4         95.94        122.49        10.20 o
 -21   3   4       1033.13       1152.63        34.53 o
 -19   3   4          1.87          0.10         4.67 o
 -17   3   4        173.07        201.92        19.23 o
 -15   3   4       1181.15       1108.30        27.66 o
 -13   3   4       1009.38       1028.13        24.74 o
 -11   3   4        458.37        414.09        10.34 o
  -9   3   4        285.63        287.70         8.11 o
  -7   3   4        621.20        704.77        10.32 o
  -5   3   4        155.86        227.29        10.92 o
  -3   3   4        624.88        632.00        15.16 o
  -1   3   4       1401.90       1443.75        21.42 o
   1   3   4       5359.62       5797.98        60.80 o
   3   3   4        124.67        119.90         7.38 o
   5   3   4        290.74        251.29         5.72 o
   7   3   4       1117.91       1166.41        18.31 o
   9   3   4       1078.85       1022.50        23.07 o
  11   3   4         17.19         16.69         4.41 o
  13   3   4         71.40         67.78        13.27 o
  15   3   4        406.77        384.65        18.73 o
  17   3   4        145.51        111.63        11.73 o
 -20   4   4         34.27         41.86         9.93 o
 -18   4   4          4.07         -0.64         4.71 o
 -16   4   4        161.91        180.61        14.74 o
 -14   4   4        485.59        474.61        23.55 o
 -12   4   4        137.78        132.14         7.99 o
 -10   4   4         67.52         58.37         4.05 o
  -8   4   4        481.88        516.35        20.69 o
  -6   4   4         98.59         77.74         7.97 o
  -4   4   4         61.16         36.19         5.15 o
  -2   4   4        343.78        337.37        19.95 o
   0   4   4        451.90        468.08        20.40 o
   2   4   4         43.20         38.30         6.00 o
   4   4   4          7.03         10.47         3.78 o
   6   4   4        104.31        112.15         9.59 o
   8   4   4        368.28        388.98        12.25 o
  10   4   4        694.40        690.45        16.07 o
  12   4   4        970.07        949.04        21.37 o
  14   4   4        153.27        157.53        10.96 o
  16   4   4         69.36         68.71         9.86 o
 -17   5   4        115.84        113.21        35.27 o
 -15   5   4        255.96        273.61        38.48 o
 -13   5   4         25.48         14.96        12.11 o
 -11   5   4         88.58         76.95        20.66 o
  -9   5   4        283.40        226.58        33.49 o
  -7   5   4       1885.40       1783.93        59.14 o
  -5   5   4        671.81        621.27        18.35 o
  -3   5   4       1663.87       1683.50        46.82 o
  -1   5   4         78.50         72.36        10.75 o
   1   5   4          8.10         20.27         6.79 o
   3   5   4       1912.13       1886.47        64.84 o
   5   5   4       2239.87       2215.07        58.06 o
   7   5   4        768.16        745.22        24.81 o
   9   5   4        388.31        358.97        21.41 o
  11   5   4         22.57         48.26         9.10 o
  13   5   4         89.77        115.53        10.45 o
  15   5   4         45.68         64.83        16.12 o
 -16   6   4         20.37         42.75        18.53 o
 -14   6   4          0.02         11.40        14.25 o
 -12   6   4         12.98          7.13        13.54 o
 -10   6   4         18.50          2.14        10.69 o
  -8   6   4         70.65         51.30        19.24 o
  -6   6   4         14.83         18.67         6.44 o
  -4   6   4         60.01         46.84         9.39 o
  -2   6   4         21.96         40.13         9.53 o
   0   6   4         10.88         14.64         7.29 o
   2   6   4        238.58        225.38        40.97 o
   4   6   4       1958.31       1874.35       127.51 o
   6   6   4        449.76        441.20        30.54 o
   8   6   4          0.15          1.90         5.80 o
  10   6   4         62.23         85.52        15.01 o
  12   6   4         85.04         68.42        14.04 o
 -11   7   4        256.44        201.64        37.76 o
  -9   7   4         19.29         22.09        17.81 o
  -7   7   4         21.91          9.98        16.39 o
  -5   7   4         12.62         22.09        15.68 o
  -3   7   4        128.27        177.31        17.82 o
  -1   7   4        244.75        335.96        28.16 o
   1   7   4         47.22         64.64        13.17 o
   3   7   4         39.10         35.70        22.09 o
   5   7   4          9.42          9.98         8.06 o
   7   7   4          0.03          1.92         6.49 o
   9   7   4          1.49         -6.49         6.49 o
  -6   8   4         28.65         22.80        18.53 o
  -4   8   4         81.52         90.49        27.79 o
  -2   8   4         25.45         41.74        18.17 o
   0   8   4          0.50         -5.35         6.42 o
   2   8   4          3.39         -1.07         7.56 o
   4   8   4          5.55         13.91        10.54 o
 -23   1   5         61.21         61.85        17.25 o
 -21   1   5        251.02        248.34        23.86 o
 -19   1   5        701.91        753.51        25.19 o
 -17   1   5          2.64          5.86         3.31 o
 -15   1   5          0.96         -0.12         1.99 o
 -13   1   5          0.01         -0.31         1.65 o
 -11   1   5        132.71        178.61         6.21 o
  -9   1   5         10.82         14.83         2.30 o
  -7   1   5       1247.96       1157.28        11.98 o
  -5   1   5       1407.10       1278.20        13.26 o
  -3   1   5      61485.29      54981.52       755.41 o
  -1   1   5         16.03         15.15         1.55 o
   1   1   5        914.32        893.03        11.02 o
   3   1   5       1316.50       1361.86        16.64 o
   5   1   5       4479.21       4764.59        42.52 o
   7   1   5          1.47          3.73         1.65 o
   9   1   5        282.32        291.37        13.04 o
  11   1   5         10.64         11.32         3.07 o
  13   1   5       3420.52       3147.78        39.26 o
  15   1   5         91.75         98.96         8.61 o
  17   1   5          0.73          2.37         3.67 o
  19   1   5         20.27         23.41         6.01 o
 -22   2   5          8.35         17.33         9.25 o
 -20   2   5         89.20         97.16        10.21 o
 -18   2   5        284.14        271.05        15.72 o
 -16   2   5         27.32         30.36         4.78 o
 -14   2   5       2898.50       2918.87        33.59 o
 -12   2   5        614.84        628.96         9.28 o
 -10   2   5        982.65        997.30        14.27 o
  -8   2   5        856.06        848.60        11.75 o
  -6   2   5       4008.92       4031.60        32.71 o
  -4   2   5       2139.75       2201.32        20.69 o
  -2   2   5        900.76        923.78        12.72 o
   0   2   5        541.45        620.64        10.23 o
   2   2   5       4929.41       5053.64        45.35 o
   4   2   5       1384.73       1547.09        16.13 o
   6   2   5        217.83        240.50         6.26 o
   8   2   5       1451.31       1408.12        20.38 o
  10   2   5       4481.22       4528.75        55.74 o
  12   2   5        262.90        264.29        14.07 o
  14   2   5        382.96        379.53        15.47 o
  16   2   5          0.35          1.61         3.37 o
  18   2   5         39.43         27.78         5.91 o
 -21   3   5         17.43          8.31         6.35 o
 -19   3   5        568.78        527.35        24.20 o
 -17   3   5        266.69        294.92        17.73 o
 -15   3   5         27.23         20.71         5.59 o
 -13   3   5         47.96         52.61         8.19 o
 -11   3   5        996.89        952.45        16.39 o
  -9   3   5          1.02          0.37         1.39 o
  -7   3   5         13.56         36.50         2.96 o
  -5   3   5       1612.87       1719.70        30.68 o
  -3   3   5       1995.93       2132.00        23.52 o
  -1   3   5       1730.92       1733.05        23.04 o
   1   3   5       1223.77       1408.78        20.84 o
   3   3   5         87.39         97.12         5.85 o
   5   3   5         43.26         64.84         3.74 o
   7   3   5        306.05        302.73        10.45 o
   9   3   5        409.64        362.09        14.35 o
  11   3   5         61.33         68.16         7.73 o
  13   3   5        778.40        757.75        23.23 o
  15   3   5        213.74        210.39        14.81 o
  17   3   5        116.90        151.04        23.51 o
 -20   4   5          0.05         -2.82         5.76 o
 -18   4   5        156.38        151.44        23.42 o
 -16   4   5          0.36         -3.42         4.29 o
 -14   4   5         88.06         78.39         8.69 o
 -12   4   5         35.31         38.58         4.68 o
 -10   4   5         68.45         51.48         4.66 o
  -8   4   5       1717.02       1750.35        42.44 o
  -6   4   5        523.71        514.03        15.32 o
  -4   4   5          4.87          4.73         2.95 o
  -2   4   5       1670.42       1682.26        42.46 o
   0   4   5       1046.34       1043.99        21.72 o
   2   4   5       1104.09       1162.72        26.83 o
   4   4   5        223.11        216.70        13.75 o
   6   4   5        581.56        614.80        21.18 o
   8   4   5       1255.90       1286.11        52.60 o
  10   4   5        321.58        300.67        12.94 o
  12   4   5        965.84        943.12        21.88 o
  14   4   5          0.41         -0.40         3.46 o
  16   4   5          0.80          4.79         4.44 o
 -17   5   5        645.04        609.51        24.08 o
 -15   5   5        342.84        342.72        44.18 o
 -13   5   5         56.17         50.59        19.24 o
 -11   5   5        157.95        126.12        24.94 o
  -9   5   5         34.59         26.36        13.54 o
  -7   5   5       1780.37       1677.11        32.18 o
  -5   5   5          4.03          6.06         5.04 o
  -3   5   5        146.57        199.63        17.88 o
  -1   5   5        250.75        261.03        20.58 o
   1   5   5        505.75        412.16        21.41 o
   3   5   5        260.83        248.81        20.58 o
   5   5   5          4.05          6.12         4.13 o
   7   5   5        436.54        369.08        19.69 o
   9   5   5        794.95        801.20        31.16 o
  11   5   5          2.95          7.85         3.81 o
  13   5   5          7.93         17.22         5.42 o
  15   5   5         23.96         21.65         6.52 o
 -16   6   5         29.44         42.75        18.53 o
 -14   6   5         87.88        107.59        28.50 o
 -12   6   5        110.96        148.92        31.35 o
 -10   6   5        434.90        401.08        48.45 o
  -8   6   5         14.32          7.84        11.40 o
  -6   6   5         87.62         86.80        14.89 o
  -4   6   5       1712.46       1770.41        71.01 o
  -2   6   5        745.06        779.56        62.35 o
   0   6   5        139.95        160.25        18.05 o
   2   6   5        199.29        205.44        20.64 o
   4   6   5         61.97         54.49        11.77 o
   6   6   5         79.90         65.49        21.73 o
   8   6   5         19.26         13.42         9.98 o
  10   6   5        455.08        456.71        53.44 o
  12   6   5         26.47         29.54        10.75 o
 -11   7   5        166.78        114.72        29.21 o
  -9   7   5        154.97        188.11        37.05 o
  -7   7   5         34.46         22.09        16.39 o
  -5   7   5        315.44        381.79        44.50 o
  -3   7   5        225.67        242.43        20.57 o
  -1   7   5       1095.53       1157.51        57.36 o
   1   7   5        152.90        148.96        19.35 o
   3   7   5        522.69        507.59        61.63 o
   5   7   5          0.01         -6.06         8.19 o
   7   7   5         48.23         42.10        11.56 o
   9   7   5          5.25         -1.01         8.03 o
  -6   8   5          0.46         -5.70        14.25 o
  -4   8   5         77.58         86.30        29.57 o
  -2   8   5        162.67        158.75        23.10 o
   0   8   5          4.49          3.93         7.51 o
   2   8   5        123.25        166.05        21.91 o
 -22   0   6         61.17         32.18        16.39 o
 -20   0   6        962.68       1010.04        38.00 o
 -18   0   6         76.08        115.73        14.37 o
 -16   0   6         92.21         95.37         8.85 o
 -14   0   6       1219.16       1210.14        25.33 o
 -12   0   6         98.31        188.10        16.25 o
 -10   0   6       5649.83       5470.89        69.07 o
  -8   0   6       1598.76       1498.38        24.45 o
  -6   0   6        211.98        275.98         6.97 o
  -4   0   6      10394.20      10278.04       100.92 o
  -2   0   6        847.89        875.49        15.90 o
   0   0   6        489.56        688.85        17.11 o
   2   0   6        566.96        640.59        16.60 o
   4   0   6         75.88         61.15         6.04 o
   6   0   6       5736.50       5961.82        87.21 o
   8   0   6       3140.13       3150.78        55.54 o
  10   0   6          1.39          1.76         2.82 o
  12   0   6         45.21         33.50         6.77 o
  14   0   6        442.76        373.12        19.42 o
  16   0   6        168.44        191.00        16.23 o
  18   0   6          0.96          0.22         6.14 o
 -23   1   6        537.37        481.37        26.22 o
 -21   1   6        160.89        184.27        15.22 o
 -19   1   6         73.05         63.10         7.15 o
 -17   1   6        907.10        915.47        20.42 o
 -15   1   6         96.62         95.63         5.81 o
 -13   1   6        505.78        522.01        10.59 o
 -11   1   6         18.31         20.17         2.42 o
  -9   1   6       3264.13       3270.72        31.27 o
  -7   1   6       1827.18       1738.99        19.28 o
  -5   1   6       9746.59       9605.49        76.00 o
  -3   1   6      14547.83      14289.31       102.23 o
  -1   1   6       3626.41       3617.02        29.66 o
   1   1   6       6538.59       6608.07        54.12 o
   3   1   6        733.72        793.83        11.35 o
   5   1   6        174.55        170.88         9.90 o
   7   1   6        309.06        373.13        12.02 o
   9   1   6       1300.99       1183.37        19.51 o
  11   1   6        477.98        464.89        16.56 o
  13   1   6        156.89        128.21         8.93 o
  15   1   6        103.90         81.65         8.39 o
  17   1   6         56.59         84.39         8.71 o
 -22   2   6         46.00         47.12        12.00 o
 -20   2   6        106.35        122.70         9.10 o
 -18   2   6         38.26         35.44         5.50 o
 -16   2   6        329.91        310.34        12.32 o
 -14   2   6         62.84         67.14         4.71 o
 -12   2   6         61.31         60.61         3.20 o
 -10   2   6        141.96        130.71         6.15 o
  -8   2   6       3451.20       3509.26        32.22 o
  -6   2   6       5842.20       6009.98        49.97 o
  -4   2   6        142.73        136.20         4.36 o
  -2   2   6       3244.65       3338.89        31.70 o
   0   2   6       1943.22       1982.13        17.91 o
   2   2   6         21.67         15.11         1.49 o
   4   2   6         60.70         47.65         2.94 o
   6   2   6        131.50        149.64         5.09 o
   8   2   6        728.15        702.28        12.60 o
  10   2   6        186.65        160.21         9.25 o
  12   2   6         91.27         65.95         6.54 o
  14   2   6        115.67        113.94         8.39 o
  16   2   6        169.00        186.80        11.22 o
  18   2   6        318.54        381.30        16.00 o
 -21   3   6         65.78         61.81         9.80 o
 -19   3   6         50.76         71.73        10.11 o
 -17   3   6        135.46        134.42        11.77 o
 -15   3   6        391.92        404.13        17.97 o
 -13   3   6        424.88        396.77        28.68 o
 -11   3   6         74.39         69.16         6.21 o
  -9   3   6         98.29        267.05        20.04 o
  -7   3   6       1588.62       1562.34        18.71 o
  -5   3   6        690.90        700.94        11.68 o
  -3   3   6        129.44        238.80         8.20 o
  -1   3   6        282.72        320.56         8.28 o
   1   3   6        246.73        264.45         7.53 o
   3   3   6         20.10          9.28         2.49 o
   5   3   6         31.38         39.59         3.64 o
   7   3   6        307.76        323.71        12.82 o
   9   3   6       4417.51       4315.20        68.67 o
  11   3   6         63.10         55.92         7.45 o
  13   3   6         56.51         66.40         8.32 o
  15   3   6        166.45        176.67        14.31 o
  17   3   6        261.90        351.70        34.21 o
 -20   4   6        105.87         98.16        12.52 o
 -18   4   6          3.85         11.31         5.92 o
 -16   4   6        206.34        186.13        14.36 o
 -14   4   6         17.38         11.06         4.35 o
 -12   4   6        736.05        667.26        15.82 o
 -10   4   6        473.69        468.84        23.36 o
  -8   4   6        333.67        352.32        11.71 o
  -6   4   6       1442.97       1423.93        43.46 o
  -4   4   6        113.48        147.58        13.35 o
  -2   4   6        376.54        407.57        18.56 o
   0   4   6       1496.99       1575.54        25.70 o
   2   4   6         23.70         24.05         4.32 o
   4   4   6        172.74        158.55         9.68 o
   6   4   6          0.92          2.35         3.50 o
   8   4   6       1382.64       1285.03        34.43 o
  10   4   6        528.38        509.80        16.74 o
  12   4   6          9.12          6.48         4.18 o
  14   4   6         76.54         93.25         8.99 o
  16   4   6          2.58         -0.06         4.63 o
 -17   5   6         33.23         49.84         8.55 o
 -15   5   6        489.94        613.41        58.43 o
 -13   5   6        168.27        131.10        25.65 o
 -11   5   6        317.91        327.05        40.61 o
  -9   5   6        930.26        894.14        56.29 o
  -7   5   6        508.75        428.48        29.72 o
  -5   5   6        907.95        884.60        30.93 o
  -3   5   6       1055.34       1040.56        34.80 o
  -1   5   6        504.12        469.58        22.89 o
   1   5   6       1271.07       1197.22        40.97 o
   3   5   6        217.82        219.73        14.29 o
   5   5   6       2080.47       2013.26        43.70 o
   7   5   6        754.16        763.44        26.18 o
   9   5   6          9.20          8.86         2.94 o
  11   5   6         68.73         68.82         8.19 o
  13   5   6         18.52         13.29         5.93 o
 -16   6   6         22.28         14.25        14.25 o
 -14   6   6         13.22         18.53        14.96 o
 -12   6   6         64.53         77.66        22.80 o
 -10   6   6         13.97          7.84        11.40 o
  -8   6   6        301.44        165.30        31.35 o
  -6   6   6         25.57         42.61        11.46 o
  -4   6   6          4.50          2.85         5.54 o
  -2   6   6        363.33        352.83        32.03 o
   0   6   6        228.76        262.83        34.56 o
   2   6   6         94.48         85.46        14.25 o
   4   6   6        124.79        130.74        17.81 o
   6   6   6         87.42        117.81        17.11 o
   8   6   6         22.99         16.88         6.42 o
  10   6   6          1.97         -2.33         4.87 o
  12   6   6         35.90         35.47         9.02 o
 -11   7   6        829.22        918.37        67.69 o
  -9   7   6          0.15        -11.40        11.40 o
  -7   7   6          0.39         -6.41        11.40 o
  -5   7   6        841.44        880.50       120.42 o
  -3   7   6        565.46        685.37        48.45 o
  -1   7   6         24.94         26.36         9.74 o
   1   7   6         28.25         21.45        10.33 o
   3   7   6         30.84         13.93         8.30 o
   5   7   6        264.66        269.56        26.45 o
   7   7   6         39.79         54.98        14.08 o
  -4   8   6        187.88        187.96        25.84 o
  -2   8   6          1.29         19.67        10.41 o
   0   8   6          1.45         19.24        14.25 o
 -23   1   7          5.09         -1.45         6.19 o
 -21   1   7       1000.05       1016.58        29.40 o
 -19   1   7        392.14        391.11        19.10 o
 -17   1   7         48.69         61.98         7.22 o
 -15   1   7       1375.74       1333.70        22.22 o
 -13   1   7        813.75        858.50        13.82 o
 -11   1   7        508.98        522.01        12.95 o
  -9   1   7       2976.36       2997.95        35.11 o
  -7   1   7       4510.04       4642.25        44.49 o
  -5   1   7       5579.60       5316.99        42.16 o
  -3   1   7        339.89        347.41         9.71 o
  -1   1   7          0.37          3.73         1.22 o
   1   1   7       1365.82       1418.59        16.36 o
   3   1   7       4679.15       5021.94        51.85 o
   5   1   7        207.58        231.81         7.60 o
   7   1   7          2.30          1.13         1.68 o
   9   1   7        695.30        672.20        15.26 o
  11   1   7         25.00         22.64         4.25 o
  13   1   7        370.52        354.41        15.20 o
  15   1   7        204.22        199.04        12.67 o
  17   1   7         16.28         20.89         5.75 o
 -22   2   7          2.74          6.49         8.75 o
 -20   2   7         49.95         38.48         8.62 o
 -18   2   7        512.50        507.62        18.49 o
 -16   2   7        242.23        258.83        11.26 o
 -14   2   7          9.49         13.87         2.95 o
 -12   2   7          7.39          4.86         1.83 o
 -10   2   7          9.29         18.71         2.33 o
  -8   2   7       1509.59       1508.87        17.89 o
  -6   2   7       3284.52       3226.00        36.14 o
  -4   2   7        489.72        488.28         8.46 o
  -2   2   7        920.13       1013.79        11.14 o
   0   2   7         21.16         26.52         2.07 o
   2   2   7        236.26        233.78         5.92 o
   4   2   7        392.29        527.63        12.21 o
   6   2   7        134.14        126.71         5.69 o
   8   2   7         93.96         98.90         6.64 o
  10   2   7        311.89        317.04        15.24 o
  12   2   7         10.05         14.33         4.77 o
  14   2   7          0.25         -0.16         2.83 o
  16   2   7         20.61         28.62         5.44 o
 -21   3   7        291.20        281.88        19.65 o
 -19   3   7        145.70        161.90        14.15 o
 -17   3   7       2086.15       2074.83        57.49 o
 -15   3   7         59.77         62.73         8.09 o
 -13   3   7          0.21          5.18         3.73 o
 -11   3   7         11.64          9.70         3.24 o
  -9   3   7        444.17        429.74        10.68 o
  -7   3   7        109.71        123.82         4.54 o
  -5   3   7         79.33        122.23         5.13 o
  -3   3   7        352.97        380.69         8.42 o
  -1   3   7       1345.98       1454.26        19.83 o
   1   3   7         61.43         83.14         5.25 o
   3   3   7        461.59        508.15         9.59 o
   5   3   7        666.07        622.28        19.23 o
   7   3   7       3060.34       3011.95        46.90 o
   9   3   7       1416.83       1454.18        30.57 o
  11   3   7         26.79         13.61         4.82 o
  13   3   7          4.00         -0.04         3.96 o
  15   3   7          0.54          1.85         4.64 o
  17   3   7          0.41          5.16        11.40 o
 -20   4   7         39.62         33.92         9.03 o
 -18   4   7        254.34        229.78        17.43 o
 -16   4   7        127.73        111.01        11.52 o
 -14   4   7        818.44        789.02        33.34 o
 -12   4   7         43.26         50.91         5.55 o
 -10   4   7       1018.69        969.78        21.83 o
  -8   4   7       1250.95       1152.47        39.06 o
  -6   4   7        847.16        845.69        56.29 o
  -4   4   7       1148.69       1127.55        38.83 o
  -2   4   7        564.75        558.59        13.51 o
   0   4   7       1248.27       1147.04        22.11 o
   2   4   7        399.79        409.99        13.03 o
   4   4   7        102.38        109.39         8.75 o
   6   4   7       2187.63       2112.20        45.60 o
   8   4   7         20.31         17.92         4.01 o
  10   4   7        336.49        325.38        25.30 o
  12   4   7        699.70        727.69        31.18 o
  14   4   7          9.34         11.25         5.20 o
 -17   5   7          0.84         -0.86         4.74 o
 -15   5   7          0.30         14.25        13.54 o
 -13   5   7         61.16         84.08        22.80 o
 -11   5   7          1.64         -1.43         8.55 o
  -9   5   7         68.32         80.38        13.79 o
  -7   5   7       1521.24       1353.33        52.01 o
  -5   5   7        759.95        815.80        29.09 o
  -3   5   7        317.62        304.69        21.38 o
  -1   5   7       1420.43       1388.04        41.96 o
   1   5   7       1394.06       1231.88        52.75 o
   3   5   7          8.15          0.69         3.16 o
   5   5   7         34.56         44.67        10.63 o
   7   5   7        118.73        100.29         6.43 o
   9   5   7          2.64          4.42         4.16 o
  11   5   7         10.62         12.89         5.04 o
  13   5   7        186.39        248.33        16.71 o
 -16   6   7          0.07          7.84        13.54 o
 -14   6   7          1.19          2.85        14.25 o
 -12   6   7        463.35        412.48        49.88 o
 -10   6   7         91.16         99.04        24.94 o
  -8   6   7         93.07        116.11        19.95 o
  -6   6   7         31.01         53.28        12.48 o
  -4   6   7          1.76          5.63         7.51 o
  -2   6   7          0.29         -4.26         4.26 o
   0   6   7        287.18        318.90        25.18 o
   2   6   7         41.32         32.99         9.31 o
   4   6   7        186.67        162.32        40.26 o
   6   6   7        463.52        455.43        21.79 o
   8   6   7        130.85        120.90        13.50 o
  10   6   7          4.75         12.53         6.43 o
 -11   7   7         39.96         27.79        19.24 o
  -9   7   7         12.99          9.98        14.96 o
  -7   7   7        240.44        289.70        29.41 o
  -5   7   7          6.83         21.52        10.67 o
  -3   7   7          0.91          4.99         9.98 o
  -1   7   7        145.33        100.45        23.87 o
   1   7   7         45.63         58.58        12.84 o
   3   7   7         27.22         14.11         7.51 o
   5   7   7         22.10         -4.15         9.62 o
   7   7   7        180.42        143.45        19.86 o
  -4   8   7       1647.63       2031.18        95.48 o
  -2   8   7        163.62        242.26        37.05 o
 -22   0   8        713.26        756.41       158.89 o
 -20   0   8       2675.42       2785.76        92.68 o
 -18   0   8         80.43         70.19        10.59 o
 -16   0   8        774.43        783.43        26.94 o
 -14   0   8       1482.04       1542.66        33.94 o
 -12   0   8       1945.20       1878.39        32.19 o
 -10   0   8         75.32         63.64         5.77 o
  -8   0   8        342.26        292.30         7.98 o
  -6   0   8         23.07         19.53         2.78 o
  -4   0   8        683.99        688.96        18.11 o
  -2   0   8         86.27         86.65         5.79 o
   0   0   8        505.93        558.92        14.77 o
   2   0   8       2031.47       2048.21        59.94 o
   4   0   8       8270.34       8917.75       122.39 o
   6   0   8        187.64        184.84        12.41 o
   8   0   8       2584.36       2360.06        47.21 o
  10   0   8       2848.10       2649.95        46.54 o
  12   0   8        224.47        225.30        16.15 o
  14   0   8        282.02        311.93        22.19 o
  16   0   8         28.49         40.89         8.91 o
 -23   1   8         15.09         17.87         9.46 o
 -21   1   8        229.68        243.97        34.25 o
 -19   1   8        550.81        569.68        20.05 o
 -17   1   8        193.49        208.80        11.39 o
 -15   1   8        119.34        134.29        11.20 o
 -13   1   8        379.66        367.40        12.86 o
 -11   1   8        429.19        384.89         7.78 o
  -9   1   8       9756.24       9731.38        80.53 o
  -7   1   8       1115.21       1149.28        16.34 o
  -5   1   8        534.11        510.70         7.31 o
  -3   1   8         75.91         76.97         4.27 o
  -1   1   8        310.34        272.84         7.09 o
   1   1   8       1320.30       1382.47        18.68 o
   3   1   8        226.18        272.72         7.45 o
   5   1   8        526.17        536.43        11.32 o
   7   1   8         28.19         26.62         3.95 o
   9   1   8       1437.89       1499.79        25.00 o
  11   1   8       1637.80       1479.63        26.25 o
  13   1   8         91.23         69.38         7.56 o
  15   1   8          0.08         -0.12         3.40 o
  17   1   8        471.48        559.48        30.05 o
 -22   2   8        282.01        305.70        26.83 o
 -20   2   8         12.86          8.34         4.60 o
 -18   2   8        856.63        875.66        20.50 o
 -16   2   8       1233.96       1307.70        24.88 o
 -14   2   8        231.47        229.06         9.66 o
 -12   2   8          1.72         -1.41         1.92 o
 -10   2   8       1565.29       1655.73        17.63 o
  -8   2   8       7079.95       7111.83        53.31 o
  -6   2   8      15920.54      16115.13       115.63 o
  -4   2   8       3777.89       3960.02        30.88 o
  -2   2   8        130.12        135.48         4.14 o
   0   2   8          1.02          1.76         1.09 o
   2   2   8        861.77        865.49        19.30 o
   4   2   8         42.48         40.39         3.03 o
   6   2   8        371.88        391.06         9.42 o
   8   2   8        911.88        871.52        24.74 o
  10   2   8        688.98        670.05        17.18 o
  12   2   8        759.52        681.04        20.87 o
  14   2   8        219.37        211.75        11.78 o
  16   2   8          3.72         10.65         4.91 o
 -21   3   8          2.28          3.17         5.95 o
 -19   3   8        141.98        134.23        13.06 o
 -17   3   8         43.06         37.79         7.38 o
 -15   3   8        965.86        883.97        24.31 o
 -13   3   8        117.52        115.07         9.92 o
 -11   3   8        256.79        270.49        13.12 o
  -9   3   8         28.41         20.05         3.36 o
  -7   3   8         36.79         40.61         2.77 o
  -5   3   8        241.86        231.45         7.30 o
  -3   3   8         15.06          3.86         1.74 o
  -1   3   8       3936.09       3945.22        43.05 o
   1   3   8         54.43         57.37         5.95 o
   3   3   8        859.80        868.07        14.25 o
   5   3   8       1519.45       1521.66        28.37 o
   7   3   8       4066.51       4007.51        58.88 o
   9   3   8         47.56         42.53         6.58 o
  11   3   8        131.12        102.73         9.98 o
  13   3   8        146.23        204.71        14.65 o
  15   3   8         97.01        107.27        11.45 o
 -20   4   8          3.16          9.22         6.42 o
 -18   4   8         24.88         28.66         7.20 o
 -16   4   8         55.69         59.08         8.74 o
 -14   4   8         28.84         35.21         6.79 o
 -12   4   8        353.51        342.94        31.99 o
 -10   4   8        147.28        172.91         9.84 o
  -8   4   8        366.15        419.09        12.23 o
  -6   4   8        882.56        821.10        15.32 o
  -4   4   8         12.79         22.30         2.96 o
  -2   4   8          1.53          0.21         2.16 o
   0   4   8        183.47        188.66        12.55 o
   2   4   8       1998.10       1879.29        33.59 o
   4   4   8       1072.52       1125.54        30.42 o
   6   4   8        163.61        192.78        15.33 o
   8   4   8       1166.66       1072.70        23.07 o
  10   4   8        292.75        305.55        19.03 o
  12   4   8         53.02         45.81        11.21 o
  14   4   8         40.67         39.80         7.38 o
 -17   5   8          2.52         -1.96         6.41 o
 -15   5   8        149.71        116.85        26.36 o
 -13   5   8        497.13        431.00        48.45 o
 -11   5   8         98.69         76.24        21.38 o
  -9   5   8       1280.57       1197.60        58.43 o
  -7   5   8        744.24        607.00        39.90 o
  -5   5   8         77.29         83.26        14.04 o
  -3   5   8        155.91        164.35        15.75 o
  -1   5   8        951.89        852.53        31.63 o
   1   5   8       1709.15       1789.66        41.96 o
   3   5   8       1101.34       1068.68        29.51 o
   5   5   8         90.21         91.09         9.05 o
   7   5   8         68.00         56.28         9.57 o
   9   5   8        104.13        111.10        13.00 o
  11   5   8         22.73         19.48         5.89 o
  13   5   8         24.34         31.09         7.23 o
 -16   6   8         16.05         10.69        14.25 o
 -14   6   8          3.01          4.99        12.11 o
 -12   6   8          1.93          4.28        12.83 o
 -10   6   8          4.93          7.84        14.96 o
  -8   6   8         74.80        105.87        17.38 o
  -6   6   8        180.67        149.63        25.65 o
  -4   6   8        508.07        616.97        55.58 o
  -2   6   8         46.74         43.40         9.93 o
   0   6   8        202.79        170.83        30.28 o
   2   6   8        269.89        267.25        23.83 o
   4   6   8          0.89          0.24         4.06 o
   6   6   8          6.05         15.34         5.85 o
   8   6   8         16.96         16.09         6.83 o
  10   6   8         58.25         73.38        11.70 o
 -11   7   8          0.41         -9.26        13.54 o
  -9   7   8         55.01         24.23        17.10 o
  -7   7   8          1.44         -6.22         6.99 o
  -5   7   8        148.12        164.59        29.93 o
  -3   7   8        115.01        109.73        24.94 o
  -1   7   8        220.95        255.79        38.48 o
   1   7   8         24.50         30.94        17.81 o
   3   7   8         36.76         51.09        13.17 o
   5   7   8         70.05         74.67        34.20 o
 -23   1   9         58.06         49.78         9.65 o
 -21   1   9        218.64        225.35        16.06 o
 -19   1   9        659.22        671.48        21.85 o
 -17   1   9        164.25        173.53        10.36 o
 -15   1   9        163.07        151.92        10.94 o
 -13   1   9       1405.16       1450.74        22.50 o
 -11   1   9         38.89         38.43         3.84 o
  -9   1   9       1141.47       1168.90        15.24 o
  -7   1   9       4509.71       4524.66        38.31 o
  -5   1   9       1265.05       1297.63        14.72 o
  -3   1   9       1047.83       1019.88        12.02 o
  -1   1   9        200.62        204.13         5.64 o
   1   1   9         94.29         96.93         4.82 o
   3   1   9       4842.19       5110.28        50.30 o
   5   1   9         98.73         82.20         6.02 o
   7   1   9        356.18        358.67        12.55 o
   9   1   9        203.17        179.77         9.89 o
  11   1   9         45.55         18.69         4.33 o
  13   1   9          2.49          5.14         3.94 o
  15   1   9        155.71        166.44        12.72 o
  17   1   9         60.43         82.49        12.54 o
 -22   2   9         25.70         41.70         8.23 o
 -20   2   9          1.79         -3.93         3.93 o
 -18   2   9        734.63        739.72        19.08 o
 -16   2   9          1.34          2.14         3.02 o
 -14   2   9         21.15         18.96         4.39 o
 -12   2   9        704.47        710.07        12.90 o
 -10   2   9       1049.54       1089.57        14.13 o
  -8   2   9      12553.87      12082.06        90.89 o
  -6   2   9          8.28         11.66         1.30 o
  -4   2   9        401.24        387.15         7.50 o
  -2   2   9        966.10       1097.27        13.16 o
   0   2   9       3464.17       3679.02        32.71 o
   2   2   9        334.56        302.18        11.80 o
   4   2   9       1232.72       1112.68        18.52 o
   6   2   9       3112.91       3111.03        38.51 o
   8   2   9       1163.37       1090.52        22.19 o
  10   2   9        123.68        111.21         9.77 o
  12   2   9         23.12         31.47         5.53 o
  14   2   9        205.46        248.06        13.18 o
  16   2   9        116.05        133.57        10.65 o
 -21   3   9         19.57         29.73         9.87 o
 -19   3   9        320.01        318.65        20.00 o
 -17   3   9         24.90         17.17         5.80 o
 -15   3   9        391.92        501.23        18.33 o
 -13   3   9        293.69        287.32        15.43 o
 -11   3   9        103.74         87.36         6.98 o
  -7   3   9         13.28         11.39         2.67 o
  -5   3   9        698.34        729.89        13.15 o
  -3   3   9       1860.13       2061.00        26.71 o
  -1   3   9         74.47         72.00         5.14 o
   1   3   9          0.58          2.38         1.03 o
   3   3   9        757.54        699.55        14.28 o
   5   3   9         33.27         35.56         5.29 o
   7   3   9        431.80        382.53        15.42 o
   9   3   9         15.10         19.13         5.02 o
  11   3   9        115.02        127.16        11.54 o
  13   3   9         52.09         67.89        12.24 o
  15   3   9         91.42        108.36        11.87 o
 -20   4   9          1.63         -0.45         5.86 o
 -18   4   9         96.19        108.57        13.71 o
 -16   4   9         13.72         13.62         5.90 o
 -14   4   9          0.00         -1.77         4.12 o
 -12   4   9         77.35         70.17         7.94 o
 -10   4   9       1209.95       1189.04        24.74 o
  -8   4   9         55.56         52.88         6.07 o
  -6   4   9        498.86        510.79        15.07 o
  -4   4   9        491.65        469.53        15.11 o
  -2   4   9        131.08        175.72        10.16 o
   0   4   9         82.49         64.99         6.72 o
   2   4   9          1.27          1.12         3.41 o
   4   4   9        619.33        599.89        21.90 o
   6   4   9        892.12        839.08        27.41 o
   8   4   9         62.09         46.04         5.84 o
  10   4   9        358.99        394.63        19.32 o
  12   4   9         25.66         25.70         5.96 o
  14   4   9         82.97        124.08        17.59 o
 -17   5   9         31.10         19.33         7.33 o
 -15   5   9        113.38        120.42        28.50 o
 -13   5   9          0.84          0.71        10.69 o
 -11   5   9        501.49        408.20        48.45 o
  -9   5   9       1243.26       1265.62        56.65 o
  -7   5   9        419.02        445.25        42.04 o
  -5   5   9        663.61        764.46        46.31 o
  -3   5   9        168.93        191.68        29.21 o
  -1   5   9        255.27        253.88        10.19 o
   1   5   9        546.30        464.77        14.61 o
   3   5   9        131.01        132.02         9.57 o
   5   5   9         86.68        104.74        12.06 o
   7   5   9         19.81         13.75         6.00 o
   9   5   9          3.75         15.00         6.38 o
  11   5   9        165.16        155.68        16.54 o
 -16   6   9        115.61        126.83        30.64 o
 -14   6   9        395.09        438.84        52.73 o
 -12   6   9          0.08         -9.98        10.69 o
 -10   6   9          2.54         -5.39         5.39 o
  -8   6   9        120.29        126.93        24.58 o
  -6   6   9        196.28        199.51        30.64 o
  -4   6   9         15.10         14.25        11.40 o
  -2   6   9         35.31         43.04         9.93 o
   0   6   9        563.28        606.37        29.32 o
   2   6   9       2162.14       2069.91        59.63 o
   4   6   9          0.47         -0.62         3.95 o
   6   6   9        122.75        158.69        30.11 o
   8   6   9          1.44         -4.62         4.62 o
 -11   7   9          0.07          4.28        15.68 o
  -9   7   9        212.47        234.33        30.28 o
  -7   7   9        179.73        183.26        28.86 o
  -5   7   9         72.36         71.25        20.66 o
  -3   7   9         40.18         30.64        14.96 o
  -1   7   9        251.01        232.99        35.63 o
   1   7   9         10.23          6.45        14.96 o
   3   7   9          0.01         -0.69         7.29 o
   5   7   9        307.37        377.02        31.97 o
 -22   0  10        803.74        760.83        41.65 o
 -20   0  10        173.98        190.15        18.83 o
 -18   0  10        517.23        516.28        24.07 o
 -16   0  10         52.57         58.13         9.74 o
 -14   0  10         12.66         21.72         7.98 o
 -12   0  10          7.21          2.66         2.60 o
 -10   0  10          1.03         41.78         8.03 o
  -8   0  10         68.23         57.38         5.42 o
  -6   0  10       1242.51       1165.70        21.69 o
  -4   0  10        521.24        527.33        14.71 o
  -2   0  10       7602.35       7727.91        92.18 o
   0   0  10       1201.31       1213.59        26.31 o
   2   0  10        188.46        196.57        11.04 o
   4   0  10        787.10        706.64        21.12 o
   6   0  10        750.04        729.56        22.88 o
   8   0  10        314.01        246.51        28.39 o
  10   0  10       4350.90       3704.35        81.11 o
  12   0  10         73.69         80.06        10.52 o
  14   0  10         86.51         85.04        11.73 o
  16   0  10          2.88         -2.42         8.16 o
 -23   1  10         37.55         42.67         9.24 o
 -21   1  10         49.13         32.60        12.34 o
 -19   1  10         16.64         15.57         6.37 o
 -17   1  10          1.43          2.35         4.10 o
 -15   1  10        259.60        269.64        11.38 o
 -13   1  10          8.03         12.12         3.13 o
 -11   1  10       1245.31       1255.36        20.01 o
  -9   1  10         43.26         38.95         3.68 o
  -7   1  10       1015.67       1054.89        13.24 o
  -5   1  10        264.75        287.16         7.30 o
  -3   1  10          4.78          3.57         1.27 o
  -1   1  10        179.10        147.76         5.55 o
   1   1  10       1374.34       1425.55        19.63 o
   3   1  10        484.58        412.32        10.10 o
   5   1  10        120.02        115.85        11.00 o
   7   1  10        212.35        206.65        11.20 o
   9   1  10         61.90         66.70         6.47 o
  11   1  10         43.91         45.76         6.34 o
  13   1  10         10.08         12.49         4.74 o
  15   1  10          4.26          1.25         3.90 o
 -22   2  10        844.88        923.74        26.47 o
 -20   2  10        212.99        179.33        12.16 o
 -18   2  10        142.11        161.50        10.20 o
 -16   2  10        674.28        696.94        22.83 o
 -14   2  10          9.72          9.15         5.07 o
 -12   2  10       1577.65       1582.26        23.39 o
 -10   2  10       3231.11       3339.89        31.98 o
  -8   2  10       5263.12       5286.60        44.87 o
  -6   2  10       4367.86       4369.30        36.56 o
  -4   2  10          0.13         -0.11         1.00 o
  -2   2  10        389.11        471.29         8.27 o
   0   2  10         25.60         26.23         3.05 o
   2   2  10       3586.81       3559.16        38.77 o
   4   2  10        233.22        241.03        11.29 o
   6   2  10        900.86        866.27        17.74 o
   8   2  10       1062.23        945.76        21.11 o
  10   2  10        136.99        138.49        11.48 o
  12   2  10          0.53          1.75         3.56 o
  14   2  10        119.70        149.93        10.51 o
 -21   3  10         12.52         17.81         8.89 o
 -19   3  10        119.56        102.91        16.76 o
 -17   3  10          0.13          1.10         4.42 o
 -15   3  10        487.47        470.72        20.77 o
 -13   3  10         52.93         48.85         6.95 o
 -11   3  10        222.88        224.97        11.77 o
  -9   3  10        762.94        786.69        22.87 o
  -7   3  10        222.47        253.81        11.19 o
  -5   3  10        233.44        233.31        10.01 o
  -3   3  10        343.94        351.44        12.52 o
  -1   3  10        702.93        704.14        15.56 o
   1   3  10          9.55          6.21         1.85 o
   3   3  10        211.06        194.78        16.63 o
   5   3  10        289.64        302.83        13.93 o
   7   3  10       1190.03       1155.39        27.00 o
   9   3  10         94.79         85.14         9.04 o
  11   3  10         45.11         51.83        13.11 o
  13   3  10        371.74        455.97        26.43 o
 -20   4  10        449.28        428.29        25.16 o
 -18   4  10          4.34         -4.53         4.53 o
 -16   4  10        452.61        434.97        20.09 o
 -14   4  10          4.37          5.43         4.42 o
 -12   4  10        136.38        129.40        10.51 o
 -10   4  10       1377.01       1342.84        33.38 o
  -8   4  10        846.91        782.33        26.02 o
  -6   4  10         85.71        108.40        10.05 o
  -4   4  10       3393.33       3379.52        56.33 o
  -2   4  10        205.30        181.00        12.25 o
   0   4  10        416.76        401.85        17.17 o
   2   4  10        569.22        505.86        19.40 o
   4   4  10        769.75        719.97        24.59 o
   6   4  10        562.19        552.89        22.43 o
   8   4  10         93.72        111.60        15.25 o
  10   4  10        112.56        105.85        14.50 o
  12   4  10        222.19        201.57        14.48 o
 -17   5  10        154.73        133.49        14.29 o
 -15   5  10        174.57        169.50        21.02 o
 -13   5  10          1.09         -2.85         9.26 o
 -11   5  10         21.72          7.66         7.00 o
  -9   5  10        284.97        231.98        24.04 o
  -7   5  10        328.87        299.26        34.91 o
  -5   5  10         68.42        128.97        23.51 o
  -3   5  10         11.80         12.77         4.04 o
  -1   5  10        661.96        706.14        21.33 o
   1   5  10        679.37        610.54        21.65 o
   3   5  10         14.92         18.06         6.04 o
   5   5  10         21.77          9.40         5.48 o
   7   5  10        283.48        325.48        24.13 o
   9   5  10          9.20         21.60         7.61 o
  11   5  10          1.47         -0.21         5.89 o
 -14   6  10          6.99          2.14        11.40 o
 -12   6  10        118.48         81.23        23.51 o
 -10   6  10         13.99         61.99        21.38 o
  -8   6  10          6.56         11.54         6.87 o
  -6   6  10         56.71         69.83        19.24 o
  -4   6  10         58.67         61.28        19.24 o
  -2   6  10          6.05          6.41         9.26 o
   0   6  10          5.15          0.45         5.47 o
   2   6  10        193.04        208.30        14.36 o
   4   6  10         78.77         76.88        10.36 o
   6   6  10        179.37        250.51        31.50 o
   8   6  10          1.11          7.54         5.79 o
 -11   7  10          0.28         -1.43        14.25 o
  -9   7  10        209.43        220.98        49.88 o
  -7   7  10        841.21        951.85        60.56 o
  -5   7  10         10.53         12.83        12.83 o
  -3   7  10          3.78         -3.56         9.98 o
  -1   7  10        173.89        159.60        29.93 o
   1   7  10         27.85         40.61        18.53 o
   3   7  10        207.50        221.54        24.12 o
 -23   1  11        979.92        961.46        34.56 o
 -21   1  11          0.98         -0.47         5.42 o
 -19   1  11        240.30        218.95        16.84 o
 -17   1  11        332.79        364.05        17.66 o
 -15   1  11        687.41        679.17        15.77 o
 -13   1  11        126.66        113.35         7.13 o
 -11   1  11         93.95        106.69         9.39 o
  -9   1  11          5.09          2.48         1.37 o
  -7   1  11       1099.14       1182.43        14.91 o
  -5   1  11        155.85        176.97         5.75 o
  -3   1  11          0.46         -0.91         1.10 o
  -1   1  11        470.55        496.51         9.85 o
   1   1  11        191.86        218.24        10.32 o
   3   1  11       1857.41       1817.40        27.10 o
   5   1  11        275.01        284.58        11.57 o
   7   1  11        116.02        102.24         8.46 o
   9   1  11          6.40         -1.86         2.91 o
  11   1  11          3.75         10.79         4.71 o
  13   1  11         38.67         19.52         5.06 o
  15   1  11         33.26         42.86         9.59 o
 -22   2  11        140.84        138.66        11.99 o
 -20   2  11         15.82         23.04         8.64 o
 -18   2  11         47.44         44.12         8.84 o
 -16   2  11        185.57        189.33        15.37 o
 -14   2  11        306.24        293.46        11.96 o
 -12   2  11        734.58        724.26        31.60 o
 -10   2  11        118.79        128.50         6.19 o
  -8   2  11         37.93         41.53         3.52 o
  -6   2  11          9.95          7.27         1.71 o
  -4   2  11        102.45        137.94         5.09 o
  -2   2  11         49.25         42.28         4.63 o
   0   2  11        649.03        719.83        14.00 o
   2   2  11         42.46         51.62         5.27 o
   4   2  11        540.80        527.37        14.46 o
   6   2  11         80.58         80.32         7.08 o
   8   2  11          1.85          1.08         2.90 o
  10   2  11         32.60         33.10         5.72 o
  12   2  11         95.29        102.46         9.25 o
  14   2  11         47.90         74.22        11.91 o
 -21   3  11          1.91          1.03         7.53 o
 -19   3  11         61.53         46.91        12.06 o
 -17   3  11         12.08          9.75         5.28 o
 -15   3  11         33.15         22.64         7.35 o
 -13   3  11         90.80         88.51         9.07 o
 -11   3  11       4026.89       4030.12        53.67 o
  -9   3  11       1885.08       1904.73        34.03 o
  -7   3  11        382.23        365.25        15.63 o
  -5   3  11        610.80        609.28        12.90 o
  -3   3  11        201.14        199.97        14.70 o
  -1   3  11        198.98        197.78         4.79 o
   1   3  11       1135.64       1083.83        18.58 o
   3   3  11          3.79          2.18         2.80 o
   5   3  11       3763.02       3739.41        56.64 o
   7   3  11        538.00        492.48        21.35 o
   9   3  11        676.66        648.87        21.82 o
  11   3  11         93.74         97.56        15.03 o
  13   3  11         98.83        112.47        14.16 o
 -20   4  11         15.86         19.25         8.57 o
 -18   4  11          1.54         -4.95         5.06 o
 -16   4  11         58.94         48.66         8.51 o
 -14   4  11         14.14          7.08         4.87 o
 -12   4  11       2881.96       2836.54        45.82 o
 -10   4  11         64.45         66.84        10.44 o
  -8   4  11          0.77          0.46         4.63 o
  -6   4  11        404.96        431.76        20.54 o
  -4   4  11       1288.84       1187.86        29.45 o
  -2   4  11       1217.19       1250.66        30.01 o
   0   4  11        505.53        472.28        18.13 o
   2   4  11        342.60        342.07        18.12 o
   4   4  11         50.42         57.26        10.69 o
   6   4  11        810.14        842.43        19.08 o
   8   4  11         68.24         88.47         8.70 o
  10   4  11        116.03        138.65        11.79 o
  12   4  11        217.37        259.29        16.87 o
 -17   5  11        190.61        191.78        17.69 o
 -15   5  11         10.52          9.55         5.59 o
 -13   5  11         25.36         30.27         6.06 o
 -11   5  11         24.37         10.04         8.91 o
  -9   5  11         48.42         71.96        17.81 o
  -7   5  11          1.51         -3.56         7.13 o
  -5   5  11       1086.62       1050.22        21.86 o
  -3   5  11          1.08          0.45         3.94 o
  -1   5  11       1084.27        982.92        27.02 o
   1   5  11         73.95         70.78         9.21 o
   3   5  11        251.99        244.03        24.77 o
   5   5  11         57.48         62.43        12.99 o
   7   5  11         36.14         28.73         8.04 o
   9   5  11         41.38         42.20         9.85 o
 -12   6  11          5.41         -3.56        10.69 o
 -10   6  11         64.64         49.14        13.34 o
  -8   6  11         17.77         27.79        14.25 o
  -6   6  11        120.53        171.72        29.93 o
  -4   6  11        452.06        492.28        51.30 o
  -2   6  11          2.30         -0.71         8.55 o
   0   6  11         16.08         31.74         4.90 o
   2   6  11        439.93        396.82        19.59 o
   4   6  11         64.20         73.48        10.34 o
   6   6  11          6.25         15.21         6.51 o
  -9   7  11         24.54         21.82        16.39 o
  -7   7  11          0.07          5.70        11.40 o
  -5   7  11         50.10         86.93        23.51 o
  -3   7  11         17.35         20.66        14.96 o
  -1   7  11         13.21          0.71        12.11 o
   1   7  11         29.48         11.40        12.83 o
   3   7  11          3.46          4.07         7.70 o
 -22   0  12        774.01        686.74        87.64 o
 -20   0  12          0.95          4.72         6.55 o
 -18   0  12        219.97        229.58        23.65 o
 -16   0  12        915.33        960.30        31.15 o
 -14   0  12       3732.39       3692.94        69.01 o
 -12   0  12        171.89        532.18        34.20 o
 -10   0  12        212.66        226.09        10.12 o
  -8   0  12          0.05          0.53         2.37 o
  -6   0  12         87.68        162.61        11.52 o
  -4   0  12       2618.04       2763.26        42.16 o
  -2   0  12       1860.13       1929.49        32.95 o
   0   0  12       1651.99       1847.15        37.35 o
   2   0  12        302.15        281.74        14.40 o
   4   0  12        903.76        863.74        25.51 o
   6   0  12       5007.98       4994.80        83.95 o
   8   0  12          8.09         22.16         8.19 o
  10   0  12         17.77         27.54         8.39 o
  12   0  12          3.68         22.14         8.72 o
  14   0  12         89.77         55.72        12.73 o
 -23   1  12        199.03        185.64        22.06 o
 -21   1  12        457.53        450.92        24.57 o
 -19   1  12        165.47        155.35        12.52 o
 -17   1  12         96.36         95.50         9.79 o
 -15   1  12         42.95         48.79         7.33 o
 -13   1  12         37.63         46.12         5.91 o
 -11   1  12         34.27         29.67         4.84 o
  -9   1  12        345.26        338.96        10.06 o
  -7   1  12        381.72        372.83         8.07 o
  -5   1  12       2041.66       2156.19        23.25 o
  -3   1  12        108.74         73.55         4.51 o
  -1   1  12       2891.80       2931.22        33.85 o
   1   1  12          9.64          7.16         2.53 o
   3   1  12         56.11         60.48         5.57 o
   5   1  12        510.26        504.68        15.06 o
   7   1  12       1071.93        982.16        22.56 o
   9   1  12         13.34         12.01         3.91 o
  11   1  12         87.34         71.59         9.98 o
  13   1  12        300.76        331.13        18.06 o
 -22   2  12          0.37         -4.93         5.75 o
 -20   2  12        803.23        789.77        22.94 o
 -18   2  12        474.14        465.39        17.91 o
 -16   2  12        112.27        124.90         8.98 o
 -14   2  12        475.69        462.52        16.12 o
 -12   2  12       1099.33       1077.00        19.61 o
 -10   2  12        953.88        917.09        17.81 o
  -8   2  12       4003.55       4099.18        40.31 o
  -6   2  12        483.46        484.50         8.74 o
  -4   2  12       1163.48       1147.23        15.91 o
  -2   2  12         10.02          6.24         2.02 o
   0   2  12       2343.85       2417.12        31.86 o
   2   2  12        313.67        293.85        12.12 o
   4   2  12          1.24          2.91         2.94 o
   6   2  12       1061.14        988.63        21.94 o
   8   2  12        145.92        121.79         9.41 o
  10   2  12          1.12          0.73         4.13 o
  12   2  12          2.21          7.36         4.31 o
  14   2  12         82.89         93.83        10.07 o
 -21   3  12          6.56         12.17         9.41 o
 -19   3  12       1056.26        998.03        41.80 o
 -17   3  12         13.54          1.07         5.17 o
 -15   3  12        168.85        247.46        17.45 o
 -13   3  12          0.18         -3.00         3.89 o
 -11   3  12       6332.28       6219.47        83.46 o
  -9   3  12         21.36         36.04         5.57 o
  -7   3  12         33.16         35.05         6.85 o
  -5   3  12        799.83        790.47        18.36 o
  -3   3  12        670.29        716.70        22.73 o
  -1   3  12         86.65         78.45         4.26 o
   1   3  12          1.99          2.06         1.73 o
   3   3  12       2139.84       1943.64        24.64 o
   5   3  12       1314.77       1395.55        31.26 o
   7   3  12         10.06         10.79         4.30 o
   9   3  12         47.47         47.44         8.24 o
  11   3  12         92.65        106.52        12.03 o
  13   3  12        126.00        161.09        17.30 o
 -20   4  12         16.35         40.91        11.97 o
 -18   4  12        350.59        374.85        22.78 o
 -16   4  12         33.13         32.12         7.59 o
 -14   4  12        259.11        264.73        35.19 o
 -12   4  12          0.03         18.75         4.62 o
 -10   4  12        271.87        300.30        37.76 o
  -8   4  12         96.87         99.76        18.88 o
  -6   4  12        544.02        488.40        23.03 o
  -4   4  12       1449.09       1463.40        43.47 o
  -2   4  12       1930.79       1772.32        38.22 o
   0   4  12        103.46         72.37         8.79 o
   2   4  12        233.14        261.13        17.73 o
   4   4  12        660.79        587.30        22.95 o
   6   4  12        289.44        245.89        11.83 o
   8   4  12          3.29          1.96         3.86 o
  10   4  12        317.72        357.78        25.28 o
 -17   5  12         61.08         48.00        22.80 o
 -15   5  12         30.96         26.53         8.19 o
 -13   5  12          0.08          4.22         4.68 o
 -11   5  12          0.04          0.98         2.66 o
  -9   5  12        181.01        171.04        14.60 o
  -7   5  12         17.90         24.50         4.28 o
  -5   5  12         14.16          6.70         6.06 o
  -3   5  12          4.44          4.95        11.04 o
  -1   5  12        263.69        276.81        17.19 o
   1   5  12         88.42         94.02        10.81 o
   3   5  12          7.51          5.23         4.19 o
   5   5  12        181.28        221.65        18.36 o
   7   5  12         17.17         12.07         6.27 o
   9   5  12        131.88        121.55        15.52 o
 -14   6  12         20.76         22.80        19.95 o
 -12   6  12         88.26        114.53        22.44 o
 -10   6  12         30.24         15.75        10.04 o
  -8   6  12        248.91        309.23        39.19 o
  -6   6  12          0.38         14.96        11.40 o
  -4   6  12         13.84         12.11        13.54 o
  -2   6  12        207.44        212.33        34.20 o
   0   6  12         56.01         63.36        15.32 o
   2   6  12        131.85        180.61        20.91 o
   4   6  12         47.47         36.42         8.91 o
   6   6  12        136.73        198.15        18.96 o
  -9   7  12         33.88         13.42        10.25 o
  -7   7  12        181.85        175.28        31.35 o
  -5   7  12        358.63        484.44        54.15 o
  -3   7  12        506.16        671.83        65.55 o
  -1   7  12          3.81          0.00        10.69 o
   1   7  12         78.93        122.55        28.50 o
 -21   1  13        104.09         98.47        11.56 o
 -19   1  13         75.32         80.77        10.06 o
 -17   1  13        208.01        218.37        13.87 o
 -15   1  13        554.00        545.79        24.54 o
 -13   1  13        611.11        632.73        14.94 o
 -11   1  13        201.90        189.31         9.46 o
  -9   1  13        689.96        683.21        14.31 o
  -7   1  13        430.55        487.21        10.23 o
  -5   1  13          0.26          0.22         1.55 o
  -3   1  13        241.11        284.95        14.50 o
  -1   1  13       1432.58       1446.22        23.02 o
   1   1  13       1514.41       1587.53        25.32 o
   3   1  13         74.92         82.80         7.15 o
   5   1  13       1065.57       1043.21        22.87 o
   7   1  13        789.64        729.48        19.68 o
   9   1  13         34.70          9.66         4.30 o
  11   1  13         38.33         41.68         8.54 o
  13   1  13         34.30         41.92         7.24 o
 -22   2  13        136.35        125.70        16.71 o
 -20   2  13         33.19         25.36         5.85 o
 -18   2  13          0.76          4.91         4.31 o
 -16   2  13          0.03         -0.63         3.91 o
 -14   2  13        298.65        291.29        19.36 o
 -12   2  13       3886.01       3678.64        44.88 o
 -10   2  13        146.13        143.19         8.64 o
  -8   2  13        139.92        127.15         7.21 o
  -6   2  13          8.63          7.16         2.06 o
  -4   2  13        228.56        229.42         8.44 o
  -2   2  13        107.64        118.97         7.03 o
   0   2  13        102.15         96.11         7.18 o
   2   2  13        850.15        865.09        24.00 o
   4   2  13        993.82        890.01        23.12 o
   6   2  13         20.18         15.81         4.17 o
   8   2  13         69.63         71.84         8.39 o
  10   2  13        515.61        578.73        18.54 o
  12   2  13         12.69         20.33         5.60 o
 -21   3  13        293.49        239.56        48.81 o
 -19   3  13         52.45         58.42        13.52 o
 -17   3  13         65.90         48.84         9.93 o
 -15   3  13        504.90        503.74        22.90 o
 -13   3  13       1911.84       1791.28        36.54 o
 -11   3  13        370.04        392.80        18.02 o
  -9   3  13       1245.29       1225.70        62.55 o
  -7   3  13          0.04          2.49         4.53 o
  -5   3  13        159.87        159.34        16.03 o
  -3   3  13         43.42         40.28         4.31 o
  -1   3  13          2.84          7.14         2.95 o
   1   3  13        241.47        230.63        16.01 o
   3   3  13       2671.27       2577.71        37.77 o
   5   3  13         43.36         32.74         4.29 o
   7   3  13         63.09         42.24         6.97 o
   9   3  13          0.82          0.88         4.02 o
  11   3  13         40.31         47.47         8.38 o
 -18   4  13        263.92        252.38        20.69 o
 -16   4  13        286.35        269.35        18.66 o
 -14   4  13          0.16         -1.13         6.65 o
 -12   4  13         79.06         78.89        10.74 o
 -10   4  13         63.37         71.78        11.64 o
  -8   4  13       1173.37       1170.85        38.99 o
  -6   4  13        249.64        266.85        21.88 o
  -4   4  13        233.96        176.48        17.55 o
  -2   4  13        552.29        574.26        20.22 o
   0   4  13        204.61        228.87        20.62 o
   2   4  13         20.40         11.30         6.24 o
   4   4  13        581.42        566.52        33.45 o
   6   4  13        236.76        220.23        11.43 o
   8   4  13          2.63          3.73         4.37 o
  10   4  13          6.68         11.03         5.49 o
 -17   5  13        149.72        154.27        16.60 o
 -15   5  13         43.95         29.95         8.06 o
 -13   5  13          3.53         -2.18         4.34 o
 -11   5  13         50.41         63.24        10.88 o
  -9   5  13         20.18          7.99         5.34 o
  -7   5  13        357.67        319.37        18.77 o
  -5   5  13         82.96         87.42        13.18 o
  -3   5  13        317.22        346.12        34.52 o
  -1   5  13         34.65         40.78         8.45 o
   1   5  13         45.30         43.36         8.10 o
   3   5  13        208.46        184.79        15.87 o
   5   5  13        412.76        433.19        25.79 o
   7   5  13        136.99        125.57        14.62 o
 -12   6  13        139.39        111.40        31.35 o
 -10   6  13        121.64        106.70        18.81 o
  -8   6  13        183.79        186.68        32.06 o
  -6   6  13         36.67         57.00        19.24 o
  -4   6  13          9.49         27.79        14.25 o
  -2   6  13        378.06        343.85        16.48 o
   0   6  13         88.91        137.45        15.75 o
   2   6  13         12.47         17.45         6.66 o
   4   6  13          2.32         -4.21         4.80 o
  -7   7  13         14.26         39.90        18.53 o
  -5   7  13         29.12         22.09        16.39 o
  -3   7  13        165.37        176.70        33.49 o
 -22   0  14        897.44        814.51        43.69 o
 -20   0  14          5.66          7.11         6.82 o
 -18   0  14        344.74        383.09        26.81 o
 -16   0  14        244.57        250.23        19.34 o
 -14   0  14        573.18        887.58        36.98 o
 -12   0  14        696.46        743.23        25.71 o
 -10   0  14        813.47        801.36        20.00 o
  -8   0  14        977.16        982.30        22.45 o
  -6   0  14        941.27        989.82        22.50 o
  -4   0  14        583.16        567.43        21.39 o
  -2   0  14        260.35        287.92        18.80 o
   0   0  14        258.78        285.01        20.99 o
   2   0  14       1282.65       1279.08        32.98 o
   4   0  14        178.17        156.24        13.78 o
   6   0  14       1195.49       1078.28        36.92 o
   8   0  14        116.10         80.99        12.84 o
  10   0  14        503.84        448.43        30.40 o
  12   0  14          4.54          7.85         6.48 o
 -21   1  14        426.35        496.47        23.30 o
 -19   1  14        591.29        598.06        23.04 o
 -17   1  14         36.55         34.51         6.61 o
 -15   1  14        132.89        129.52        10.68 o
 -13   1  14        203.71        228.00        13.26 o
 -11   1  14        387.57        400.05        11.92 o
  -9   1  14         28.99         20.07         3.44 o
  -7   1  14        881.64        890.84        14.83 o
  -5   1  14        478.95        471.22        10.61 o
  -3   1  14         51.97         62.94         5.13 o
  -1   1  14         83.22        103.04         7.03 o
   1   1  14         30.46         30.26         4.41 o
   3   1  14       1924.30       1930.75        32.74 o
   5   1  14        254.84        232.42        15.62 o
   7   1  14         41.89         43.75         6.60 o
   9   1  14        104.73         92.71         9.87 o
  11   1  14         46.75         49.99         7.95 o
 -22   2  14         40.25         31.31        17.10 o
 -20   2  14         85.33         71.54         8.70 o
 -18   2  14        239.55        226.80        14.11 o
 -16   2  14        547.65        580.26        19.08 o
 -14   2  14         29.74         19.89         4.74 o
 -12   2  14         16.61         11.48         4.05 o
 -10   2  14         88.41        109.92         8.01 o
  -8   2  14         12.88         13.94         3.60 o
  -6   2  14        201.77        168.68         9.44 o
  -4   2  14          6.78          7.55         2.67 o
  -2   2  14         20.74         18.62         3.52 o
   0   2  14       3485.82       3465.19        46.94 o
   2   2  14          0.65          2.73         3.39 o
   4   2  14       1145.87       1079.41        28.35 o
   6   2  14         54.03         56.45         6.90 o
   8   2  14         25.76         40.60         6.36 o
  10   2  14         57.02         70.13         9.44 o
  12   2  14          1.97          2.86         5.07 o
 -19   3  14         76.07         82.35        18.88 o
 -17   3  14        500.39        461.80        25.02 o
 -15   3  14        523.55        486.58        27.71 o
 -13   3  14          0.86          2.20         4.16 o
 -11   3  14       3763.48       3571.00        64.85 o
  -9   3  14          0.09         -1.48         3.96 o
  -7   3  14        871.42        839.81        44.53 o
  -5   3  14          3.41          2.07         4.96 o
  -3   3  14       1935.96       1910.97        31.39 o
  -1   3  14        327.82        322.21        12.30 o
   1   3  14        140.51        160.44        10.80 o
   3   3  14          0.77         -0.75         2.56 o
   5   3  14        213.07        244.33        10.98 o
   7   3  14          2.15         -0.52         3.37 o
   9   3  14         38.77         46.51         7.96 o
  11   3  14         61.62         74.64        12.86 o
 -18   4  14         17.50         16.02         7.34 o
 -16   4  14         56.66         37.61         8.51 o
 -14   4  14        501.79        438.34        18.53 o
 -12   4  14       1885.67       1805.82        44.77 o
 -10   4  14        259.57        271.90        30.99 o
  -8   4  14        260.05        252.64        21.66 o
  -6   4  14        192.76        240.44        44.89 o
  -4   4  14       1095.66       1008.51        37.51 o
  -2   4  14         29.20         29.83         6.21 o
   0   4  14        289.16        313.60        17.51 o
   2   4  14        402.02        405.46        29.06 o
   4   4  14         91.85         80.39        11.95 o
   6   4  14          2.31          5.40         3.85 o
   8   4  14         28.20         45.37         7.33 o
 -17   5  14        194.61        195.98        19.62 o
 -15   5  14          0.19         -0.95         5.74 o
 -13   5  14         13.50          7.82         5.03 o
 -11   5  14         19.07         21.02         7.36 o
  -9   5  14         17.39         12.80         6.16 o
  -7   5  14        244.44        213.92        48.45 o
  -5   5  14        391.83        421.54        26.36 o
  -3   5  14         35.09         26.79         8.01 o
  -1   5  14        133.87        102.70        21.73 o
   1   5  14         72.13        105.56        12.05 o
   3   5  14        786.74        872.63        42.79 o
   5   5  14         46.76         50.69         9.88 o
   7   5  14         69.02         73.27        11.90 o
 -12   6  14         20.18          6.81         8.39 o
 -10   6  14         30.37         34.91        15.68 o
  -8   6  14         21.96         61.28        19.95 o
  -6   6  14         38.11         34.91        17.10 o
  -4   6  14          0.85          0.00        10.69 o
  -2   6  14        119.48         95.28        21.02 o
   0   6  14         59.42         88.32        13.57 o
   2   6  14        287.27        293.33        25.77 o
 -21   1  15          0.66         -2.70         5.71 o
 -19   1  15          0.23          4.98         5.63 o
 -17   1  15         13.29         13.06         5.36 o
 -15   1  15          0.68          8.43         4.32 o
 -13   1  15        132.64        144.20         9.67 o
 -11   1  15        433.14        448.62        13.84 o
  -9   1  15         84.02         73.60         6.19 o
  -7   1  15        474.77        457.66        10.90 o
  -5   1  15         85.23         76.08         6.21 o
  -3   1  15         58.88         71.72         5.69 o
  -1   1  15        158.12        159.32         9.13 o
   1   1  15        178.54        200.75        11.46 o
   3   1  15         98.69        101.23        11.68 o
   5   1  15         30.78         19.24         4.73 o
   7   1  15         56.67         35.68         6.34 o
   9   1  15         52.58         56.00         8.31 o
  11   1  15         52.79         57.93         8.95 o
 -20   2  15        139.81        125.53        11.12 o
 -18   2  15          7.45         16.72         8.12 o
 -16   2  15         23.49         26.15         5.76 o
 -14   2  15        259.63        261.77        11.40 o
 -12   2  15        221.30        213.48        11.39 o
 -10   2  15        444.86        469.91        14.58 o
  -8   2  15        568.87        574.73        15.64 o
  -6   2  15         74.75         87.33         7.66 o
  -4   2  15          4.56          4.40         2.52 o
  -2   2  15         21.07         19.25         3.78 o
   0   2  15        368.73        336.60        14.48 o
   2   2  15        991.25        970.13        24.38 o
   4   2  15        160.93        123.38        10.67 o
   6   2  15          0.21          1.39         3.64 o
   8   2  15         78.53         84.10         8.84 o
  10   2  15          2.12          4.25         4.70 o
 -19   3  15         20.12         26.96        10.93 o
 -17   3  15         11.40          7.53         9.23 o
 -15   3  15        667.13        602.35        56.00 o
 -13   3  15       2630.73       2619.68        61.29 o
 -11   3  15        104.35         94.04        10.93 o
  -9   3  15        335.89        615.86        28.60 o
  -7   3  15        563.72        521.22        26.36 o
  -5   3  15       1493.51       1507.29        32.35 o
  -3   3  15         36.37         46.71         5.34 o
  -1   3  15         18.64         22.31         4.64 o
   1   3  15         86.53         85.06         8.33 o
   3   3  15        346.22        346.64        12.33 o
   5   3  15        317.45        277.51        11.93 o
   7   3  15        111.82        123.83         8.26 o
   9   3  15          3.76         10.17         5.63 o
 -18   4  15         39.91         36.28        13.18 o
 -16   4  15         62.30         56.39        10.56 o
 -14   4  15          1.76          6.23         5.55 o
 -12   4  15          0.15         -4.96         4.96 o
 -10   4  15        175.18        198.94        41.33 o
  -8   4  15        447.46        464.62        41.68 o
  -6   4  15        116.57        159.11        18.14 o
  -4   4  15        165.43        156.27        18.05 o
  -2   4  15        321.29        302.84        26.01 o
   0   4  15        938.61        938.67        45.93 o
   2   4  15          0.06          1.17         4.37 o
   4   4  15         27.74         26.38         7.59 o
   6   4  15         26.57         24.73         5.48 o
   8   4  15         20.14         10.49         5.55 o
 -15   5  15         38.41         15.92        21.02 o
 -13   5  15         10.31          4.18         5.70 o
 -11   5  15          0.02          1.46         4.85 o
  -9   5  15         78.15         81.31        12.66 o
  -7   5  15         84.51        105.21        14.72 o
  -5   5  15          3.61         14.27         7.36 o
  -3   5  15        473.66        456.41        28.03 o
  -1   5  15         38.37         34.20        10.58 o
   1   5  15        868.76        844.06        30.35 o
   3   5  15        272.37        334.35        22.54 o
   5   5  15          1.95          0.97         5.12 o
 -12   6  15         94.37         80.72        17.25 o
 -10   6  15       1010.03       1150.58        66.98 o
  -8   6  15         21.91          8.55        12.83 o
  -6   6  15         17.17         34.91        14.96 o
  -4   6  15        109.84        128.48        13.45 o
  -2   6  15         37.15         53.01        10.67 o
   0   6  15          4.84          8.23         6.99 o
   2   6  15          3.23         -1.32         6.84 o
 -22   0  16          0.17          2.85        18.53 o
 -20   0  16        147.18        149.34        18.88 o
 -18   0  16       1350.32       1301.84        75.53 o
 -16   0  16          6.31         36.85         8.39 o
 -14   0  16          0.00          7.15         5.72 o
 -12   0  16         69.61         77.78        11.06 o
 -10   0  16       1780.49       1780.28        82.40 o
  -8   0  16          0.26          7.27         3.56 o
  -6   0  16        301.12        289.91        15.93 o
  -4   0  16        447.86        460.32        16.47 o
  -2   0  16         14.25         25.00         6.14 o
   0   0  16        232.91        234.94        16.49 o
   2   0  16        195.11        198.83        24.53 o
   4   0  16         44.27         31.71         8.70 o
   6   0  16        544.76        482.92        54.86 o
   8   0  16         51.17         61.40        12.27 o
  10   0  16         12.42          0.40         7.48 o
 -21   1  16         41.82         49.68         9.22 o
 -19   1  16        215.09        196.72        15.07 o
 -17   1  16         11.00         15.19         5.51 o
 -15   1  16          4.64         -0.81         3.85 o
 -13   1  16        184.90        170.05        10.89 o
 -11   1  16          4.16          3.56         3.06 o
  -9   1  16         31.01         22.65         3.97 o
  -7   1  16        505.71        530.26        13.86 o
  -5   1  16        867.98        869.87        16.91 o
  -3   1  16         69.98         76.87         6.20 o
  -1   1  16         95.15         77.89         7.16 o
   1   1  16       3135.50       3120.96        46.02 o
   3   1  16        753.07        759.00        20.07 o
   5   1  16         11.17         20.88         5.19 o
   7   1  16        207.34        197.19        14.16 o
   9   1  16         91.47         89.45        10.57 o
 -20   2  16          7.23          7.24         5.35 o
 -18   2  16        651.82        664.68        22.02 o
 -16   2  16         38.15         45.34         7.23 o
 -14   2  16         18.46         12.81         5.15 o
 -12   2  16         73.47         81.83         7.46 o
 -10   2  16        422.63        438.43        21.55 o
  -8   2  16        430.01        441.71        18.81 o
  -6   2  16         30.26         29.30         6.58 o
  -4   2  16         19.71         18.11         3.73 o
  -2   2  16       4536.48       4499.01        54.77 o
   0   2  16        206.36        190.14        11.60 o
   2   2  16       1120.09       1113.41        38.45 o
   4   2  16         98.19         90.29         9.98 o
   6   2  16          8.75         11.02         4.74 o
   8   2  16         25.01         26.18         7.11 o
  10   2  16         54.80         79.01        11.62 o
 -19   3  16          0.01          4.07         8.55 o
 -17   3  16        361.89        378.31        30.42 o
 -15   3  16       4732.23       4644.67       109.86 o
 -13   3  16        974.56        959.51        38.17 o
 -11   3  16         92.47         91.93        11.28 o
  -9   3  16        497.38        499.72        28.70 o
  -7   3  16       2713.29       2775.07        70.78 o
  -5   3  16         62.97         53.68         6.85 o
  -3   3  16        148.00        141.61        11.19 o
  -1   3  16          2.73          0.71         3.23 o
   1   3  16         33.05         37.72         6.16 o
   3   3  16        260.34        231.62        11.69 o
   5   3  16        197.33        202.62        11.33 o
   7   3  16         12.60          5.54         3.62 o
   9   3  16        322.34        399.65        57.00 o
 -18   4  16         35.47         22.87        10.44 o
 -16   4  16        180.83        164.87        16.69 o
 -14   4  16        615.94        595.57        20.94 o
 -12   4  16         11.12         23.68         8.72 o
 -10   4  16         11.42         10.05         7.29 o
  -8   4  16          3.30          3.68         7.84 o
  -6   4  16        304.16        317.45        25.35 o
  -4   4  16        206.75        210.18        21.88 o
  -2   4  16          7.61         14.67         8.52 o
   0   4  16          0.54          0.86         4.56 o
   2   4  16         75.10         96.83        12.08 o
   4   4  16          7.60          5.47         3.77 o
   6   4  16          0.78         -2.33         3.93 o
 -15   5  16         11.51          4.38        12.47 o
 -13   5  16          1.60         -0.19         5.83 o
 -11   5  16         15.86         16.94         7.80 o
  -9   5  16        162.42        195.74        19.34 o
  -7   5  16          2.64          2.14         5.54 o
  -5   5  16         24.77         24.40         8.70 o
  -3   5  16        146.70        150.21        18.56 o
  -1   5  16        197.59        218.74        23.54 o
   1   5  16        186.14        249.80        37.05 o
   3   5  16         56.05         66.36        16.82 o
 -10   6  16         36.96         26.36        14.96 o
  -8   6  16          2.23         14.25        14.25 o
  -6   6  16        162.83        179.67        14.83 o
  -4   6  16        175.82        207.40        19.09 o
  -2   6  16        224.68        290.06        24.65 o
 -21   1  17         27.36         36.25        12.83 o
 -19   1  17        128.69        124.05        12.54 o
 -17   1  17        290.26        254.68        17.01 o
 -15   1  17        189.26        162.57        14.71 o
 -13   1  17          0.42         -2.05         3.67 o
 -11   1  17        144.52        139.79        10.05 o
  -9   1  17        431.23        449.47        14.11 o
  -7   1  17         84.19         86.86         6.97 o
  -5   1  17        126.91        124.58         8.01 o
  -3   1  17       1253.61       1244.42        23.11 o
  -1   1  17       1246.86       1231.65        31.01 o
   1   1  17        212.48        214.15        12.44 o
   3   1  17        362.50        371.25        20.52 o
   5   1  17         41.64         18.08         5.39 o
   7   1  17          6.98          4.53         5.24 o
   9   1  17        112.47        123.52        12.59 o
 -20   2  17         37.48         33.64         7.12 o
 -18   2  17          1.44          1.81         5.01 o
 -16   2  17        302.76        320.11        35.06 o
 -14   2  17        433.44        468.24        23.45 o
 -12   2  17         89.10         87.86         8.22 o
 -10   2  17         52.75         64.26         7.06 o
  -8   2  17         43.28         52.85         6.48 o
  -6   2  17        655.61        624.60        19.64 o
  -4   2  17          1.36         -1.00         2.81 o
  -2   2  17         47.98         36.60         5.46 o
   0   2  17        100.62         81.55         8.76 o
   2   2  17        331.99        344.54        18.01 o
   4   2  17        157.43        142.67        18.72 o
   6   2  17        174.53        196.74        15.17 o
   8   2  17         32.64         26.82         6.15 o
 -19   3  17        201.66        187.61        28.59 o
 -17   3  17        232.38        194.95        22.77 o
 -15   3  17        192.53        228.19        23.42 o
 -13   3  17        863.39        807.00        28.14 o
 -11   3  17         18.57         18.05         6.58 o
  -9   3  17         52.17         61.66        13.18 o
  -7   3  17        296.26        269.18        12.63 o
  -5   3  17        576.15        536.96        19.19 o
  -3   3  17         55.44         60.29         8.17 o
  -1   3  17          9.81          2.68         3.73 o
   1   3  17         46.17         52.59         7.05 o
   3   3  17          1.92          0.77         3.38 o
   5   3  17         13.29          7.83         4.49 o
   7   3  17        162.85        163.92        13.96 o
 -16   4  17        717.43        673.36        42.04 o
 -14   4  17        906.02        841.03        47.11 o
 -12   4  17        144.18        176.10        24.58 o
 -10   4  17          5.05         11.11         7.29 o
  -8   4  17        162.27        194.89        21.16 o
  -6   4  17        174.21        154.52        18.62 o
  -4   4  17         53.63         43.58        11.05 o
  -2   4  17        122.30        121.96        17.88 o
   0   4  17         70.87         74.70        14.81 o
   2   4  17        927.99        988.23        32.62 o
   4   4  17        313.78        347.85        23.41 o
 -13   5  17         32.35         46.02         9.62 o
 -11   5  17          4.74         12.51         7.87 o
  -9   5  17        413.28        380.44        28.24 o
  -7   5  17         34.76         27.08         9.57 o
  -5   5  17        121.58        120.02        17.12 o
  -3   5  17         16.36          2.78         7.19 o
  -1   5  17        142.72        163.42        20.90 o
   1   5  17         64.04        101.85        43.46 o
  -6   6  17          3.87          4.42         5.89 o
 -20   0  18         65.11         48.18        11.71 o
 -18   0  18        471.29        463.40        28.54 o
 -16   0  18        894.96        856.41        32.32 o
 -14   0  18        119.06         79.78        11.82 o
 -12   0  18        566.17        590.05        26.57 o
 -10   0  18        643.76        641.30        30.71 o
  -8   0  18        591.86        587.66        25.54 o
  -6   0  18         11.57         17.41         5.10 o
  -4   0  18       1826.59       1888.66        43.67 o
  -2   0  18       3707.28       3895.62       102.93 o
   0   0  18        204.75        205.02        18.97 o
   2   0  18         17.63         13.85         6.68 o
   4   0  18          0.06         -0.16         5.34 o
   6   0  18        130.00        147.10        26.36 o
   8   0  18         85.36        126.46        18.12 o
 -19   1  18         42.74         38.38         8.04 o
 -17   1  18        520.12        495.34        29.78 o
 -15   1  18        128.96        126.90        11.96 o
 -13   1  18          0.97         -2.18         4.24 o
 -11   1  18        414.65        378.97        19.15 o
  -9   1  18         89.28        110.44         8.92 o
  -7   1  18         23.91         29.18         4.93 o
  -5   1  18        403.49        433.07        13.87 o
  -3   1  18          8.09         10.68         4.06 o
  -1   1  18         96.81        108.63         9.02 o
   1   1  18        901.15        954.87        33.75 o
   3   1  18         21.56         14.93         4.97 o
   5   1  18         18.80         26.05         6.68 o
   7   1  18        315.05        346.89        22.33 o
 -20   2  18         12.77          0.18         5.37 o
 -18   2  18        562.40        654.47        22.93 o
 -16   2  18         11.29          6.72         5.17 o
 -14   2  18         14.32          7.33         5.32 o
 -12   2  18        273.34        311.71        17.47 o
 -10   2  18        276.65        299.32        14.79 o
  -8   2  18          9.80          5.54         4.16 o
  -6   2  18        163.41        162.62        12.00 o
  -4   2  18          3.87          5.14         4.46 o
  -2   2  18         49.61         50.00         8.91 o
   0   2  18        909.10        882.06        24.23 o
   2   2  18         43.22         28.69         6.12 o
   4   2  18        230.76        216.46        18.82 o
   6   2  18        107.81        155.62        12.05 o
 -17   3  18        112.46        111.79        18.26 o
 -15   3  18        364.76        393.68        31.55 o
 -13   3  18         41.74         38.94        11.56 o
 -11   3  18        300.63        285.95        25.46 o
  -9   3  18         44.88         73.68        13.29 o
  -7   3  18       1322.92       1220.67        29.28 o
  -5   3  18        134.40        140.59        11.33 o
  -3   3  18        118.91        142.00        12.57 o
  -1   3  18          1.74          0.53         3.86 o
   1   3  18          1.33         -0.65         3.77 o
   3   3  18        118.70        114.56         8.97 o
   5   3  18         29.71         35.55         6.00 o
 -16   4  18       1855.35       1553.70       108.30 o
 -14   4  18         38.29         38.10         9.86 o
 -12   4  18        103.97         93.55        29.21 o
 -10   4  18          6.98          3.25         6.68 o
  -8   4  18        121.06        107.11        16.60 o
  -6   4  18         45.96         33.26        14.25 o
  -4   4  18         10.35          6.37         7.51 o
  -2   4  18          0.10         -4.11         6.04 o
   0   4  18        598.14        644.69       127.90 o
   2   4  18        310.04        361.56        26.93 o
   4   4  18         60.92         84.27        12.86 o
 -13   5  18          2.06         18.00         8.11 o
 -11   5  18        299.88        282.95        24.95 o
  -9   5  18         20.17         27.70         9.58 o
  -7   5  18         46.60         21.11         9.53 o
  -5   5  18         19.12          7.97         8.30 o
  -3   5  18          7.07         31.68        10.82 o
  -1   5  18        267.98        253.16        32.06 o
 -19   1  19         36.47         14.29         7.06 o
 -17   1  19         12.23         17.13         6.59 o
 -15   1  19        222.09        189.27        15.03 o
 -13   1  19        150.53        165.63        16.15 o
 -11   1  19         14.36         14.88         5.17 o
  -9   1  19        193.59        186.15        12.57 o
  -7   1  19          0.15         -2.16         3.05 o
  -5   1  19        369.99        375.81        17.64 o
  -3   1  19         28.32         31.83         5.67 o
  -1   1  19        103.16        100.73         9.22 o
   1   1  19        526.48        521.17        28.68 o
   3   1  19         12.50          8.42         4.74 o
   5   1  19         29.56         39.24         9.87 o
 -18   2  19        812.30        799.77        36.00 o
 -16   2  19        401.17        381.01        18.63 o
 -14   2  19         29.57         20.52         8.39 o
 -12   2  19        390.90        399.41        18.67 o
 -10   2  19          4.91         11.10         4.54 o
  -8   2  19         53.56         69.33        10.34 o
  -6   2  19         85.57         95.86        10.04 o
  -4   2  19         32.67         35.44         6.84 o
  -2   2  19       1021.47       1051.05        26.84 o
   0   2  19         65.18         84.33         9.31 o
   2   2  19        430.07        424.58        29.30 o
   4   2  19         33.67         48.01         8.23 o
   6   2  19        202.00        207.81        19.28 o
 -17   3  19        180.51        201.12        25.33 o
 -15   3  19          5.65         14.93         9.93 o
 -13   3  19         67.80         55.45        12.98 o
 -11   3  19        168.95        200.56        38.83 o
  -9   3  19        405.54        364.70        26.32 o
  -7   3  19        735.32        759.89        47.09 o
  -5   3  19         25.89         27.46         6.56 o
  -3   3  19         58.84         54.21        11.43 o
  -1   3  19          3.54         -1.48         4.92 o
   1   3  19          0.29          1.89         4.40 o
   3   3  19         46.08         42.27         6.72 o
 -14   4  19        374.90        322.33        35.48 o
 -12   4  19         42.52         42.35        12.33 o
 -10   4  19         33.87         26.28        15.32 o
  -8   4  19        442.35        417.58        51.30 o
  -6   4  19        183.70        194.14        22.38 o
  -4   4  19        267.51        259.36        25.68 o
  -2   4  19          0.56         -5.98         5.98 o
   0   4  19         35.84         44.62        13.49 o
   2   4  19          0.58         16.89        10.78 o
  -9   5  19         27.10         31.76        10.26 o
  -7   5  19         17.04          2.45         8.01 o
  -5   5  19          5.72         11.40         9.57 o
  -3   5  19         67.61         89.67        27.08 o
 -18   0  20         25.82         14.96         8.52 o
 -16   0  20        101.89        108.62        14.57 o
 -14   0  20        680.48        677.70        30.47 o
 -12   0  20        397.32        389.97        25.76 o
 -10   0  20          8.07         15.64         7.47 o
  -8   0  20         63.17         54.81        14.62 o
  -6   0  20         54.40         64.80        13.70 o
  -4   0  20        301.55        302.97        28.58 o
  -2   0  20         54.96         62.74        17.81 o
   0   0  20        404.72        404.82        28.38 o
   2   0  20         38.89         40.28        10.25 o
   4   0  20        105.89        106.72        16.23 o
 -19   1  20         22.34         18.93         9.10 o
 -17   1  20         61.28         63.82         9.87 o
 -15   1  20          2.30          4.68         6.09 o
 -13   1  20         50.49         36.07         7.96 o
 -11   1  20         60.34         51.85         7.94 o
  -9   1  20        190.06        200.91        13.65 o
  -7   1  20        373.52        379.55        21.80 o
  -5   1  20         25.68         26.45         6.09 o
  -3   1  20       1424.80       1436.65        29.75 o
  -1   1  20         99.54        107.28        12.28 o
   1   1  20          1.99          4.87         4.67 o
   3   1  20          4.22          2.11         4.79 o
   5   1  20        164.89        120.88        12.85 o
 -18   2  20         48.97         25.18         7.43 o
 -16   2  20         34.64         28.68         6.81 o
 -14   2  20         18.04         17.18         6.63 o
 -12   2  20       1092.74       1117.88        29.90 o
 -10   2  20       1637.46       1613.50        36.53 o
  -8   2  20        219.84        233.46        23.76 o
  -6   2  20         96.78        105.27        10.87 o
  -4   2  20          0.14          3.57         5.36 o
  -2   2  20        940.30       1036.27        54.31 o
   0   2  20         56.65         69.64         9.05 o
   2   2  20         23.20         11.81         5.51 o
   4   2  20        155.64        161.62        16.59 o
 -15   3  20        156.71        165.01        30.28 o
 -13   3  20         61.20         60.81        13.83 o
 -11   3  20        202.77        166.08        20.54 o
  -9   3  20         89.17         96.39         8.87 o
  -7   3  20        151.07        155.61        12.48 o
  -5   3  20        107.85        104.99        11.36 o
  -3   3  20        481.61        511.01        23.08 o
  -1   3  20         98.97         85.91        12.36 o
   1   3  20          3.27          5.10         5.70 o
 -12   4  20         25.39         41.32        13.89 o
 -10   4  20        122.45        116.36        21.38 o
  -8   4  20        155.34        124.16        18.77 o
  -6   4  20         19.68         23.34        11.04 o
  -4   4  20          4.29         11.17         9.23 o
  -2   4  20         26.46         18.69         9.74 o
   0   4  20        370.92        394.57        35.20 o
 -17   1  21         19.94         15.02         7.28 o
 -15   1  21          4.54          4.05         6.04 o
 -13   1  21        829.91        793.39        27.39 o
 -11   1  21        122.42        135.89        18.47 o
  -9   1  21         88.22         86.82         9.72 o
  -7   1  21         20.80         17.78         7.83 o
  -5   1  21       2598.46       2668.47        51.16 o
  -3   1  21          0.00          1.22         6.52 o
  -1   1  21        120.19        116.67        10.41 o
   1   1  21          0.18         -4.11         4.68 o
   3   1  21          0.64          0.14         4.68 o
 -16   2  21         89.63         94.41        11.06 o
 -14   2  21          4.78          7.27         6.07 o
 -12   2  21         96.30         87.36        10.22 o
 -10   2  21        806.25        836.99        30.02 o
  -8   2  21         82.50         85.53        10.13 o
  -6   2  21         15.72         17.49         6.72 o
  -4   2  21         35.68         38.56         8.69 o
  -2   2  21        306.43        321.54        22.34 o
   0   2  21          3.03          0.01         4.66 o
   2   2  21         32.07         26.47         8.26 o
 -15   3  21         12.48          7.84        16.39 o
 -13   3  21         29.80         31.35        18.53 o
 -11   3  21          1.01         -8.55        10.69 o
  -9   3  21         14.72         19.41         5.51 o
  -7   3  21          0.00          4.44         4.94 o
  -5   3  21        236.66        245.59        16.95 o
  -3   3  21         52.30         37.52         7.95 o
  -1   3  21        473.54        490.94        29.58 o
 -10   4  21         23.09         11.76         9.57 o
  -8   4  21         52.64         39.59        12.33 o
  -6   4  21          6.70          3.91        13.89 o
  -4   4  21        156.01        205.62        25.41 o
 -16   0  22         41.49         39.01        11.24 o
 -14   0  22         28.18         23.15         8.87 o
 -12   0  22         63.01         62.28        19.08 o
 -10   0  22        120.98        176.14        20.58 o
  -8   0  22         37.77         51.55        13.10 o
  -6   0  22       1986.28       2202.90        90.49 o
  -4   0  22       1645.56       1580.23        74.81 o
  -2   0  22        232.72        271.85        26.01 o
   0   0  22          1.86          0.52         7.19 o
 -15   1  22        360.02        311.09        20.15 o
 -13   1  22          0.92         -2.07         7.30 o
 -11   1  22          7.50         10.52         5.90 o
  -9   1  22        141.03        127.74        13.43 o
  -7   1  22          8.03         19.17         6.89 o
  -5   1  22        150.85        182.76        14.84 o
  -3   1  22         21.91         20.30         6.77 o
  -1   1  22          4.91          2.43         4.83 o
   1   1  22         65.49         63.41         9.13 o
 -14   2  22        126.65        133.08        16.76 o
 -12   2  22        106.51        120.84        12.36 o
 -10   2  22        450.66        467.00        24.57 o
  -8   2  22         49.84         61.97        10.70 o
  -6   2  22        113.90        125.45        13.88 o
  -4   2  22         18.01         11.97        10.28 o
  -2   2  22        130.07         96.95        13.18 o
   0   2  22        126.41        131.03        21.73 o
 -11   3  22          0.65         -4.28        15.68 o
  -9   3  22        146.67        162.71        11.89 o
  -7   3  22         30.98         38.93         7.75 o
  -5   3  22          9.72          8.63         5.77 o
  -3   3  22          0.15          7.71         6.54 o
 -13   1  23         18.24         14.06         6.90 o
 -11   1  23         18.53         27.02         7.97 o
  -9   1  23          5.59          5.14         7.23 o
  -7   1  23          3.95          5.23         7.47 o
  -5   1  23        358.17        339.98        24.64 o
  -3   1  23        225.70        218.27        22.21 o
 -12   2  23        261.27        208.90        17.93 o
 -10   2  23         10.69         15.65         8.13 o
  -8   2  23          9.77         19.67        10.67 o
  -6   2  23         50.67         51.93        10.14 o
  -4   2  23         46.49         50.40        14.87 o
 -12   0  24         20.78         42.04        19.24 o
 -10   0  24        199.79        236.35        25.77 o
  -8   0  24       2426.71       2817.02       108.30 o
  -6   0  24        302.78        291.42        37.76 o
 -11   1  24         22.40         19.19        12.15 o
  -9   1  24        192.23        186.61        49.52 o
  -7   1  24        228.71        188.33        37.76 o
                                                
