# Supplementary material for: Polymorphic structures of 3-phenyl-1H-1,3-benzo­diazol-2(3H)-one
Source: Acta Crystallogr E Crystallogr Commun. 2023 May 12;79(Pt 6):534–7. doi: 10.1107/S2056989023003961 (PMC10242737; doi:10.1107/S2056989023003961)
Supplement: Supplementary file 3 [file e-79-00534-IIsup3.hkl]

#
# h,k,l, Fc-squared, Fo-squared, sigma(Fo-squared), status flag
#
data_II
_shelx_title ' test_a.res in Pbca'
_shelx_refln_list_code          4
_shelx_F_calc_maximum      212.39
_exptl_crystal_F_000       880.00
_reflns_d_resolution_high  0.7481

loop_
 _space_group_symop_operation_xyz
 'x, y, z'
 '-x+1/2, -y, z+1/2'
 '-x, y+1/2, -z+1/2'
 'x+1/2, -y+1/2, -z'
 '-x, -y, -z'
 'x-1/2, y, -z-1/2'
 'x, -y-1/2, z-1/2'
 '-x-1/2, y-1/2, z'

_cell_length_a    13.7925
_cell_length_b     7.2652
_cell_length_c    19.7956
_cell_angle_alpha  90.000
_cell_angle_beta   90.000
_cell_angle_gamma  90.000

_shelx_F_squared_multiplier     1.000

loop_
 _refln_index_h
 _refln_index_k
 _refln_index_l
 _refln_F_squared_calc
 _refln_F_squared_meas
 _refln_F_squared_sigma
 _refln_observed_status
   2   0   0       2142.24       2146.80        18.59 o
   4   0   0      33335.12      31008.70       572.83 o
   6   0   0       1491.51       1409.77        14.92 o
   8   0   0        500.99        466.59         7.84 o
  10   0   0       1675.08       1590.63        20.41 o
  12   0   0        872.42        974.97        16.52 o
  14   0   0         30.22         87.08         8.28 o
  16   0   0         65.87         76.31         7.45 o
  18   0   0       1357.13       1390.29        41.12 o
   2   1   0      25696.62      21624.00       194.48 o
   4   1   0      45107.67      38671.77       287.99 o
   6   1   0        326.93        305.47         3.68 o
   8   1   0       4484.79       4738.44        30.31 o
  10   1   0        602.66        616.49         7.41 o
  12   1   0        235.55        213.59         5.31 o
  14   1   0       1665.16       1652.16        19.75 o
  16   1   0          0.66         -0.13         2.05 o
  18   1   0        144.89        145.98         9.13 o
   0   2   0        193.68        273.61         5.88 o
   2   2   0       4034.81       3818.40        25.18 o
   4   2   0        707.50        752.12         6.73 o
   6   2   0         62.14         54.60         1.65 o
   8   2   0       2759.69       2705.90        18.35 o
  10   2   0        112.11        126.49         3.93 o
  12   2   0       2020.58       1989.69        18.75 o
  14   2   0          1.50          3.56         1.61 o
  16   2   0        242.93        253.11        10.41 o
  18   2   0         28.53         24.72         4.13 o
   2   3   0      10538.24      10843.21        66.35 o
   4   3   0       1180.35       1195.54        11.92 o
   6   3   0         72.72        217.22        17.37 o
   8   3   0         68.85         73.81         3.68 o
  10   3   0       1168.69       1193.79        13.23 o
  12   3   0        147.33        286.21        11.95 o
  14   3   0         19.60         16.33         2.21 o
  16   3   0        112.93        103.80         9.74 o
   0   4   0        412.15        469.26         7.60 o
   2   4   0         38.55         39.27         1.55 o
   4   4   0       2734.91       2684.32        22.76 o
   6   4   0          4.51          3.03         1.21 o
   8   4   0        172.38        203.82        10.78 o
  10   4   0          2.91          2.87         2.35 o
  12   4   0        125.98        119.56         9.27 o
  14   4   0         52.54         55.89         6.80 o
  16   4   0         69.91         72.10        11.19 o
   2   5   0        191.39        194.42         3.10 o
   4   5   0       2308.10       2369.62        20.01 o
   6   5   0        130.80        133.18         6.82 o
   8   5   0        581.60        548.32        11.96 o
  10   5   0        733.66        663.94        16.42 o
  12   5   0        472.45        489.00        15.39 o
  14   5   0         90.20        112.21        11.71 o
   0   6   0       2843.24       2836.79        30.70 o
   2   6   0       1195.57       1162.78        10.40 o
   4   6   0        558.44        492.04         7.43 o
   6   6   0        874.44        845.36        14.71 o
   8   6   0          0.09          1.10         1.97 o
  10   6   0        191.36        195.10        10.36 o
  12   6   0        111.26        109.38         9.50 o
  14   6   0          6.87          4.58         4.35 o
   2   7   0       2949.79       2817.07        23.70 o
   4   7   0        500.46        583.85        13.09 o
   6   7   0        431.73        446.31        11.17 o
   8   7   0          3.17          2.06         2.09 o
  10   7   0         54.61         54.68         6.36 o
  12   7   0        137.04        117.09        10.11 o
   0   8   0        239.20        278.19        11.34 o
   2   8   0         80.31         80.64         4.11 o
   4   8   0        157.16        135.01         6.23 o
   6   8   0        203.73        215.86         8.04 o
   8   8   0         97.26         87.74         7.05 o
  10   8   0         63.25         87.56         7.94 o
   2   9   0          0.33          1.19         2.01 o
   4   9   0        218.65        259.56         9.07 o
   6   9   0        102.03        149.61         7.10 o
   1   1   1       2685.80       2513.42        12.97 o
   2   1   1       6312.54       6090.00        26.32 o
   3   1   1      21505.80      20218.85       186.44 o
   4   1   1       3172.88       3202.87        13.26 o
   5   1   1       3344.87       3511.70        15.23 o
   6   1   1        110.45        119.21         1.67 o
   7   1   1       3264.86       3141.85        14.42 o
   8   1   1        205.69        227.35         2.45 o
   9   1   1       3317.69       3254.45        15.14 o
  10   1   1        274.49        272.54         3.57 o
  11   1   1         54.21         46.06         1.84 o
  12   1   1        442.38        434.94         5.25 o
  13   1   1        184.03        184.78         4.01 o
  14   1   1         12.95         12.06         1.54 o
  15   1   1         79.88         77.53         3.41 o
  16   1   1         34.65         31.13         2.76 o
  17   1   1         36.90         44.05         3.65 o
  18   1   1          9.06         14.32         2.67 o
   0   2   1      23900.16      22318.91       342.80 o
   1   2   1         39.29         32.69         0.72 o
   2   2   1        118.15        122.30         1.31 o
   3   2   1         15.62         41.86         0.79 o
   4   2   1        914.10        920.83         6.35 o
   5   2   1        294.33        253.43         2.16 o
   6   2   1          7.29          9.16         0.46 o
   7   2   1       7656.75       7790.92        31.66 o
   8   2   1        133.43        112.41         1.88 o
   9   2   1          3.88          5.83         0.62 o
  10   2   1        247.97        236.68         3.33 o
  11   2   1       4859.22       4797.28        27.22 o
  12   2   1        550.80        547.30         6.23 o
  13   2   1         23.87         18.36         1.41 o
  14   2   1        257.80        255.61         4.34 o
  15   2   1        549.36        552.46         7.20 o
  16   2   1         34.99         31.62         2.56 o
  17   2   1         41.12         47.63         4.22 o
  18   2   1         32.93         40.91         5.03 o
   1   3   1        742.29        805.59         5.21 o
   2   3   1       2685.22       2795.28        13.89 o
   3   3   1       2042.23       2157.47        11.38 o
   4   3   1       5005.08       5153.89        26.53 o
   5   3   1        259.29        253.83         2.80 o
   6   3   1          6.56          3.78         0.56 o
   7   3   1       1888.98       1873.53        12.33 o
   8   3   1        164.93        150.41         3.74 o
   9   3   1         51.67         65.38         1.62 o
  10   3   1         15.53         10.73         1.20 o
  11   3   1         14.69         15.20         1.20 o
  12   3   1         73.28         76.39         2.59 o
  13   3   1        170.27        172.92         4.24 o
  14   3   1        647.62        667.66         9.44 o
  15   3   1       1194.59       1137.60        12.68 o
  16   3   1        436.43        438.00         8.15 o
  17   3   1         15.18         12.44         3.10 o
   0   4   1        233.66        241.92         3.20 o
   1   4   1       1679.06       1818.44        10.27 o
   2   4   1       4685.67       4812.11        23.69 o
   3   4   1        288.83        311.52         2.99 o
   4   4   1        215.45        226.64         2.69 o
   5   4   1         75.44         86.64         2.20 o
   6   4   1        170.60        186.15         3.36 o
   7   4   1          5.15          2.32         1.52 o
   8   4   1         20.60         24.36         2.47 o
   9   4   1        354.02        341.62         7.53 o
  10   4   1        129.34        133.58         5.79 o
  11   4   1        645.38        641.22        11.64 o
  12   4   1        106.20        105.91         5.72 o
  13   4   1         72.62         80.53         5.31 o
  14   4   1        501.34        523.22        11.89 o
  15   4   1        193.54        215.85        10.35 o
  16   4   1        149.76        173.73        10.80 o
   1   5   1        505.95        519.71         3.82 o
   2   5   1         75.61         71.70         1.44 o
   3   5   1        519.55        539.96         4.36 o
   4   5   1        140.72        149.28         2.46 o
   5   5   1         92.41        118.04         2.92 o
   6   5   1         61.52         61.48         2.86 o
   7   5   1       1142.86       1137.19        12.62 o
   8   5   1         18.41         24.41         2.19 o
   9   5   1        236.87        219.82         6.51 o
  10   5   1          6.39          6.07         2.04 o
  11   5   1          7.43          3.62         2.20 o
  12   5   1          3.55          4.36         2.27 o
  13   5   1        244.05        245.88        10.25 o
  14   5   1          9.09         10.84         3.37 o
  15   5   1         39.27         38.40         5.05 o
   0   6   1         50.68         54.89         1.97 o
   1   6   1          0.50         -0.13         0.35 o
   2   6   1        644.98        661.61         4.89 o
   3   6   1        471.33        468.42         4.05 o
   4   6   1        223.38        214.89         3.37 o
   5   6   1       1230.02       1123.72        12.31 o
   6   6   1         14.94         15.58         1.81 o
   7   6   1        102.87         90.29         3.99 o
   8   6   1          6.18          5.53         1.60 o
   9   6   1        340.59        294.40         7.96 o
  10   6   1          8.52          7.65         2.14 o
  11   6   1         42.01         45.98         3.97 o
  12   6   1          1.89          3.08         2.38 o
  13   6   1         29.64         15.23         3.28 o
  14   6   1         25.79         36.09         4.79 o
   1   7   1        548.65        482.53         4.55 o
   2   7   1          2.67          1.66         0.57 o
   3   7   1        234.83        233.98         3.36 o
   4   7   1        202.45        202.40         3.91 o
   5   7   1        446.40        396.71         6.86 o
   6   7   1         34.18         30.88         2.50 o
   7   7   1        169.38        152.36         5.62 o
   8   7   1          5.75          5.76         1.84 o
   9   7   1          0.53          4.19         1.96 o
  10   7   1          9.17          5.02         2.19 o
  11   7   1          5.90          5.84         2.49 o
  12   7   1         25.30         32.49         4.09 o
   0   8   1        143.66        140.24         5.41 o
   1   8   1         90.87         74.84         2.34 o
   2   8   1         39.13         40.54         1.67 o
   3   8   1         68.87         68.35         2.72 o
   4   8   1         13.04         15.27         1.76 o
   5   8   1        200.63        190.52         4.99 o
   6   8   1         54.74         47.51         3.12 o
   7   8   1        426.80        476.89         9.41 o
   8   8   1         56.23         57.96         4.19 o
   9   8   1          1.48          0.02         1.95 o
  10   8   1          0.32          3.05         2.16 o
   1   9   1          0.32         -0.94         1.15 o
   2   9   1        203.24        199.92         5.07 o
   3   9   1         21.02         41.23         2.95 o
   4   9   1          7.85          6.39         1.46 o
   5   9   1         17.37         17.38         1.80 o
   6   9   1          2.43          0.36         1.47 o
   0   0   2      16951.11      13684.80       138.13 o
   1   0   2       2953.21       2893.65        16.26 o
   2   0   2       3235.35       3153.44        16.23 o
   3   0   2       2007.49       2071.37        11.38 o
   4   0   2      22853.93      21427.04       233.16 o
   5   0   2       4923.39       5049.29        31.63 o
   6   0   2         27.52         44.77         1.55 o
   7   0   2         88.27         88.97         2.61 o
   8   0   2         98.10         44.47         2.01 o
   9   0   2         45.33         36.47         1.96 o
  10   0   2         18.38         20.98         1.64 o
  11   0   2        368.30        340.51         5.50 o
  12   0   2        887.96        912.42        11.35 o
  13   0   2        555.74        560.20        10.28 o
  14   0   2        611.84        604.50        14.27 o
  15   0   2        370.47        373.17         9.38 o
  16   0   2         37.59         41.16         4.50 o
  17   0   2          2.07          0.72         2.48 o
  18   0   2         44.73         22.39         4.34 o
   1   1   2       7935.09       7654.63        32.40 o
   2   1   2       1367.87       1419.60         6.46 o
   3   1   2       1014.04       1020.58         4.58 o
   4   1   2      11894.62      11509.83        44.50 o
   5   1   2        839.95        888.58         4.80 o
   6   1   2        676.07        709.56         4.39 o
   7   1   2         37.23         31.68         1.12 o
   8   1   2       3379.49       3403.06        15.62 o
   9   1   2         76.51         66.70         1.68 o
  10   1   2         29.82         40.30         1.51 o
  11   1   2        369.29        360.77         4.45 o
  12   1   2        129.78        144.80         3.56 o
  13   1   2         83.08         84.70         3.51 o
  14   1   2         36.94         28.70         2.03 o
  15   1   2         87.88         86.23         3.56 o
  16   1   2        155.80        165.30         5.80 o
  17   1   2         23.07         22.88         2.92 o
  18   1   2         56.14         59.95         4.32 o
   0   2   2       5708.18       5488.08        38.34 o
   1   2   2         12.22         10.88         0.50 o
   2   2   2       7528.73       7487.86        33.85 o
   3   2   2       1216.96       1207.25         6.79 o
   4   2   2         66.03         73.51         1.52 o
   5   2   2       1040.47       1074.19         5.98 o
   6   2   2          5.95         16.70         0.61 o
   7   2   2       1978.20       1993.10         9.15 o
   8   2   2       1138.52       1190.68         6.62 o
   9   2   2        167.17        175.87         2.78 o
  10   2   2         14.70         11.45         1.02 o
  11   2   2         61.57         61.16         2.18 o
  12   2   2        956.50        967.62         8.54 o
  13   2   2        106.35        111.14         3.09 o
  14   2   2        277.25        280.77         4.67 o
  15   2   2         60.94         56.02         2.61 o
  16   2   2         92.90         86.61         3.86 o
  17   2   2          0.57          1.55         1.76 o
   1   3   2          4.58          4.52         0.50 o
   2   3   2         31.63         34.77         1.00 o
   3   3   2        226.16        245.34         2.28 o
   4   3   2        293.95        297.49         3.03 o
   5   3   2        274.99        277.01         3.17 o
   6   3   2        566.47        688.12         6.06 o
   7   3   2        142.43        149.64         3.03 o
   8   3   2         87.67         90.21         3.26 o
   9   3   2         33.31         27.62         1.88 o
  10   3   2         12.19         15.37         1.36 o
  11   3   2        378.24        378.80         4.66 o
  12   3   2       1081.52       1097.18        10.52 o
  13   3   2         45.06         41.99         2.14 o
  14   3   2         30.40         29.84         1.93 o
  15   3   2        118.04        109.07         3.79 o
  16   3   2        408.22        358.18         7.41 o
  17   3   2         40.79         37.58         4.96 o
   0   4   2         82.05         93.72         2.85 o
   1   4   2        217.51        213.25         2.65 o
   2   4   2        701.67        773.14         5.42 o
   3   4   2          8.05         12.06         0.69 o
   4   4   2         52.47         48.64         1.35 o
   5   4   2        627.18        594.47         5.02 o
   6   4   2          1.55         -0.24         0.51 o
   7   4   2        476.39        470.82         9.07 o
   8   4   2        212.02        223.75         6.46 o
   9   4   2         70.01         75.83         4.39 o
  10   4   2        254.65        266.84         8.47 o
  11   4   2        146.57        141.86         6.65 o
  12   4   2        123.81        127.76         6.34 o
  13   4   2         64.55         64.45         4.79 o
  14   4   2          8.45          4.04         2.48 o
  15   4   2         82.44         85.67         6.96 o
  16   4   2        629.22        628.07        17.50 o
   1   5   2        135.52        148.10         2.36 o
   2   5   2        173.10        189.55         2.15 o
   3   5   2        788.32        765.48         5.56 o
   4   5   2        791.87        813.57         6.14 o
   5   5   2       1640.05       1624.51        12.71 o
   6   5   2        125.09        116.36         4.00 o
   7   5   2        408.02        399.70         7.09 o
   8   5   2       1026.36        971.78        12.65 o
   9   5   2        330.18        321.62         7.24 o
  10   5   2         11.29          4.39         1.89 o
  11   5   2          0.03          0.74         1.82 o
  12   5   2        184.15        161.91         7.56 o
  13   5   2          0.16         -0.50         2.24 o
  14   5   2        332.06        342.39        12.69 o
  15   5   2         39.32         46.07         5.35 o
   0   6   2        186.29        180.50         4.58 o
   1   6   2        179.80        184.29         2.39 o
   2   6   2         37.17         45.90         1.21 o
   3   6   2        941.97        925.83         6.70 o
   4   6   2        313.88        266.53         4.28 o
   5   6   2          0.01         -0.14         0.99 o
   6   6   2          8.42         10.47         1.60 o
   7   6   2         12.91         16.50         2.03 o
   8   6   2        120.33        101.56         4.58 o
   9   6   2          3.16          2.04         1.68 o
  10   6   2          2.42          3.92         1.96 o
  11   6   2          8.30          4.79         2.25 o
  12   6   2          4.27         11.71         2.98 o
  13   6   2          1.60         -0.09         2.47 o
  14   6   2        144.39        129.81         8.14 o
   1   7   2        918.21        915.28         8.08 o
   2   7   2        296.71        277.67         3.56 o
   3   7   2         16.93         12.91         0.98 o
   4   7   2         16.57         28.00         1.71 o
   5   7   2         98.01         85.04         3.57 o
   6   7   2        243.98        210.28         6.88 o
   7   7   2         45.99         35.76         2.88 o
   8   7   2        111.51        100.13         4.87 o
   9   7   2         58.22         64.72         4.53 o
  10   7   2         74.31         75.89         5.22 o
  11   7   2        173.81        174.85         8.07 o
  12   7   2          2.96          1.08         2.43 o
   0   8   2        312.73        274.61         8.67 o
   1   8   2         96.29         95.48         3.20 o
   2   8   2        204.98        219.68         4.37 o
   3   8   2         68.30         67.08         2.79 o
   4   8   2          4.52          3.98         0.94 o
   5   8   2        193.62        185.01         4.79 o
   6   8   2        274.48        281.33         6.34 o
   7   8   2          6.02          5.23         1.89 o
   8   8   2          7.30          5.10         2.16 o
   9   8   2         55.59         49.58         4.75 o
  10   8   2          0.39          1.03         2.11 o
   1   9   2         28.47         26.75         2.12 o
   2   9   2         33.88         42.09         2.89 o
   3   9   2          5.37          4.90         1.44 o
   4   9   2         45.21         49.56         2.88 o
   5   9   2          0.70         -0.93         1.44 o
   6   9   2         75.65         98.56         4.13 o
   1   1   3        618.57        662.16         3.49 o
   2   1   3       9399.83       9331.36        45.16 o
   3   1   3       1405.19       1412.94         6.23 o
   4   1   3       3185.18       3225.09        13.32 o
   5   1   3        446.67        494.37         3.30 o
   6   1   3       3606.44       3806.31        16.80 o
   7   1   3       2183.96       2194.04        10.80 o
   8   1   3          3.15          6.45         0.63 o
   9   1   3        103.04        101.25         1.99 o
  10   1   3         76.76         66.09         1.93 o
  11   1   3         23.59         24.05         1.43 o
  12   1   3        335.61        357.59         5.16 o
  13   1   3         10.50          6.42         1.19 o
  14   1   3          0.42         -1.01         1.01 o
  15   1   3        184.28        171.02         5.17 o
  16   1   3         64.09         68.56         4.55 o
  17   1   3          0.07         -0.39         1.79 o
  18   1   3        166.14        180.03         7.96 o
   0   2   3       8102.52       8174.75        58.96 o
   1   2   3       1659.34       1680.73         9.37 o
   2   2   3       1334.41       1342.83         7.64 o
   3   2   3         13.40          8.48         0.48 o
   4   2   3       1409.67       1433.11         7.18 o
   5   2   3        362.54        341.24         3.10 o
   6   2   3        662.35        740.24         4.46 o
   7   2   3        394.00        411.38         2.93 o
   8   2   3       2830.60       3028.58        14.27 o
   9   2   3         21.77         26.40         1.17 o
  10   2   3        184.34        190.86         3.96 o
  11   2   3        130.54        135.08         3.05 o
  12   2   3         59.34         56.61         2.22 o
  13   2   3        229.92        221.23         4.09 o
  14   2   3          9.16          9.88         1.32 o
  15   2   3          2.59          2.63         1.23 o
  16   2   3          3.05          5.05         1.64 o
  17   2   3         11.76         12.23         2.28 o
   1   3   3       2442.26       2546.91        14.31 o
   2   3   3        243.70        247.55         2.31 o
   3   3   3        115.62        149.28         2.02 o
   4   3   3        343.91        367.98         3.11 o
   5   3   3       1063.49       1158.31         8.21 o
   6   3   3         26.43         58.14         1.75 o
   7   3   3         49.12         58.79         1.90 o
   8   3   3        314.42        310.23         3.35 o
   9   3   3         24.62         91.28        12.97 o
  10   3   3       1059.36       1097.25        10.80 o
  11   3   3        714.34        668.35         8.36 o
  12   3   3       1007.76       1009.46         9.50 o
  13   3   3         28.82         31.86         1.84 o
  14   3   3          4.00          4.14         1.33 o
  15   3   3        695.87        696.47        12.63 o
  16   3   3        825.94        810.99        13.49 o
  17   3   3         76.36         78.67         6.30 o
   0   4   3       2506.86       2624.71        24.27 o
   1   4   3       1198.54       1359.36         9.42 o
   2   4   3        383.24        404.50         3.49 o
   3   4   3       4580.96       4932.06        25.18 o
   4   4   3        309.32        303.01         3.21 o
   5   4   3        102.12        119.10         2.29 o
   6   4   3         31.33         40.56         1.79 o
   7   4   3         52.39         53.48         3.29 o
   8   4   3        815.42        814.13        12.53 o
   9   4   3        134.08        128.33         5.75 o
  10   4   3        117.32        113.35         5.73 o
  11   4   3        521.03        492.52        10.64 o
  12   4   3        209.69        212.93         8.51 o
  13   4   3         57.76         55.95         4.73 o
  14   4   3        219.14        218.41         8.92 o
  15   4   3        110.79        112.66         7.84 o
  16   4   3        285.45        274.74        13.37 o
   1   5   3       1057.39       1116.25         8.54 o
   2   5   3         56.12         55.48         1.48 o
   3   5   3        121.46        122.40         2.20 o
   4   5   3        251.97        239.45         3.10 o
   5   5   3        722.88        758.27         7.79 o
   6   5   3        861.11        829.70        11.13 o
   7   5   3        247.39        241.44         5.96 o
   8   5   3         78.67         72.22         3.89 o
   9   5   3        213.83        191.95         6.87 o
  10   5   3         35.78         41.57         3.62 o
  11   5   3          4.91          2.65         1.89 o
  12   5   3        111.47        117.11         6.15 o
  13   5   3         62.80         57.48         5.23 o
  14   5   3          9.49          6.87         3.03 o
  15   5   3          0.68         -0.69         2.92 o
   0   6   3        643.36        744.72        10.64 o
   1   6   3         25.77         30.26         1.25 o
   2   6   3         44.91         41.28         1.32 o
   3   6   3         87.07         88.59         2.06 o
   4   6   3        360.78        345.67         4.53 o
   5   6   3       1324.39       1247.31        12.82 o
   6   6   3         53.30         60.72         3.21 o
   7   6   3         12.22         11.80         1.95 o
   8   6   3          4.59          1.80         1.53 o
   9   6   3        925.94        882.36        15.40 o
  10   6   3         64.23         62.67         4.85 o
  11   6   3         42.67         48.91         4.51 o
  12   6   3        288.83        269.75        10.45 o
  13   6   3         19.93         14.36         3.37 o
  14   6   3          1.18          3.28         2.86 o
   1   7   3         78.57         62.60         2.21 o
   2   7   3          4.93          4.83         0.79 o
   3   7   3        139.70        143.00         2.70 o
   4   7   3        324.75        311.62         4.66 o
   5   7   3         14.58         16.42         1.73 o
   6   7   3          1.55          2.27         1.44 o
   7   7   3        889.14        884.45        12.52 o
   8   7   3         37.73         29.03         2.90 o
   9   7   3         30.43         37.20         3.68 o
  10   7   3          2.54          3.63         2.16 o
  11   7   3         11.48          8.79         2.76 o
  12   7   3         75.30         79.24         6.04 o
   0   8   3        419.09        416.73        12.71 o
   1   8   3          3.23          0.96         1.00 o
   2   8   3        115.37        119.89         4.79 o
   3   8   3          0.48          0.54         0.91 o
   4   8   3        406.20        401.46         6.85 o
   5   8   3        121.20        132.20         4.50 o
   6   8   3        212.11        207.78         7.96 o
   7   8   3         83.85         79.13         4.47 o
   8   8   3        609.44        625.19        11.67 o
   9   8   3         43.64         33.35         4.09 o
  10   8   3         35.25         35.29         3.83 o
   1   9   3         20.17         22.21         4.63 o
   2   9   3          3.52          1.40         1.37 o
   3   9   3         49.85         56.51         3.16 o
   4   9   3         33.26         40.96         5.04 o
   5   9   3          5.32          4.62         1.69 o
   6   9   3        392.44        401.16         7.54 o
   0   0   4      15634.21      13885.58       244.92 o
   1   0   4         15.82         17.73         0.65 o
   2   0   4        353.65        381.21         3.04 o
   3   0   4       3505.40       3547.67        20.29 o
   4   0   4        346.55        324.47         3.17 o
   5   0   4         29.39         31.45         1.18 o
   6   0   4        371.76        353.44         4.13 o
   7   0   4        730.91        717.18         6.94 o
   8   0   4       3269.46       3381.39        23.79 o
   9   0   4        138.39        150.24         5.06 o
  10   0   4        128.21        118.77         3.66 o
  11   0   4        778.01        803.07         9.24 o
  12   0   4        811.52        836.52        11.31 o
  13   0   4          0.00          1.19         1.47 o
  14   0   4        255.33        254.62         7.69 o
  15   0   4          3.44          2.77         1.88 o
  16   0   4          4.93         -0.12         2.36 o
  17   0   4        169.86        142.63         8.89 o
  18   0   4        101.78         93.96         7.72 o
   1   1   4        724.38        697.95         3.63 o
   2   1   4        321.12        321.06         1.97 o
   3   1   4        402.24        406.22         2.32 o
   4   1   4       6410.32       6495.63        25.53 o
   5   1   4        594.43        603.58         4.05 o
   6   1   4       1251.38       1309.35         7.13 o
   7   1   4         93.78         90.06         1.81 o
   8   1   4        161.38        189.38         2.37 o
   9   1   4         82.59        100.82         2.02 o
  10   1   4        181.32        166.96         2.86 o
  11   1   4          4.71          1.61         0.82 o
  12   1   4        923.79        911.24         8.40 o
  13   1   4        184.49        176.26         4.09 o
  14   1   4         19.44         17.14         1.72 o
  15   1   4         70.12         76.26         3.38 o
  16   1   4        227.12        234.11         6.72 o
  17   1   4          4.75          1.85         1.92 o
  18   1   4         11.88         10.48         2.56 o
   0   2   4       2462.14       2474.67        19.36 o
   1   2   4        110.66        108.38         1.37 o
   2   2   4       4815.54       5001.29        24.73 o
   3   2   4        575.87        591.79         3.73 o
   4   2   4         60.54         75.38         1.25 o
   5   2   4         45.13         49.37         1.18 o
   6   2   4         60.15         71.99         1.34 o
   7   2   4       2171.66       2140.15        11.03 o
   8   2   4       2992.51       3007.03        13.82 o
   9   2   4       1228.53       1218.09         8.11 o
  10   2   4        339.42        370.47         4.41 o
  11   2   4        389.93        375.38         4.67 o
  12   2   4        144.70        146.03         3.58 o
  13   2   4        161.76        146.97         3.48 o
  14   2   4        120.25        110.18         4.15 o
  15   2   4         29.34         35.76         2.16 o
  16   2   4         60.97         65.17         3.18 o
  17   2   4          3.10          1.92         1.79 o
   1   3   4        358.58        348.02         2.99 o
   2   3   4        117.46        134.72         1.78 o
   3   3   4        717.71        733.56         5.43 o
   4   3   4       1633.93       1717.49        10.35 o
   5   3   4         32.83         39.95         1.35 o
   6   3   4        281.42        310.85         3.85 o
   7   3   4        336.26        334.48         3.21 o
   8   3   4         51.25         66.32         1.76 o
   9   3   4        628.15        606.30         6.64 o
  10   3   4         10.11         14.46         1.50 o
  11   3   4        531.97        518.52         6.56 o
  12   3   4         48.65         50.23         2.05 o
  13   3   4         25.69         23.19         1.63 o
  14   3   4        132.33        150.13         3.82 o
  15   3   4        124.34        108.36         4.30 o
  16   3   4         29.70         21.61         3.37 o
  17   3   4         21.44         30.39         5.98 o
   0   4   4         24.16         21.29         1.28 o
   1   4   4          4.25          1.89         0.40 o
   2   4   4       1073.60       1026.97         6.99 o
   3   4   4         18.03         16.50         0.92 o
   4   4   4          8.16          9.11         0.72 o
   5   4   4         15.58         11.38         0.86 o
   6   4   4        183.54        183.47         4.97 o
   7   4   4         21.06         19.84         2.22 o
   8   4   4         98.42         92.29         4.67 o
   9   4   4        419.87        415.56         8.87 o
  10   4   4          8.07          9.52         2.22 o
  11   4   4        221.37        227.58         8.96 o
  12   4   4          5.83         13.03         2.72 o
  13   4   4        290.41        275.79        10.21 o
  14   4   4        128.39        113.78         6.99 o
  15   4   4          5.68          2.81         3.03 o
  16   4   4         62.47         67.04         8.47 o
   1   5   4         92.22         93.72         1.59 o
   2   5   4          6.06          1.55         0.46 o
   3   5   4         74.54         77.15         1.86 o
   4   5   4        691.72        739.69         6.74 o
   5   5   4         70.17         61.80         2.53 o
   6   5   4        494.62        492.69         8.03 o
   7   5   4        812.93        802.45        11.34 o
   8   5   4        168.03        160.01         5.79 o
   9   5   4        424.76        414.08         8.55 o
  10   5   4        489.89        515.60        10.11 o
  11   5   4        125.05        116.74         6.19 o
  12   5   4         30.86         26.02         3.38 o
  13   5   4         89.67         91.29         6.43 o
  14   5   4          2.98          1.40         2.87 o
  15   5   4         90.53         88.31         6.95 o
   0   6   4        200.48        188.33         5.80 o
   1   6   4         94.00         82.77         2.12 o
   2   6   4         22.54         27.94         1.23 o
   3   6   4          1.22          0.22         0.62 o
   4   6   4        646.71        655.66         6.88 o
   5   6   4        450.27        447.11         7.18 o
   6   6   4        128.81        128.62         4.75 o
   7   6   4          1.98          2.23         1.41 o
   8   6   4        252.29        283.65         7.03 o
   9   6   4        661.03        655.39        11.15 o
  10   6   4         33.29         29.18         3.02 o
  11   6   4          0.63          2.37         2.02 o
  12   6   4          0.91          0.97         2.29 o
  13   6   4         13.77         20.23         3.63 o
  14   6   4        171.65        155.92         8.86 o
   1   7   4        549.18        528.10         6.48 o
   2   7   4          0.87          0.40         0.80 o
   3   7   4          4.17          5.48         0.91 o
   4   7   4        315.62        286.72         4.49 o
   5   7   4        198.02        213.46         4.99 o
   6   7   4        225.60        228.09         5.73 o
   7   7   4          2.79          1.97         1.56 o
   8   7   4         34.52         36.06         3.10 o
   9   7   4          0.86         -1.59         1.77 o
  10   7   4         63.27         75.73         5.63 o
  11   7   4         35.79         38.78         4.19 o
  12   7   4        404.00        400.39        12.47 o
   0   8   4         14.52         16.17         6.76 o
   1   8   4         65.28         70.23         3.17 o
   2   8   4         34.76         41.09         2.58 o
   3   8   4        428.73        432.11         5.76 o
   4   8   4         10.99         10.41         1.60 o
   5   8   4        291.97        278.95         5.66 o
   6   8   4         11.00         18.36         2.32 o
   7   8   4        289.25        306.41         7.76 o
   8   8   4          0.01          0.55         1.87 o
   9   8   4         49.66         49.31         4.17 o
  10   8   4        147.65        143.30         8.59 o
   1   9   4          7.50          9.27         2.24 o
   2   9   4        121.59        145.77         5.40 o
   3   9   4        178.36        202.65         9.51 o
   4   9   4         45.49         57.01         3.68 o
   5   9   4        157.83        151.47         5.84 o
   6   9   4          3.88          7.34         2.13 o
   1   1   5         22.88         37.62         0.68 o
   2   1   5         31.95         35.90         0.58 o
   3   1   5       2656.33       2600.36        10.49 o
   4   1   5        843.41        876.09         4.67 o
   5   1   5       1667.44       1733.37         8.61 o
   6   1   5        122.85        142.22         1.85 o
   7   1   5       1390.40       1498.18         8.12 o
   8   1   5         56.14         56.62         1.51 o
   9   1   5         77.92         82.57         1.95 o
  10   1   5          0.16          1.07         0.69 o
  11   1   5        203.36        206.56         3.94 o
  12   1   5        255.40        247.85         4.17 o
  13   1   5        199.66        203.05         4.78 o
  14   1   5         18.85         19.27         1.82 o
  15   1   5         13.90         12.07         1.75 o
  16   1   5          0.00          0.12         1.60 o
  17   1   5          9.82         10.03         2.37 o
  18   1   5         65.61        101.70        19.01 o
   0   2   5       1361.92       1336.52        10.80 o
   1   2   5         87.01         91.82         1.41 o
   2   2   5        109.97        117.97         1.40 o
   3   2   5        350.64        352.25         2.77 o
   4   2   5        479.15        534.49         3.88 o
   5   2   5        300.96        328.09         3.27 o
   6   2   5          9.98          4.12         0.53 o
   7   2   5        235.24        230.63         2.58 o
   8   2   5          0.02         -0.03         0.37 o
   9   2   5         69.21         61.62         1.87 o
  10   2   5        187.54        182.10         2.97 o
  11   2   5        108.36         92.12         2.44 o
  12   2   5         48.54         55.86         2.07 o
  13   2   5         99.09        100.80         2.79 o
  14   2   5         74.73         75.68         2.69 o
  15   2   5         23.18         27.44         1.88 o
  16   2   5         18.16         18.10         2.12 o
  17   2   5         57.52         61.05         4.40 o
   1   3   5       1695.38       1787.78        12.13 o
   2   3   5        248.18        292.67         3.29 o
   3   3   5         36.10         40.19         1.31 o
   4   3   5        141.62        149.21         1.96 o
   5   3   5          0.38          0.59         0.48 o
   6   3   5        652.53        678.18         5.28 o
   7   3   5         86.13         83.75         1.79 o
   8   3   5        243.49        255.06         3.72 o
   9   3   5         97.02         81.56         2.41 o
  10   3   5        380.15        351.33         4.93 o
  11   3   5        257.53        275.35         4.89 o
  12   3   5        142.96        134.62         3.73 o
  13   3   5         35.12         30.37         2.12 o
  14   3   5          5.68          7.71         1.53 o
  15   3   5        144.50        140.38         5.33 o
  16   3   5        283.62        265.34         9.18 o
  17   3   5         24.98         20.99         4.13 o
   0   4   5          4.54          3.16         0.61 o
   1   4   5        212.85        274.85         2.79 o
   2   4   5         93.28         91.23         1.84 o
   3   4   5        139.96        160.36         2.38 o
   4   4   5         79.30         79.88         1.90 o
   5   4   5       1150.34       1087.01         8.14 o
   6   4   5          0.25          3.27         0.92 o
   7   4   5          0.25          1.39         1.26 o
   8   4   5        100.70        107.08         4.97 o
   9   4   5        264.46        232.13         7.54 o
  10   4   5          9.09          6.93         2.11 o
  11   4   5        175.81        182.78         7.67 o
  12   4   5          9.89          4.73         2.30 o
  13   4   5          2.42          2.76         2.39 o
  14   4   5        134.25        133.29         7.43 o
  15   4   5         30.28         29.66         4.97 o
  16   4   5         53.12         52.89         6.66 o
   1   5   5         36.40         38.00         1.02 o
   2   5   5         13.18          9.40         0.73 o
   3   5   5        168.60        163.38         2.71 o
   4   5   5         15.30         15.29         1.16 o
   5   5   5        561.88        548.26         7.10 o
   6   5   5         19.78         18.39         1.99 o
   7   5   5        100.25        102.02         4.49 o
   8   5   5        179.77        154.27         5.71 o
   9   5   5       1001.49        937.92        13.71 o
  10   5   5        361.02        343.62         8.61 o
  11   5   5        219.15        202.25         8.10 o
  12   5   5          1.49          2.05         2.14 o
  13   5   5          8.63          4.34         2.65 o
  14   5   5         18.59         11.72         3.38 o
  15   5   5          0.00         -0.49         2.96 o
   0   6   5        827.84        827.28        15.27 o
   1   6   5        158.47        149.43         2.82 o
   2   6   5        294.18        293.73         3.44 o
   3   6   5        155.34        150.77         3.52 o
   4   6   5        424.54        411.11         5.43 o
   5   6   5        755.26        733.58         9.73 o
   6   6   5         54.52         53.13         4.04 o
   7   6   5        649.37        622.22        10.05 o
   8   6   5        264.16        247.62         7.30 o
   9   6   5        105.92        106.83         5.25 o
  10   6   5          0.29          1.53         1.70 o
  11   6   5          1.08          2.83         2.14 o
  12   6   5          3.91          1.37         2.31 o
  13   6   5        183.68        177.77         8.88 o
  14   6   5          8.66         13.69         3.60 o
   1   7   5          4.09          2.18         0.96 o
   2   7   5         35.96         35.04         1.75 o
   3   7   5         24.91         27.44         1.71 o
   4   7   5        153.83        159.16         4.11 o
   5   7   5        187.30        173.07         4.66 o
   6   7   5        470.66        487.01         7.99 o
   7   7   5         10.15          9.93         1.91 o
   8   7   5         11.11         13.68         2.32 o
   9   7   5         44.31         44.20         3.88 o
  10   7   5        181.09        166.20         7.66 o
  11   7   5          3.27          3.13         2.48 o
  12   7   5          0.19         -2.30         2.30 o
   0   8   5          0.05         -0.91         2.11 o
   1   8   5         63.16         52.34         3.78 o
   2   8   5         68.50         68.02         3.53 o
   3   8   5         56.37         44.04         2.03 o
   4   8   5         35.49         40.35         2.53 o
   5   8   5          9.00          6.28         1.47 o
   6   8   5         18.13         19.54         2.40 o
   7   8   5        489.29        557.39        10.45 o
   8   8   5         84.85         94.12         5.29 o
   9   8   5         93.56         94.11         5.44 o
   1   9   5         10.04         18.46         3.06 o
   2   9   5         21.78         25.85         2.64 o
   3   9   5        245.97        280.65         7.53 o
   4   9   5          7.05          8.77         2.02 o
   5   9   5         75.19         97.90         4.64 o
   0   0   6       3714.85       3650.23        25.19 o
   1   0   6         39.14         38.50         0.95 o
   2   0   6       1439.95       1401.76         9.06 o
   3   0   6        377.78        381.68         3.58 o
   4   0   6         12.70         10.88         0.74 o
   5   0   6          0.24          4.59         0.67 o
   6   0   6        587.47        659.76         6.19 o
   7   0   6         90.33        111.78         2.81 o
   8   0   6        132.25        126.22         3.49 o
   9   0   6         18.44         20.11         1.53 o
  10   0   6        322.72        342.20         5.43 o
  11   0   6         36.94         44.57         2.66 o
  12   0   6        285.17        390.87        10.79 o
  13   0   6        330.81        373.05         8.97 o
  14   0   6         55.45         66.12         4.38 o
  15   0   6          9.50         22.60         2.79 o
  16   0   6         69.60         56.34         5.71 o
  17   0   6         44.09         39.30         6.45 o
   1   1   6        151.77        157.85         1.14 o
   2   1   6        148.10        153.25         1.36 o
   3   1   6        474.33        456.54         2.89 o
   4   1   6         32.54         27.60         0.81 o
   5   1   6        477.71        480.88         3.28 o
   6   1   6        213.55        245.55         2.37 o
   7   1   6        354.49        425.16         3.44 o
   8   1   6         37.94         38.42         1.26 o
   9   1   6         59.60         85.65         2.17 o
  10   1   6         36.82         44.33         1.79 o
  11   1   6         28.79         31.17         1.73 o
  12   1   6        349.26        315.44         5.18 o
  13   1   6         15.14         10.10         1.37 o
  14   1   6          0.95         -0.95         1.09 o
  15   1   6         89.90         90.81         3.71 o
  16   1   6        326.46        325.47         7.47 o
  17   1   6          8.37          4.77         2.13 o
   0   2   6       5928.24       6139.46        41.61 o
   1   2   6        210.34        238.24         1.72 o
   2   2   6        920.30        955.59         5.71 o
   3   2   6         70.53         74.96         1.60 o
   4   2   6        382.09        401.62         3.81 o
   5   2   6        725.00        786.60         5.64 o
   6   2   6        159.35        141.88         1.78 o
   7   2   6        224.54        219.92         2.38 o
   8   2   6        384.86        372.79         3.02 o
   9   2   6          7.69          5.93         0.68 o
  10   2   6        136.05        114.07         2.41 o
  11   2   6        157.10        176.52         3.20 o
  12   2   6         30.18         28.79         1.57 o
  13   2   6          0.00         -0.11         0.82 o
  14   2   6        181.77        203.29         4.00 o
  15   2   6          6.86          8.36         1.37 o
  16   2   6         16.56         16.02         2.69 o
  17   2   6         91.24         91.55         5.25 o
   1   3   6       1198.92       1263.09         8.77 o
   2   3   6        145.96        191.83         2.48 o
   3   3   6        157.81        205.40         2.50 o
   4   3   6       2490.23       2497.67        14.50 o
   5   3   6          0.13         -0.31         0.31 o
   6   3   6        890.21       1011.68         6.55 o
   7   3   6        107.70        124.03         2.81 o
   8   3   6          2.10          5.98         0.80 o
   9   3   6        658.51        670.32         7.83 o
  10   3   6          0.54         -0.27         0.86 o
  11   3   6         85.19         95.06         3.20 o
  12   3   6        112.49        149.62         4.07 o
  13   3   6         19.26         18.29         1.88 o
  14   3   6         39.52         43.69         2.71 o
  15   3   6        341.33        352.93         7.11 o
  16   3   6          6.09          2.29         3.57 o
  17   3   6         17.61         23.09         4.32 o
   0   4   6        250.70        286.93         5.01 o
   1   4   6          2.77          1.39         0.50 o
   2   4   6          0.12          1.43         0.47 o
   3   4   6        547.62        552.65         6.16 o
   4   4   6         16.21          8.58         0.74 o
   5   4   6          0.90         -0.13         0.67 o
   6   4   6        343.91        315.90         9.58 o
   7   4   6        962.24        966.11        12.74 o
   8   4   6        592.44        581.25        10.33 o
   9   4   6         49.90         55.37         4.75 o
  10   4   6        294.71        289.91         8.99 o
  11   4   6        316.92        367.22         9.91 o
  12   4   6        774.68        744.83        14.76 o
  13   4   6        123.67        118.90         6.93 o
  14   4   6        201.75        189.91         8.85 o
  15   4   6          7.70          8.64         3.63 o
  16   4   6         12.16          9.03         4.20 o
   1   5   6        258.40        249.71         3.18 o
   2   5   6        701.95        678.31         6.30 o
   3   5   6        857.37        830.73         7.58 o
   4   5   6        116.03        110.43         3.14 o
   5   5   6          2.86          1.18         1.04 o
   6   5   6         72.15         67.05         3.42 o
   7   5   6        105.43        101.99         4.56 o
   8   5   6        428.48        400.33         8.19 o
   9   5   6         88.13        101.82         5.06 o
  10   5   6        298.82        273.52         8.71 o
  11   5   6         27.43         18.32         3.05 o
  12   5   6          3.25          1.72         2.31 o
  13   5   6         26.81         48.91         5.01 o
  14   5   6         20.85         20.42         3.92 o
  15   5   6         21.22         18.94         4.10 o
   0   6   6       3287.39       3194.66        27.79 o
   1   6   6        138.13        138.49         2.35 o
   2   6   6         11.25         15.39         0.98 o
   3   6   6        143.33        140.67         2.93 o
   4   6   6        220.67        200.06         4.21 o
   5   6   6         91.87         88.38         3.85 o
   6   6   6         32.60         42.62         2.90 o
   7   6   6        179.17        185.66         6.31 o
   8   6   6         35.24         34.66         3.08 o
   9   6   6         11.19         11.59         2.25 o
  10   6   6          0.26          1.34         1.84 o
  11   6   6        338.99        349.33        10.48 o
  12   6   6          3.13          0.00         2.20 o
  13   6   6         28.48         35.50         4.46 o
   1   7   6        289.82        285.26         6.18 o
   2   7   6        674.54        612.94         6.78 o
   3   7   6         13.27         12.53         1.06 o
   4   7   6        554.13        547.55         9.79 o
   5   7   6        250.76        260.89         5.65 o
   6   7   6          0.02          0.53         1.32 o
   7   7   6          3.38          2.26         1.59 o
   8   7   6        310.81        324.24         8.27 o
   9   7   6          2.46          6.54         2.12 o
  10   7   6        397.53        388.30        10.49 o
  11   7   6         72.79         63.99         5.27 o
  12   7   6         48.68         58.42         5.49 o
   0   8   6         52.92         48.87         5.80 o
   1   8   6         59.80         62.34         4.41 o
   2   8   6         21.28         17.74         1.81 o
   3   8   6        156.78        169.18         4.47 o
   4   8   6        202.22        211.13         4.69 o
   5   8   6        299.24        289.78         6.03 o
   6   8   6          0.15          1.28         1.59 o
   7   8   6         13.55         17.58         2.59 o
   8   8   6        120.61        127.93         6.15 o
   9   8   6         80.00         65.13         4.68 o
   1   9   6         97.23        109.60         6.34 o
   2   9   6         65.86         76.72         4.27 o
   3   9   6         49.43         49.63         3.82 o
   4   9   6         57.20         80.61         5.57 o
   5   9   6          4.89          6.93         2.05 o
   1   1   7        489.73        446.61         2.44 o
   2   1   7       5303.75       5454.45        22.20 o
   3   1   7        975.35       1022.39         5.37 o
   4   1   7        150.66        211.38         2.02 o
   5   1   7          5.13          3.51         0.43 o
   6   1   7         15.58         29.63         1.00 o
   7   1   7        109.07         90.16         1.77 o
   8   1   7       1853.45       1922.54        10.47 o
   9   1   7        435.38        448.48         4.51 o
  10   1   7        294.71        309.56         4.15 o
  11   1   7         29.04         23.59         1.55 o
  12   1   7        130.21        127.28         3.76 o
  13   1   7         13.91         12.81         1.52 o
  14   1   7        333.46        314.33         5.75 o
  15   1   7          9.79          7.07         1.61 o
  16   1   7         25.67         21.00         2.64 o
  17   1   7         12.18          8.09         2.24 o
   0   2   7         29.64         37.16         1.46 o
   1   2   7       1878.50       1905.12        10.30 o
   2   2   7         19.11         15.26         0.72 o
   3   2   7        781.92        796.89         5.28 o
   4   2   7        548.56        573.42         4.48 o
   5   2   7        457.12        544.03         5.10 o
   6   2   7        102.66        148.96         2.20 o
   7   2   7         78.55         70.07         1.45 o
   8   2   7         29.95         42.04         1.25 o
   9   2   7        165.56        167.91         2.58 o
  10   2   7         63.44         59.81         1.84 o
  11   2   7        392.53        383.40         5.04 o
  12   2   7        905.09        891.73         7.83 o
  13   2   7         25.00         22.63         1.55 o
  14   2   7         99.16         97.41         2.94 o
  15   2   7        255.97        243.73         5.97 o
  16   2   7        168.60        144.80         6.57 o
  17   2   7         13.10         12.38         2.60 o
   1   3   7        265.74        269.28         3.18 o
   2   3   7       1017.59       1174.36         8.30 o
   3   3   7         31.18         46.48         1.25 o
   4   3   7       1869.97       1923.85        10.51 o
   5   3   7        339.69        331.88         3.10 o
   6   3   7        141.09        142.97         2.07 o
   7   3   7         30.29         28.08         1.25 o
   8   3   7        245.93        248.83         4.26 o
   9   3   7        713.28        763.04         8.12 o
  10   3   7         65.35         60.57         2.64 o
  11   3   7        295.52        284.89         5.42 o
  12   3   7        306.63        277.45         6.13 o
  13   3   7          3.91          8.90         1.58 o
  14   3   7        262.63        269.10         6.10 o
  15   3   7         38.39         44.93         3.26 o
  16   3   7         24.33         29.78         4.07 o
   0   4   7       3177.55       3209.99        25.06 o
   1   4   7         71.84         91.35         1.89 o
   2   4   7         14.51         21.19         1.06 o
   3   4   7        381.91        418.98         4.65 o
   4   4   7        794.93        773.16         7.16 o
   5   4   7        374.64        335.40         5.22 o
   6   4   7          6.36          2.36         1.15 o
   7   4   7        263.73        271.71         7.15 o
   8   4   7         69.89         61.80         3.97 o
   9   4   7         28.48         24.78         2.85 o
  10   4   7          6.20          4.51         1.91 o
  11   4   7          8.14         11.88         2.66 o
  12   4   7        264.40        284.25        10.10 o
  13   4   7          0.02          0.48         2.45 o
  14   4   7         16.68         19.35         3.87 o
  15   4   7        115.22        108.85         8.21 o
  16   4   7          0.03          1.19         3.64 o
   1   5   7        913.18        939.15         7.85 o
   2   5   7          6.84         12.44         1.00 o
   3   5   7         69.08         66.26         2.29 o
   4   5   7        955.32        908.99         9.52 o
   5   5   7        785.46        737.32         9.92 o
   6   5   7         13.74         11.05         1.73 o
   7   5   7          0.20          0.53         1.38 o
   8   5   7          5.21          1.65         1.64 o
   9   5   7         73.51         62.67         4.14 o
  10   5   7          0.14         -1.48         1.59 o
  11   5   7         32.68         25.41         3.19 o
  12   5   7         21.22         21.03         3.43 o
  13   5   7         39.53         33.00         4.35 o
  14   5   7         49.09         53.79         5.58 o
  15   5   7          1.92          2.57         7.48 o
   0   6   7       2583.70       2507.22        23.13 o
   1   6   7        798.65        768.45         6.90 o
   2   6   7        155.78        149.38         2.90 o
   3   6   7        950.34        927.89         9.03 o
   4   6   7        442.25        440.46         7.08 o
   5   6   7         62.61         53.07         3.38 o
   6   6   7         58.35         50.57         3.20 o
   7   6   7        149.40        139.11         6.02 o
   8   6   7         97.20         88.93         4.72 o
   9   6   7         27.56         29.30         3.10 o
  10   6   7         60.91         65.20         4.73 o
  11   6   7          8.51          5.87         2.31 o
  12   6   7          1.14          3.36         2.48 o
  13   6   7         10.09          9.83         3.02 o
   1   7   7        123.40        121.03         2.82 o
   2   7   7          0.00          0.58         1.14 o
   3   7   7        520.90        521.21         6.86 o
   4   7   7        157.70        160.82         4.35 o
   5   7   7        151.86        147.32         4.89 o
   6   7   7        184.30        158.73         5.72 o
   7   7   7        828.53        826.75        15.64 o
   8   7   7        436.93        437.82         9.59 o
   9   7   7          0.00         -1.75         1.75 o
  10   7   7         44.84         67.43         4.98 o
  11   7   7         12.28         23.26         3.67 o
   0   8   7        114.76        119.24         9.02 o
   1   8   7        132.06        136.74         8.27 o
   2   8   7        231.31        249.94         7.80 o
   3   8   7        128.19        137.37         4.05 o
   4   8   7         43.08         36.65         2.73 o
   5   8   7        198.53        194.68         4.86 o
   6   8   7          3.92          6.92         1.84 o
   7   8   7        480.72        526.06        10.37 o
   8   8   7        198.50        185.75         7.44 o
   9   8   7          3.18          0.02         1.99 o
   1   9   7          4.24          4.28         2.21 o
   2   9   7         90.96        113.90         5.15 o
   3   9   7        141.26        160.47         5.69 o
   4   9   7        125.32        144.17         5.72 o
   0   0   8       4342.23       4320.18        33.04 o
   1   0   8       1565.36       1631.00         9.98 o
   2   0   8        161.68        156.60         2.13 o
   3   0   8        703.35        663.41         5.54 o
   4   0   8       1448.96       1533.18        10.36 o
   5   0   8       7268.18       7560.83        43.99 o
   6   0   8        936.97       1013.01         8.90 o
   7   0   8        799.14        798.39         8.03 o
   8   0   8        341.98        392.03         5.56 o
   9   0   8        895.64        927.93        10.05 o
  10   0   8        192.14        183.33         4.92 o
  11   0   8        158.24        171.63         6.40 o
  12   0   8        337.38        324.41         7.72 o
  13   0   8        643.87        638.21        12.30 o
  14   0   8         98.13         84.79         5.20 o
  15   0   8        560.15        533.66        12.01 o
  16   0   8          2.76         12.95         3.09 o
  17   0   8        473.61        479.43        14.60 o
   1   1   8       1106.36       1141.40         5.41 o
   2   1   8         91.02         81.01         1.14 o
   3   1   8        141.83        147.38         1.85 o
   4   1   8         86.64        128.11         1.70 o
   5   1   8        563.04        584.09         4.05 o
   6   1   8         43.61         36.02         1.10 o
   7   1   8         13.26         14.78         0.83 o
   8   1   8          2.01          1.30         0.55 o
   9   1   8          0.10          0.44         0.68 o
  10   1   8         36.86         31.09         1.62 o
  11   1   8          4.37          4.10         1.01 o
  12   1   8         43.75         50.49         2.45 o
  13   1   8          4.92          2.49         1.19 o
  14   1   8         89.67         72.36         4.10 o
  15   1   8        249.83        251.88         7.05 o
  16   1   8         15.15         13.85         2.52 o
  17   1   8         31.17         28.80         3.16 o
   0   2   8        681.74        719.31         7.40 o
   1   2   8       2625.75       2880.28        15.05 o
   2   2   8          1.06          2.77         0.42 o
   3   2   8        112.82        157.53         2.03 o
   4   2   8        857.19        898.37         6.01 o
   5   2   8       1519.34       1631.88         9.93 o
   6   2   8         85.99         88.86         1.47 o
   7   2   8        800.66        795.99         5.56 o
   8   2   8         66.28         62.92         1.73 o
   9   2   8         31.08         27.04         1.23 o
  10   2   8          0.17         -0.63         0.63 o
  11   2   8        142.29        126.56         2.63 o
  12   2   8          5.22          6.13         0.99 o
  13   2   8          1.74          6.87         1.09 o
  14   2   8          7.29          1.73         1.13 o
  15   2   8         98.75         97.67         3.69 o
  16   2   8         36.93         34.87         3.32 o
  17   2   8          6.48          2.84         2.44 o
   1   3   8          1.42          2.05         0.63 o
   2   3   8        108.29         84.79         1.47 o
   3   3   8         85.36         88.65         1.67 o
   4   3   8         42.53         41.54         1.02 o
   5   3   8        448.44        476.34         3.88 o
   6   3   8          2.26          5.09         0.68 o
   7   3   8         20.91         21.55         1.42 o
   8   3   8         31.04         32.45         1.80 o
   9   3   8        362.90        356.93         5.47 o
  10   3   8        132.57        120.94         3.65 o
  11   3   8        384.81        374.66         6.58 o
  12   3   8         60.91         68.64         3.53 o
  13   3   8          0.14         -1.19         1.19 o
  14   3   8        175.29        170.81         5.15 o
  15   3   8        665.72        670.53        15.15 o
  16   3   8        188.95        204.34        14.38 o
   0   4   8       1033.12       1033.52        11.57 o
   1   4   8        399.24        405.11         4.38 o
   2   4   8        475.61        477.92         4.85 o
   3   4   8         38.49         40.24         1.47 o
   4   4   8          0.21          4.43         0.94 o
   5   4   8          4.95          8.37         1.35 o
   6   4   8        172.84        163.39         5.19 o
   7   4   8       2389.64       2298.21        22.66 o
   8   4   8        155.56        162.17         6.42 o
   9   4   8        152.16        137.88         6.52 o
  10   4   8        242.73        242.20         8.59 o
  11   4   8       1313.99       1299.88        19.73 o
  12   4   8        115.12        135.57         7.11 o
  13   4   8         76.19         74.86         5.59 o
  14   4   8        143.85        148.02         8.39 o
  15   4   8         13.67          9.24         3.71 o
   1   5   8        199.44        180.08         3.18 o
   2   5   8        654.42        632.94         6.59 o
   3   5   8       3298.61       3137.88        21.79 o
   4   5   8        662.06        638.24        11.92 o
   5   5   8         71.37         59.98         3.40 o
   6   5   8        188.67        186.51         6.09 o
   7   5   8        831.62        849.65        11.96 o
   8   5   8        331.57        318.30         8.46 o
   9   5   8        132.60        125.29         5.73 o
  10   5   8          0.33         -1.57         1.57 o
  11   5   8        126.30        125.95         6.30 o
  12   5   8         12.24          7.40         2.65 o
  13   5   8         10.93         18.85         3.73 o
  14   5   8         14.31         11.87         3.60 o
   0   6   8        188.48        166.80         4.58 o
   1   6   8         85.22         90.36         2.41 o
   2   6   8        267.31        256.86         4.17 o
   3   6   8          0.29         -0.77         0.98 o
   4   6   8        307.18        293.37         6.21 o
   5   6   8        214.41        211.54         5.55 o
   6   6   8          2.08          0.50         1.31 o
   7   6   8         27.04         22.91         2.63 o
   8   6   8         28.54         34.88         3.18 o
   9   6   8          0.68          0.73         1.70 o
  10   6   8         63.98         60.09         4.57 o
  11   6   8         94.89        108.39         6.41 o
  12   6   8         94.25         91.83         6.12 o
  13   6   8         20.90         20.52         3.75 o
   1   7   8         98.73         94.36         2.85 o
   2   7   8        174.34        146.86         3.55 o
   3   7   8        139.17        135.61         4.17 o
   4   7   8        464.60        460.97         6.92 o
   5   7   8        123.40        139.46         5.15 o
   6   7   8         44.44         35.18         3.13 o
   7   7   8         28.40         18.62         2.59 o
   8   7   8          4.84          4.66         2.06 o
   9   7   8        448.74        472.50        10.49 o
  10   7   8          0.02         -0.41         2.07 o
  11   7   8         40.28         51.12         4.78 o
   0   8   8        460.16        443.49        22.94 o
   1   8   8          3.12         -0.04         1.78 o
   2   8   8          6.28          7.09         2.00 o
   3   8   8        115.37        100.52         3.81 o
   4   8   8          0.98          0.13         1.16 o
   5   8   8         26.28         28.82         2.50 o
   6   8   8          7.71          3.99         1.80 o
   7   8   8          6.66         12.84         2.46 o
   8   8   8         25.55         19.68         3.09 o
   1   9   8         53.80         54.96         5.04 o
   2   9   8         33.19         35.61         3.24 o
   3   9   8         12.53         16.54         2.33 o
   1   1   9       1618.48       1774.28         8.30 o
   2   1   9       1341.36       1381.96         6.89 o
   3   1   9        836.10        963.94         5.62 o
   4   1   9        314.90        271.35         2.49 o
   5   1   9         41.25         26.35         0.94 o
   6   1   9         77.86         53.67         1.40 o
   7   1   9         94.47        124.77         2.13 o
   8   1   9        506.43        550.20         4.99 o
   9   1   9         35.91         48.83         1.79 o
  10   1   9        228.00        262.30         3.89 o
  11   1   9        439.09        430.34         5.50 o
  12   1   9        281.35        268.12         4.67 o
  13   1   9          0.00         -0.18         1.04 o
  14   1   9         69.42         73.30         3.08 o
  15   1   9         84.19         72.59         3.76 o
  16   1   9         20.87         34.65         3.31 o
  17   1   9          0.01         -1.78         1.78 o
   0   2   9       2587.09       2943.88        22.09 o
   1   2   9        165.60        185.65         2.82 o
   2   2   9        326.51        305.83         2.88 o
   3   2   9         28.56         37.87         1.24 o
   4   2   9       1616.66       1745.09         9.85 o
   5   2   9         35.43         28.66         1.29 o
   6   2   9        274.57        254.66         2.60 o
   7   2   9         18.56         15.71         0.92 o
   8   2   9        142.43        134.77         3.10 o
   9   2   9         75.00         71.07         2.02 o
  10   2   9         40.15         37.81         1.53 o
  11   2   9         66.96         64.91         2.70 o
  12   2   9         49.73         61.70         2.14 o
  13   2   9        474.28        473.07         6.80 o
  14   2   9         18.74         18.31         1.67 o
  15   2   9          8.86          9.23         1.97 o
  16   2   9        432.64        468.88        10.52 o
   1   3   9         11.67          8.93         0.52 o
   2   3   9       1325.88       1476.12         8.53 o
   3   3   9        120.34        124.50         1.82 o
   4   3   9       1341.86       1339.27         8.28 o
   5   3   9          0.33          1.84         0.56 o
   6   3   9          2.27         39.78         3.63 o
   7   3   9         65.96         65.90         3.26 o
   8   3   9        539.46        581.89         7.01 o
   9   3   9         76.32         81.05         3.04 o
  10   3   9       1147.25       1091.95        11.32 o
  11   3   9          0.98          0.52         1.12 o
  12   3   9        661.82        654.60         8.76 o
  13   3   9        106.57        102.04         4.08 o
  14   3   9        326.12        311.19         7.08 o
  15   3   9          8.45         16.42         2.82 o
  16   3   9        903.10        939.86        21.39 o
   0   4   9       1564.62       1536.52        15.83 o
   1   4   9        439.65        443.07         5.52 o
   2   4   9        452.98        470.86         5.20 o
   3   4   9          4.73          7.62         0.95 o
   4   4   9         95.75         87.20         3.34 o
   5   4   9          7.44          3.86         1.25 o
   6   4   9         56.63         72.77         3.93 o
   7   4   9         10.52         14.61         2.13 o
   8   4   9        484.07        444.62         8.85 o
   9   4   9         71.39         65.93         4.53 o
  10   4   9         91.32         88.76         5.29 o
  11   4   9         39.48         33.17         3.64 o
  12   4   9        482.81        463.68        10.83 o
  13   4   9         51.22         49.83         4.45 o
  14   4   9        303.17        308.07        12.01 o
  15   4   9         14.12         10.13         4.08 o
   1   5   9          5.91         10.67         1.04 o
   2   5   9        401.01        364.80         5.10 o
   3   5   9        166.59        168.58         4.72 o
   4   5   9         61.68         40.18         2.67 o
   5   5   9         43.84         38.43         3.51 o
   6   5   9          1.38         -0.41         1.26 o
   7   5   9         23.43         19.77         2.31 o
   8   5   9        283.27        286.22         9.57 o
   9   5   9          2.43         -0.88         1.56 o
  10   5   9         98.76        101.96         5.55 o
  11   5   9          0.90          0.41         1.97 o
  12   5   9         20.26         28.12         4.03 o
  13   5   9          0.37         -1.40         2.50 o
  14   5   9          2.62          7.60         3.34 o
   0   6   9       2702.62       2661.50        32.01 o
   1   6   9        307.85        273.86         4.95 o
   2   6   9          0.43          0.06         0.90 o
   3   6   9          3.30          7.33         1.47 o
   4   6   9        343.23        336.83         6.68 o
   5   6   9         13.63         12.46         2.03 o
   6   6   9         15.37         19.98         2.26 o
   7   6   9         93.56        101.21         5.17 o
   8   6   9         28.99         30.56         3.39 o
   9   6   9          5.45          4.44         1.97 o
  10   6   9          3.09          3.63         2.21 o
  11   6   9         27.34         22.47         3.37 o
  12   6   9          0.81          9.47         3.00 o
  13   6   9          7.22         12.44         3.32 o
   1   7   9         19.86         19.97         1.68 o
   2   7   9        696.60        673.51         8.94 o
   3   7   9         54.63         53.79         3.44 o
   4   7   9        630.75        631.57        10.32 o
   5   7   9          0.67         -0.41         1.25 o
   6   7   9          9.73         14.71         2.27 o
   7   7   9        183.80        176.00         6.78 o
   8   7   9        303.37        316.26        12.78 o
   9   7   9         52.41         55.26         4.39 o
  10   7   9          0.74          3.88         2.32 o
  11   7   9          2.67          0.94         2.40 o
   0   8   9        258.01        268.40        13.00 o
   1   8   9          6.03          9.28         2.61 o
   2   8   9         26.01         33.18         2.82 o
   3   8   9          5.70          3.41         1.63 o
   4   8   9         39.42         40.87         2.71 o
   5   8   9          0.09         -1.28         1.38 o
   6   8   9        224.08        258.69         6.60 o
   7   8   9         35.26         39.33         3.27 o
   8   8   9         73.76         81.51         5.24 o
   1   9   9          0.45          1.06         2.37 o
   2   9   9         22.32         39.80         3.60 o
   0   0  10       4139.17       4205.21        32.91 o
   1   0  10       3655.51       3819.87        21.40 o
   2   0  10       3815.31       3993.51        22.93 o
   3   0  10       1943.17       2019.98        13.80 o
   4   0  10         12.07         11.58         0.93 o
   5   0  10       3283.45       3177.77        19.56 o
   6   0  10         54.46         63.91         2.51 o
   7   0  10         75.82         72.87         2.64 o
   8   0  10        667.74        652.44         9.92 o
   9   0  10       1592.47       1650.73        15.80 o
  10   0  10         39.36         33.40         2.60 o
  11   0  10          7.45          4.06         1.63 o
  12   0  10        151.34        152.46         7.45 o
  13   0  10          4.22          2.01         1.84 o
  14   0  10        255.05        253.07         8.01 o
  15   0  10         54.77         56.83         7.02 o
  16   0  10         11.25         23.70         3.96 o
  17   0  10         19.03         11.41         3.20 o
   1   1  10       4406.62       4697.73        19.88 o
   2   1  10        904.21        997.33         5.69 o
   3   1  10         34.29         58.58         1.29 o
   4   1  10        770.78        807.09         5.24 o
   5   1  10       1850.77       1928.49        10.09 o
   6   1  10        180.77        161.45         2.42 o
   7   1  10        253.44        240.08         2.90 o
   8   1  10         14.43         11.00         0.99 o
   9   1  10         43.83         52.99         1.92 o
  10   1  10         17.34         16.87         1.34 o
  11   1  10         99.05         84.66         3.07 o
  12   1  10          0.65         -0.79         1.00 o
  13   1  10         96.02         98.16         3.66 o
  14   1  10          4.30          2.03         1.25 o
  15   1  10         82.00         84.94         4.28 o
  16   1  10        169.95        171.75         6.61 o
   0   2  10        611.52        748.45         7.41 o
   1   2  10        462.81        542.99         4.25 o
   2   2  10        207.00        198.29         2.33 o
   3   2  10       1244.41       1318.42         7.88 o
   4   2  10          0.11         -0.13         0.37 o
   5   2  10        669.05        708.52         5.27 o
   6   2  10        117.86        109.29         1.96 o
   7   2  10        413.45        442.13         4.39 o
   8   2  10         20.15         25.01         1.45 o
   9   2  10         56.22         61.98         2.11 o
  10   2  10          2.37          1.92         0.75 o
  11   2  10          5.78          4.45         0.84 o
  12   2  10          0.27          0.55         0.87 o
  13   2  10         73.03         80.01         2.81 o
  14   2  10         27.95         23.28         2.30 o
  15   2  10        256.34        236.19         7.94 o
  16   2  10         73.27         68.79         4.83 o
   1   3  10        764.48        808.04         5.33 o
   2   3  10         77.48         74.67         1.54 o
   3   3  10        623.39        667.99         5.24 o
   4   3  10        369.96        356.25         3.96 o
   5   3  10        331.14        324.90         4.49 o
   6   3  10         20.77         21.29         1.61 o
   7   3  10         84.23         71.35         2.77 o
   8   3  10        257.64        252.13         5.31 o
   9   3  10         67.66         78.42         3.16 o
  10   3  10         67.54         70.22         3.13 o
  11   3  10         14.46         11.79         1.73 o
  12   3  10         81.14         77.41         3.58 o
  13   3  10          0.40         -0.61         1.48 o
  14   3  10        136.47        137.08         5.95 o
  15   3  10        202.30        228.32         8.38 o
  16   3  10         34.06         25.19         4.91 o
   0   4  10        491.06        444.23         7.01 o
   1   4  10         25.55         33.75         1.47 o
   2   4  10        461.57        456.72         5.54 o
   3   4  10       1151.27       1137.38        11.66 o
   4   4  10         51.70         48.81         2.55 o
   5   4  10         84.01         78.47         3.74 o
   6   4  10         45.00         44.02         3.10 o
   7   4  10       2083.42       1990.47        20.80 o
   8   4  10        350.45        339.01         7.92 o
   9   4  10         50.47         49.00         4.20 o
  10   4  10        152.09        148.11         9.36 o
  11   4  10        714.10        718.12        16.51 o
  12   4  10         38.54         34.23         3.94 o
  13   4  10         14.37         17.49         3.34 o
  14   4  10         53.73         72.10         6.63 o
  15   4  10        114.62        108.15         8.72 o
   1   5  10       1539.16       1524.26        14.93 o
   2   5  10         12.82         12.33         1.67 o
   3   5  10       1324.14       1262.61        14.29 o
   4   5  10        358.17        366.18         7.00 o
   5   5  10       1399.92       1264.01        15.67 o
   6   5  10         59.32         58.18         4.25 o
   7   5  10        503.89        507.13        12.07 o
   8   5  10         38.61         41.77         3.60 o
   9   5  10          3.33          3.47         1.98 o
  10   5  10          0.03         -0.40         1.90 o
  11   5  10         35.50         34.70         4.26 o
  12   5  10         50.13         48.67         4.79 o
  13   5  10          0.45          0.56         2.48 o
  14   5  10         83.50         93.27         7.01 o
   0   6  10        138.50        150.80         7.10 o
   1   6  10        186.20        200.14         5.14 o
   2   6  10        327.08        341.30         6.62 o
   3   6  10        305.80        283.46         6.35 o
   4   6  10          4.68          3.26         1.41 o
   5   6  10        443.36        448.75         8.13 o
   6   6  10        137.33        139.40         5.43 o
   7   6  10        109.50         90.80         4.77 o
   8   6  10         14.24         11.93         2.45 o
   9   6  10         23.32         25.20         3.31 o
  10   6  10         18.40         16.97         3.01 o
  11   6  10          1.46          0.12         2.26 o
  12   6  10         80.45         95.24         6.71 o
   1   7  10         40.56         41.11         2.86 o
   2   7  10         58.63         64.13         3.38 o
   3   7  10          3.15          1.93         1.97 o
   4   7  10        346.61        345.32        10.33 o
   5   7  10        192.20        205.09         6.22 o
   6   7  10         48.33         38.98         2.99 o
   7   7  10         85.09         83.25         4.73 o
   8   7  10         91.04         90.80         5.36 o
   9   7  10        380.67        417.20        10.22 o
  10   7  10          1.09          1.64         2.25 o
   0   8  10        578.05        543.86        18.79 o
   1   8  10          6.79          5.62         2.08 o
   2   8  10          1.14          0.69         1.49 o
   3   8  10         64.92         74.26         3.68 o
   4   8  10         30.34         29.89         2.58 o
   5   8  10         19.03         31.18         2.86 o
   6   8  10         17.31         20.18         2.57 o
   7   8  10         14.03         14.82         2.44 o
   1   1  11         59.89         49.98         1.21 o
   2   1  11        471.86        531.34         3.86 o
   3   1  11        550.97        570.17         3.88 o
   4   1  11         58.94         52.87         1.41 o
   5   1  11         88.97         95.51         2.29 o
   6   1  11          7.54         10.04         0.78 o
   7   1  11        316.50        319.68         4.10 o
   8   1  11        756.51        745.77         6.09 o
   9   1  11       1015.95        999.74         8.32 o
  10   1  11        149.68        137.79         3.38 o
  11   1  11        156.23        186.32         3.97 o
  12   1  11        213.78        198.65         4.32 o
  13   1  11          0.06          1.03         1.15 o
  14   1  11         43.11         39.47         2.82 o
  15   1  11          4.21          4.82         1.86 o
  16   1  11         74.66         88.37         4.81 o
   0   2  11          1.68          7.46         0.86 o
   1   2  11        734.07        798.44         5.41 o
   2   2  11        585.86        608.24         4.56 o
   3   2  11         42.19         51.44         1.48 o
   4   2  11        409.44        448.22         4.38 o
   5   2  11          0.75         -0.30         0.40 o
   6   2  11          4.09          4.94         0.67 o
   7   2  11         99.67         86.70         2.26 o
   8   2  11       1129.13       1062.16         8.86 o
   9   2  11        421.01        456.54         5.38 o
  10   2  11        355.90        331.51         4.31 o
  11   2  11         49.20         49.58         1.91 o
  12   2  11         20.83         19.98         1.67 o
  13   2  11         34.78         45.45         2.71 o
  14   2  11        141.51        143.98         4.73 o
  15   2  11         18.69         16.38         2.78 o
  16   2  11        118.50         94.29         5.53 o
   1   3  11       1581.52       1612.71         9.86 o
   2   3  11          5.20          7.63         0.76 o
   3   3  11         60.08         55.37         1.92 o
   4   3  11        228.09        205.25         3.84 o
   5   3  11        484.66        473.46         5.88 o
   6   3  11       2250.16       2226.21        17.71 o
   7   3  11          7.90          6.70         1.22 o
   8   3  11         48.96         54.33         2.70 o
   9   3  11         13.74         13.54         1.56 o
  10   3  11        452.91        419.37         6.90 o
  11   3  11        400.89        388.72         6.92 o
  12   3  11       1052.32       1054.96        12.79 o
  13   3  11        100.09         96.21         4.46 o
  14   3  11         43.20         45.95         3.84 o
  15   3  11         64.82         61.86         4.92 o
   0   4  11        157.96        151.60         4.57 o
   1   4  11         10.27          9.42         1.17 o
   2   4  11        282.54        265.99         4.82 o
   3   4  11       1109.26       1137.90        11.93 o
   4   4  11        956.44        974.85        10.93 o
   5   4  11          0.01          0.11         1.17 o
   6   4  11        791.05        751.18        11.41 o
   7   4  11          6.79          8.98         1.81 o
   8   4  11       1181.47       1119.08        13.14 o
   9   4  11        312.23        302.24         9.85 o
  10   4  11          6.82          8.87         2.14 o
  11   4  11          2.98          1.85         1.70 o
  12   4  11         69.50         65.81         4.52 o
  13   4  11          2.39          4.71         2.87 o
  14   4  11          6.04         -0.94         3.15 o
   1   5  11         21.06         15.70         2.03 o
   2   5  11        357.34        348.37         6.64 o
   3   5  11        232.92        200.23         5.83 o
   4   5  11       1515.58       1438.82        16.97 o
   5   5  11         82.92         84.28         4.06 o
   6   5  11          1.05          2.65         1.53 o
   7   5  11        276.11        278.66         8.07 o
   8   5  11        101.30         93.45         5.10 o
   9   5  11        132.88        120.11         6.21 o
  10   5  11          9.95          7.82         2.46 o
  11   5  11        116.90        116.33         6.71 o
  12   5  11          0.17         -0.73         2.42 o
  13   5  11         43.32         45.30         4.84 o
   0   6  11       2122.06       2015.37        30.33 o
   1   6  11         96.43         87.28         4.22 o
   2   6  11        218.62        213.32         5.77 o
   3   6  11        639.95        617.61        12.28 o
   4   6  11       1313.45       1344.81        15.91 o
   5   6  11        164.11        155.86         6.05 o
   6   6  11          0.06         -0.35         1.31 o
   7   6  11        356.28        372.94        11.04 o
   8   6  11          4.08          4.26         2.00 o
   9   6  11         41.70         36.05         3.76 o
  10   6  11          6.74          6.77         2.46 o
  11   6  11        333.29        353.28        11.37 o
  12   6  11          8.58          9.08         3.13 o
   1   7  11        301.25        304.64         7.57 o
   2   7  11        182.95        185.52         5.68 o
   3   7  11         79.01         75.55         4.16 o
   4   7  11         87.45         85.72         5.00 o
   5   7  11        660.46        630.13        11.30 o
   6   7  11         61.83         61.13         3.99 o
   7   7  11          3.41          2.66         1.67 o
   8   7  11         40.40         39.35         3.74 o
   9   7  11          5.16         10.87         2.67 o
  10   7  11        160.76        150.03         7.42 o
   0   8  11        330.51        303.62        10.05 o
   1   8  11         67.40         72.11         3.84 o
   2   8  11        220.86        228.98         6.68 o
   3   8  11        159.79        165.72         5.35 o
   4   8  11          3.91          2.05         1.57 o
   5   8  11          1.75          1.71         1.64 o
   6   8  11        138.84        138.01         5.86 o
   7   8  11         76.72         76.67         5.42 o
   0   0  12       3722.74       3943.78        33.74 o
   1   0  12         49.93         23.80         1.23 o
   2   0  12          7.86         10.85         0.86 o
   3   0  12        444.74        412.81         4.40 o
   4   0  12         18.21         30.72         1.52 o
   5   0  12        542.43        436.04         5.26 o
   6   0  12       1433.93       1486.56        12.44 o
   7   0  12        122.01        120.93         3.52 o
   8   0  12        239.77        215.88         4.81 o
   9   0  12        168.81        166.53         5.24 o
  10   0  12        391.89        352.29         6.49 o
  11   0  12        356.20        365.40        10.57 o
  12   0  12        461.85        413.96         8.92 o
  13   0  12        571.88        545.16        10.63 o
  14   0  12         39.07         36.44         4.20 o
  15   0  12          0.00         -0.31         2.69 o
  16   0  12          0.38          3.06         3.45 o
   1   1  12         23.15         27.57         0.96 o
   2   1  12        404.12        474.29         3.60 o
   3   1  12        102.72        108.75         2.31 o
   4   1  12         40.86         50.65         1.34 o
   5   1  12       1007.56       1020.61         6.69 o
   6   1  12        138.89        133.63         2.49 o
   7   1  12          5.75          6.91         0.87 o
   8   1  12        432.89        443.67         4.68 o
   9   1  12         41.74         42.93         2.00 o
  10   1  12         21.26         16.07         1.45 o
  11   1  12          1.06          0.20         0.97 o
  12   1  12        139.95        123.47         3.77 o
  13   1  12        123.19        127.20         4.09 o
  14   1  12          0.77         -0.10         1.49 o
  15   1  12         84.83         95.46         4.92 o
  16   1  12         71.70         67.13         4.22 o
   0   2  12        133.54        112.17         2.96 o
   1   2  12        870.11        894.80         5.85 o
   2   2  12         46.39         39.07         1.35 o
   3   2  12         34.47         42.44         1.49 o
   4   2  12       1887.37       1886.86        12.13 o
   5   2  12        158.11        150.49         2.47 o
   6   2  12        180.88        157.81         2.68 o
   7   2  12        414.62        388.87         4.52 o
   8   2  12        211.81        185.45         3.48 o
   9   2  12        163.50        175.32         3.59 o
  10   2  12          0.04          0.05         0.88 o
  11   2  12         22.94         27.49         1.92 o
  12   2  12        128.81        133.06         4.04 o
  13   2  12         18.11         16.49         2.00 o
  14   2  12        190.70        197.50         9.34 o
  15   2  12          2.52          0.14         2.26 o
   1   3  12          0.21          0.47         0.67 o
   2   3  12         15.90         18.22         1.25 o
   3   3  12        282.30        248.25         3.94 o
   4   3  12          1.07          3.28         0.94 o
   5   3  12        133.10        114.40         3.25 o
   6   3  12        517.46        553.04         7.63 o
   7   3  12        751.23        779.69         8.95 o
   8   3  12         25.97         20.27         1.82 o
   9   3  12          0.43          2.24         1.22 o
  10   3  12         63.47         66.68         3.12 o
  11   3  12        238.84        229.92         5.49 o
  12   3  12         95.32        107.20         4.55 o
  13   3  12         20.77         26.45         3.03 o
  14   3  12          1.51          0.48         2.30 o
  15   3  12        244.20        243.81         9.03 o
   0   4  12        516.03        505.02         9.64 o
   1   4  12          1.01         -0.86         0.92 o
   2   4  12         23.79         25.20         1.86 o
   3   4  12        125.32        116.58         3.97 o
   4   4  12        364.36        364.17         6.58 o
   5   4  12          0.16          1.08         1.23 o
   6   4  12         57.99         66.51         3.71 o
   7   4  12        335.53        304.22         6.99 o
   8   4  12        679.26        657.10         8.60 o
   9   4  12         24.69         35.06         2.29 o
  10   4  12         16.40          9.83         2.11 o
  11   4  12        294.15        297.60         8.08 o
  12   4  12        100.29        107.13         5.40 o
  13   4  12          0.88          4.60         2.95 o
  14   4  12         54.44         43.87         5.78 o
   1   5  12        269.53        273.14         6.87 o
   2   5  12        143.77        121.04         4.69 o
   3   5  12        313.66        302.88         6.62 o
   4   5  12        365.09        382.08         7.86 o
   5   5  12         89.26         97.85         4.79 o
   6   5  12       1690.40       1652.44        18.70 o
   7   5  12          8.67          9.22         2.03 o
   8   5  12         39.77         49.67         3.92 o
   9   5  12         30.17         24.68         3.30 o
  10   5  12          0.77          1.36         2.11 o
  11   5  12          2.62          3.33         2.52 o
  12   5  12        107.13        101.96         6.56 o
  13   5  12          3.09          6.46         3.21 o
   0   6  12        698.46        653.12        14.91 o
   1   6  12         44.93         43.37         3.22 o
   2   6  12         12.43         12.62         1.96 o
   3   6  12        114.24        118.83         4.90 o
   4   6  12        731.05        691.40        11.19 o
   5   6  12        121.22        128.07         5.59 o
   6   6  12          2.64         16.69         2.30 o
   7   6  12         48.48         54.33         4.13 o
   8   6  12        557.79        562.93        11.29 o
   9   6  12         59.03         59.62         4.65 o
  10   6  12         25.27         25.54         3.67 o
  11   6  12         13.94         13.12         3.14 o
   1   7  12         61.60         64.16         4.23 o
   2   7  12        103.43         86.89         4.92 o
   3   7  12          1.98          3.72         1.71 o
   4   7  12         39.09         30.82         3.03 o
   5   7  12         51.48         55.33         4.25 o
   6   7  12         18.60         18.57         2.71 o
   7   7  12          0.12         -2.14         2.19 o
   8   7  12        287.17        294.12         8.56 o
   9   7  12        260.68        261.03         8.70 o
   0   8  12         25.89         33.39         4.38 o
   1   8  12        208.01        211.00         8.72 o
   2   8  12          7.02          9.96         2.21 o
   3   8  12         10.52         11.11         2.07 o
   4   8  12         40.92         45.03         3.92 o
   5   8  12         81.42         91.82         4.74 o
   6   8  12         17.61         15.54         2.52 o
   1   1  13        286.21        292.17         2.75 o
   2   1  13        356.75        309.84         2.91 o
   3   1  13        144.12        128.35         2.04 o
   4   1  13        623.84        575.98         4.41 o
   5   1  13        350.89        338.37         3.64 o
   6   1  13         39.30         45.10         1.65 o
   7   1  13        890.97        909.15         6.81 o
   8   1  13       1175.32       1114.37         8.68 o
   9   1  13        330.02        339.09         4.81 o
  10   1  13         45.45         41.76         2.10 o
  11   1  13         55.91         52.54         2.43 o
  12   1  13         49.18         56.36         2.93 o
  13   1  13         21.75         13.64         1.79 o
  14   1  13          2.60          6.28         1.87 o
  15   1  13         60.03         56.90         4.51 o
   0   2  13        126.75        136.18         3.56 o
   1   2  13         17.72         18.03         0.94 o
   2   2  13        365.73        334.50         3.75 o
   3   2  13        139.58        146.12         2.62 o
   4   2  13         44.29         48.15         1.75 o
   5   2  13       1445.87       1422.46         9.96 o
   6   2  13         22.37         23.01         1.22 o
   7   2  13        204.69        194.04         3.61 o
   8   2  13         12.69          9.29         1.09 o
   9   2  13        139.63        161.05         3.64 o
  10   2  13         41.53         39.05         2.15 o
  11   2  13        171.13        157.35         4.32 o
  12   2  13         10.11         16.29         1.77 o
  13   2  13        430.92        431.10         7.75 o
  14   2  13        194.87        217.07         6.53 o
  15   2  13         86.47         92.01         5.14 o
   1   3  13         35.13         30.58         1.63 o
   2   3  13        474.15        503.55         5.71 o
   3   3  13        433.39        414.01         5.30 o
   4   3  13        901.37        814.75         8.51 o
   5   3  13         10.40         12.95         1.42 o
   6   3  13        206.17        196.59         4.49 o
   7   3  13        993.32        999.33        10.38 o
   8   3  13          1.72          1.03         1.05 o
   9   3  13        633.78        604.28         8.45 o
  10   3  13          0.16          0.59         1.29 o
  11   3  13        320.67        314.27         7.72 o
  12   3  13         14.46         14.42         2.31 o
  13   3  13        123.80        124.34         5.99 o
  14   3  13        169.38        164.71        10.61 o
  15   3  13         45.38         57.72         8.18 o
   0   4  13       1238.50       1095.26        16.07 o
   1   4  13         20.35         15.90         1.66 o
   2   4  13        524.02        527.67         7.72 o
   3   4  13        306.12        300.88         5.81 o
   4   4  13       1298.54       1272.79        14.09 o
   5   4  13        191.48        179.33         4.70 o
   6   4  13          5.06          7.38         1.27 o
   7   4  13         72.44         67.03         3.16 o
   8   4  13          4.32          3.42         1.24 o
   9   4  13         31.46         26.86         2.26 o
  10   4  13         18.61         14.45         1.98 o
  11   4  13        750.85        742.46        12.13 o
  12   4  13         62.93         55.67         4.32 o
  13   4  13          0.29          1.35         3.23 o
  14   4  13         31.33         33.57         5.85 o
   1   5  13        159.39        154.74         5.80 o
   2   5  13        255.34        268.15         7.15 o
   3   5  13        116.58         98.21         4.48 o
   4   5  13         23.93         21.09         2.52 o
   5   5  13          8.56          4.64         1.77 o
   6   5  13        226.40        230.30         7.50 o
   7   5  13         27.80         19.22         2.76 o
   8   5  13        306.43        308.06         8.53 o
   9   5  13        357.46        366.10        10.64 o
  10   5  13         17.72         18.41         3.24 o
  11   5  13        154.20        157.99         7.96 o
  12   5  13          4.28          4.95         2.84 o
   0   6  13         46.98         49.53         4.89 o
   1   6  13        255.88        254.66         7.16 o
   2   6  13        199.59        214.30         6.79 o
   3   6  13         61.80         55.90         3.47 o
   4   6  13          3.83         -0.13         1.47 o
   5   6  13          4.59         -0.07         1.62 o
   6   6  13        279.51        284.05         9.82 o
   7   6  13        116.01        114.02         5.42 o
   8   6  13         19.50         11.54         2.47 o
   9   6  13         28.78         25.76         3.35 o
  10   6  13        358.11        377.25        11.25 o
  11   6  13          2.49          6.01         2.83 o
   1   7  13         72.24         63.55         4.35 o
   2   7  13          3.29          1.89         1.89 o
   3   7  13         38.24         44.36         3.49 o
   4   7  13         71.86         62.75         4.50 o
   5   7  13         46.12         40.35         3.57 o
   6   7  13         62.86         63.68         4.25 o
   7   7  13          0.82          1.63         2.03 o
   8   7  13        109.57         89.38         5.67 o
   0   8  13          5.33          4.03         4.07 o
   1   8  13          0.69         -1.66         2.06 o
   2   8  13        113.64        125.56         6.01 o
   3   8  13          0.01          0.33         1.97 o
   4   8  13         56.99         66.68         4.40 o
   5   8  13          6.12          2.20         1.85 o
   0   0  14         30.72         73.56         4.74 o
   1   0  14       1006.80        971.63         7.97 o
   2   0  14       2118.90       2041.79        13.42 o
   3   0  14        189.77        190.07         3.40 o
   4   0  14        248.86        271.90         4.47 o
   5   0  14        143.24        141.89         3.82 o
   6   0  14        276.57        289.58         5.33 o
   7   0  14        171.91        173.57         4.88 o
   8   0  14        552.02        525.08        10.11 o
   9   0  14       1379.93       1401.04        14.30 o
  10   0  14        491.46        469.85         8.42 o
  11   0  14        820.51        792.19        14.59 o
  12   0  14        153.16        126.18         5.87 o
  13   0  14          2.82          4.30         2.60 o
  14   0  14         59.29         60.70         6.19 o
  15   0  14         85.57         81.08         7.10 o
   1   1  14         42.69         44.05         1.38 o
   2   1  14        383.59        396.47         3.81 o
   3   1  14       2177.34       2107.14        11.87 o
   4   1  14        852.72        840.08         6.22 o
   5   1  14        114.17        117.20         2.74 o
   6   1  14        315.21        283.60         3.63 o
   7   1  14       2681.61       2667.61        16.15 o
   8   1  14         65.55         65.16         2.32 o
   9   1  14        112.99         98.66         2.85 o
  10   1  14        675.30        645.07         6.92 o
  11   1  14          0.06         -0.17         1.05 o
  12   1  14        144.22        149.47         4.27 o
  13   1  14         99.46         94.49         4.20 o
  14   1  14         12.00         18.65         2.77 o
  15   1  14        237.54        250.32         8.61 o
   0   2  14       1822.25       1709.49        15.01 o
   1   2  14         71.81         52.24         1.70 o
   2   2  14          0.36          0.45         0.66 o
   3   2  14        426.67        416.59         4.63 o
   4   2  14         86.76         87.28         2.48 o
   5   2  14        901.64        921.32         7.47 o
   6   2  14        338.27        326.04         3.89 o
   7   2  14       2138.55       2100.13        14.15 o
   8   2  14        134.30        135.23         3.21 o
   9   2  14          0.00         -0.38         0.90 o
  10   2  14         95.60        104.11         3.28 o
  11   2  14       1497.94       1519.62        14.54 o
  12   2  14        166.78        171.06         4.76 o
  13   2  14         11.85         13.06         2.16 o
  14   2  14        400.23        387.86        13.89 o
  15   2  14          0.00         -0.65         2.39 o
   1   3  14        179.10        203.41         3.70 o
   2   3  14        179.77        169.50         3.62 o
   3   3  14        189.94        158.53         4.31 o
   4   3  14         19.34         19.26         1.51 o
   5   3  14          1.38          2.93         1.11 o
   6   3  14        255.31        268.43         5.39 o
   7   3  14         67.69         78.69         3.18 o
   8   3  14        252.99        256.96         7.15 o
   9   3  14        422.21        417.98         6.91 o
  10   3  14        138.47        133.28         4.84 o
  11   3  14        393.62        428.53         7.98 o
  12   3  14         67.39         78.28         5.01 o
  13   3  14         60.71         61.33         4.72 o
  14   3  14         52.15         41.65         4.43 o
   0   4  14         41.54         50.24         3.79 o
   1   4  14         33.21         39.95         2.45 o
   2   4  14         13.59         15.32         1.46 o
   3   4  14         40.18         47.59         2.43 o
   4   4  14         16.85         12.44         1.33 o
   5   4  14        597.18        618.05         7.70 o
   6   4  14          0.41          0.46         0.99 o
   7   4  14        213.58        203.01         5.07 o
   8   4  14         19.60         25.00         2.10 o
   9   4  14         12.46          9.33         1.87 o
  10   4  14         76.03         76.77         3.75 o
  11   4  14        241.48        247.47         8.02 o
  12   4  14         61.27         81.55         5.42 o
  13   4  14          0.20         -0.94         2.64 o
   1   5  14         63.61         76.95         4.28 o
   2   5  14        163.39        148.59         5.93 o
   3   5  14        851.94        817.69        11.91 o
   4   5  14          6.08          6.63         1.86 o
   5   5  14         89.63         78.50         4.54 o
   6   5  14        355.61        351.77         8.74 o
   7   5  14        574.02        611.55        11.59 o
   8   5  14         73.07         65.30         4.15 o
   9   5  14       1234.33       1280.47        21.94 o
  10   5  14         17.96         28.46         3.62 o
  11   5  14         28.80         24.72         3.90 o
  12   5  14        131.14        147.60         8.60 o
   0   6  14        282.26        234.57        10.18 o
   1   6  14          1.31          1.93         1.55 o
   2   6  14         70.17         65.21         4.17 o
   3   6  14         83.50         89.88         4.52 o
   4   6  14          0.01         -0.55         1.52 o
   5   6  14         88.35         80.41         4.95 o
   6   6  14        141.55        112.63         5.91 o
   7   6  14         98.05         87.34         5.23 o
   8   6  14         75.05         77.83         4.81 o
   9   6  14          1.57         -0.43         2.07 o
  10   6  14          0.00          4.43         2.45 o
   1   7  14          4.99          4.38         2.28 o
   2   7  14          1.06         -1.06         1.71 o
   3   7  14         52.13         44.53         4.05 o
   4   7  14        466.50        470.50        10.21 o
   5   7  14         29.94         27.42         3.27 o
   6   7  14         21.96         28.45         3.24 o
   7   7  14         38.87         60.29         4.70 o
   8   7  14          4.48          3.45         2.34 o
   0   8  14         84.89         70.83         6.78 o
   1   8  14         71.19         77.02         5.01 o
   2   8  14        100.19         97.52         5.66 o
   3   8  14          6.47          0.79         2.17 o
   1   1  15        130.31        136.22         2.41 o
   2   1  15        974.95        923.20         6.48 o
   3   1  15       1406.76       1352.35         8.66 o
   4   1  15        227.65        229.00         3.13 o
   5   1  15        458.42        437.17         4.37 o
   6   1  15         87.23         69.25         2.18 o
   7   1  15        628.43        612.33         6.32 o
   8   1  15         49.55         49.78         2.22 o
   9   1  15        194.99        188.23         4.25 o
  10   1  15        573.24        568.23         6.52 o
  11   1  15          4.85          3.11         1.16 o
  12   1  15          1.95          0.43         1.27 o
  13   1  15         27.78         36.85         2.85 o
  14   1  15         18.79         21.06         3.20 o
  15   1  15         23.85         18.76         2.75 o
   0   2  15        657.81        683.45        10.01 o
   1   2  15        391.23        378.08         4.32 o
   2   2  15        109.97        115.25         3.44 o
   3   2  15        447.19        419.36         4.97 o
   4   2  15        830.79        836.06         7.62 o
   5   2  15        631.02        588.49         6.18 o
   6   2  15        118.24        113.94         2.90 o
   7   2  15       1085.22       1067.99         9.12 o
   8   2  15         61.66         57.18         2.24 o
   9   2  15         25.82         24.60         1.85 o
  10   2  15        714.83        712.74        10.13 o
  11   2  15         85.18         66.89         2.91 o
  12   2  15        211.36        188.73         5.76 o
  13   2  15         15.43         12.92         2.29 o
  14   2  15         95.78         87.65         6.38 o
   1   3  15        360.71        346.30         6.94 o
   2   3  15       1225.33       1215.78        10.90 o
   3   3  15         54.47         53.94         2.38 o
   4   3  15       1468.21       1387.06        11.81 o
   5   3  15        159.63        170.76         4.26 o
   6   3  15        232.54        222.81         4.98 o
   7   3  15         51.71         62.34         3.07 o
   8   3  15        588.32        547.78         8.24 o
   9   3  15         48.09         51.38         2.94 o
  10   3  15        369.83        379.63         7.56 o
  11   3  15        146.51        156.21         6.36 o
  12   3  15         28.81         35.88         3.22 o
  13   3  15          0.54          1.22         2.27 o
  14   3  15        656.64        704.60        14.94 o
   0   4  15       5805.05       5358.18        50.10 o
   1   4  15          0.87          0.34         0.81 o
   2   4  15         43.08         39.58         1.85 o
   3   4  15         95.13         96.56         2.75 o
   4   4  15        171.97        144.89         3.36 o
   5   4  15        255.23        242.95         4.47 o
   6   4  15        330.69        331.85         6.32 o
   7   4  15         65.53         71.90         3.05 o
   8   4  15         26.60         31.50         2.36 o
   9   4  15        221.82        241.36         5.98 o
  10   4  15         12.10         17.85         2.15 o
  11   4  15         11.80         17.42         2.77 o
  12   4  15        279.45        295.20         9.18 o
  13   4  15          2.69          5.51         3.32 o
   1   5  15          3.74          2.93         1.58 o
   2   5  15         72.79         68.20         4.25 o
   3   5  15          8.21          5.02         2.00 o
   4   5  15        183.71        172.75         6.71 o
   5   5  15         52.13         64.06         4.30 o
   6   5  15         13.04         12.52         2.51 o
   7   5  15         95.49         87.06         5.18 o
   8   5  15         81.22         73.60         4.86 o
   9   5  15          8.02         14.42         2.81 o
  10   5  15         77.13         92.26         5.87 o
  11   5  15         61.23         64.09         5.52 o
   0   6  15        558.06        572.45        15.12 o
   1   6  15         22.20         29.12         3.07 o
   2   6  15        111.90        122.58         7.92 o
   3   6  15          7.41         10.14         2.42 o
   4   6  15          0.29         -0.03         1.75 o
   5   6  15         42.32         49.10         4.05 o
   6   6  15         50.13         65.95         4.82 o
   7   6  15          0.28         -0.19         1.90 o
   8   6  15        159.29        185.25         8.61 o
   9   6  15          8.91          7.20         2.81 o
  10   6  15         54.20         60.00         8.84 o
   1   7  15         14.89         15.83         2.87 o
   2   7  15         34.95         41.69         4.10 o
   3   7  15         13.48         15.07         2.84 o
   4   7  15         20.30         23.39         3.54 o
   5   7  15          0.11         -0.51         1.97 o
   6   7  15         43.65         43.40         4.16 o
   7   7  15         33.53         31.20         4.14 o
   0   0  16       1809.30       1727.89        24.48 o
   1   0  16       2915.43       2938.48        24.02 o
   2   0  16        572.16        528.85         8.30 o
   3   0  16        335.27        354.35         5.96 o
   4   0  16       2421.97       2293.49        21.80 o
   5   0  16       3767.93       3691.72        30.74 o
   6   0  16        177.59        190.22         5.11 o
   7   0  16        182.65        181.22         5.18 o
   8   0  16        792.31        774.28        10.57 o
   9   0  16         71.22         65.63         3.74 o
  10   0  16         53.22         55.04         3.64 o
  11   0  16         64.59         76.05         4.36 o
  12   0  16        386.29        406.73        11.37 o
  13   0  16        144.15        145.43         9.13 o
  14   0  16       1249.64       1305.78        26.17 o
   1   1  16        109.03         91.72         2.15 o
   2   1  16         98.56         85.89         2.10 o
   3   1  16         86.62         86.93         2.30 o
   4   1  16         87.55         81.55         2.20 o
   5   1  16        362.95        347.03         4.33 o
   6   1  16        731.66        691.63         6.80 o
   7   1  16         52.78         60.02         2.26 o
   8   1  16          0.91          1.06         0.97 o
   9   1  16        751.43        740.57         7.50 o
  10   1  16        700.46        703.68         7.62 o
  11   1  16         16.18         15.39         1.91 o
  12   1  16        295.37        313.72         6.92 o
  13   1  16          1.51         -0.55         1.78 o
  14   1  16        148.13        159.12         6.28 o
   0   2  16        133.09        142.31         4.28 o
   1   2  16         16.75         20.27         1.38 o
   2   2  16       1256.45       1213.58        10.22 o
   3   2  16        137.12        139.49         3.49 o
   4   2  16         54.05         55.34         2.55 o
   5   2  16         53.16         67.39         2.59 o
   6   2  16         44.63         41.68         1.90 o
   7   2  16        425.71        417.89         5.54 o
   8   2  16         77.03         81.29         3.02 o
   9   2  16        169.84        197.02         4.34 o
  10   2  16        233.18        229.60         5.23 o
  11   2  16        294.60        315.42         8.35 o
  12   2  16          0.06         -1.45         1.67 o
  13   2  16         68.29         82.32         6.34 o
  14   2  16          2.76          1.85         2.83 o
   1   3  16        137.15        122.18         3.51 o
   2   3  16        411.53        372.77         5.49 o
   3   3  16        573.02        524.68         7.60 o
   4   3  16        757.41        739.50         8.28 o
   5   3  16         39.65         28.33         1.96 o
   6   3  16        113.33         98.41         3.51 o
   7   3  16        211.50        205.83         5.30 o
   8   3  16         91.83         88.70         3.89 o
   9   3  16        153.39        145.38         5.09 o
  10   3  16         25.20         27.98         2.69 o
  11   3  16          0.00         -0.42         1.80 o
  12   3  16          9.54         15.63         2.70 o
  13   3  16         99.72         87.99         5.58 o
   0   4  16        292.70        281.00         7.04 o
   1   4  16         31.48         35.67         2.41 o
   2   4  16         33.31         32.03         1.87 o
   3   4  16         15.81         11.86         1.41 o
   4   4  16        126.85        116.11         3.34 o
   5   4  16        142.60        136.16         3.52 o
   6   4  16         47.46         50.90         2.44 o
   7   4  16          2.08          3.05         1.16 o
   8   4  16         57.52         59.72         3.44 o
   9   4  16         64.33         63.81         3.50 o
  10   4  16         31.02         31.59         2.68 o
  11   4  16          1.49          2.48         2.12 o
  12   4  16          4.59          5.03         2.44 o
   1   5  16        448.58        408.10         9.00 o
   2   5  16         46.15         48.59         3.75 o
   3   5  16        326.43        316.91         9.41 o
   4   5  16         90.86         90.30         5.48 o
   5   5  16         78.24         79.60         4.86 o
   6   5  16          2.95          0.03         1.97 o
   7   5  16        148.76        180.05         7.58 o
   8   5  16        542.47        537.13        11.75 o
   9   5  16         46.23         35.04         4.21 o
  10   5  16        138.62        141.57         7.67 o
  11   5  16        234.95        280.33        12.50 o
   0   6  16        364.14        370.41        14.05 o
   1   6  16         55.04         43.72         4.05 o
   2   6  16          1.22         -0.40         1.82 o
   3   6  16         18.57          7.43         2.56 o
   4   6  16        111.97        130.72         7.11 o
   5   6  16         80.39         76.56         5.21 o
   6   6  16          3.01          3.49         2.28 o
   7   6  16         95.45        106.84         6.41 o
   8   6  16        121.94        153.63         7.47 o
   9   6  16         11.54          7.50         2.92 o
   1   7  16         16.15          6.65         2.93 o
   2   7  16         66.73         81.31         6.08 o
   3   7  16        137.13        160.03         7.80 o
   4   7  16         11.71          5.73         2.89 o
   5   7  16          0.01         -2.01         2.01 o
   6   7  16        106.66        109.87         6.52 o
   1   1  17        266.51        224.83         3.36 o
   2   1  17       1058.66       1089.95         8.24 o
   3   1  17        165.35        152.95         3.06 o
   4   1  17         74.60         58.36         2.49 o
   5   1  17       1159.44       1147.74         9.46 o
   6   1  17       1533.41       1496.39        11.52 o
   7   1  17          0.29         -0.90         0.90 o
   8   1  17        134.40        132.14         3.45 o
   9   1  17        213.44        207.70         4.16 o
  10   1  17          0.51         -0.19         1.09 o
  11   1  17         84.54         93.13         3.71 o
  12   1  17         47.99         51.23         3.22 o
  13   1  17         22.49         22.23         2.85 o
  14   1  17         31.25         49.52        11.94 o
   0   2  17          0.23         -1.15         1.15 o
   1   2  17         49.59         31.36         2.06 o
   2   2  17        406.06        371.82         5.23 o
   3   2  17       1559.70       1433.28        11.73 o
   4   2  17        275.56        241.29         4.55 o
   5   2  17        471.01        476.64         6.79 o
   6   2  17        571.59        568.26         7.77 o
   7   2  17        509.62        497.22         7.57 o
   8   2  17        232.36        220.17         4.85 o
   9   2  17        276.99        292.43         5.83 o
  10   2  17        211.12        206.27         6.10 o
  11   2  17         28.37         26.35         4.15 o
  12   2  17        202.85        197.82         7.64 o
  13   2  17          5.38          2.41         2.84 o
   1   3  17       2657.09       2491.48        18.88 o
   2   3  17        682.67        620.83         7.52 o
   3   3  17         29.65         34.70         2.16 o
   4   3  17        125.97        111.92         3.66 o
   5   3  17        198.16        213.83         5.45 o
   6   3  17         12.36         16.03         1.79 o
   7   3  17        478.81        476.26         7.44 o
   8   3  17         24.01         23.08         2.36 o
   9   3  17        647.91        626.63         9.54 o
  10   3  17          0.04         -0.59         1.76 o
  11   3  17         94.01         92.36         5.30 o
  12   3  17         55.21         50.78         4.10 o
   0   4  17          4.10         -1.16         1.16 o
   1   4  17        428.84        454.03         6.15 o
   2   4  17         51.83         54.53         2.52 o
   3   4  17        996.11        996.79        10.26 o
   4   4  17        313.86        279.10         5.23 o
   5   4  17        957.16        928.32         9.76 o
   6   4  17         71.35         68.94         2.88 o
   7   4  17        173.90        169.30         6.18 o
   8   4  17          2.00         -0.69         1.19 o
   9   4  17         16.86         16.81         2.20 o
  10   4  17         44.91         39.96         3.32 o
  11   4  17        122.44        118.14         6.26 o
   1   5  17        513.90        522.88        10.45 o
   2   5  17         12.86          9.65         2.31 o
   3   5  17         67.73         74.37         4.95 o
   4   5  17        129.96        125.48         6.54 o
   5   5  17         65.42         75.63         4.93 o
   6   5  17         46.01         48.82         4.15 o
   7   5  17         67.20         57.59         4.92 o
   8   5  17         28.05         20.61         3.40 o
   9   5  17         26.49         21.38         3.73 o
  10   5  17         25.22         27.44         4.60 o
   0   6  17        321.33        323.16        16.40 o
   1   6  17          3.33          5.36         2.32 o
   2   6  17         13.68         16.89         3.07 o
   3   6  17         40.66         38.23         4.43 o
   4   6  17         94.58         97.97         6.83 o
   5   6  17         12.10         10.57         2.97 o
   6   6  17        325.61        365.27        11.82 o
   7   6  17         40.67         34.24         4.08 o
   8   6  17        123.25        119.20         6.67 o
   1   7  17        115.35        108.50         6.92 o
   2   7  17        786.56        841.20        16.12 o
   3   7  17        286.57        302.38        11.49 o
   4   7  17         23.97         19.94         3.60 o
   0   0  18       2132.59       2125.00        27.17 o
   1   0  18       1576.08       1480.21        14.78 o
   2   0  18        304.18        241.25         5.28 o
   3   0  18       2682.57       2471.09        21.70 o
   4   0  18        248.66        235.92         5.33 o
   5   0  18          7.32          5.61         1.40 o
   6   0  18        194.54        176.21         5.38 o
   7   0  18         43.04         50.25         3.23 o
   8   0  18        752.91        762.70        11.96 o
   9   0  18        147.28        153.16         6.06 o
  10   0  18         76.70         74.87         4.83 o
  11   0  18          4.70          5.68         2.99 o
  12   0  18        276.03        272.28        11.36 o
  13   0  18          3.94          7.25         3.43 o
   1   1  18        405.31        351.27         4.30 o
   2   1  18        139.14        134.13         3.20 o
   3   1  18        499.31        500.58         6.51 o
   4   1  18         33.41         23.09         1.50 o
   5   1  18        891.06        869.26         8.68 o
   6   1  18         89.44         78.31         2.70 o
   7   1  18        205.29        205.39         4.63 o
   8   1  18         98.83         99.19         3.10 o
   9   1  18        165.53        154.43         3.85 o
  10   1  18        480.16        479.92         7.33 o
  11   1  18        170.15        178.14         5.42 o
  12   1  18        435.51        453.91        10.07 o
  13   1  18        303.09        285.86         8.03 o
   0   2  18       1315.07       1173.58        16.46 o
   1   2  18        263.58        218.84         4.78 o
   2   2  18         85.48         73.74         3.11 o
   3   2  18          2.18          2.91         1.28 o
   4   2  18          0.42         -0.14         1.24 o
   5   2  18         22.55         14.19         1.94 o
   6   2  18        471.30        436.83         7.66 o
   7   2  18         96.78         90.13         4.01 o
   8   2  18          7.14          5.83         1.62 o
   9   2  18         76.18         98.43         4.77 o
  10   2  18          9.02         15.12         2.75 o
  11   2  18        137.47        128.83         8.45 o
  12   2  18        120.82        111.52         8.57 o
   1   3  18         10.88          4.56         1.25 o
   2   3  18        523.31        437.64         6.32 o
   3   3  18          3.73          6.60         1.34 o
   4   3  18          1.32          0.23         1.11 o
   5   3  18         93.87         82.17         3.51 o
   6   3  18         21.48         24.16         2.35 o
   7   3  18         70.89         68.75         3.60 o
   8   3  18         36.01         30.67         2.77 o
   9   3  18         48.42         44.37         3.35 o
  10   3  18          5.46          2.52         2.20 o
  11   3  18         10.12          7.23         2.65 o
  12   3  18          5.94          3.85         2.67 o
   0   4  18        273.04        309.26         7.77 o
   1   4  18          4.80          1.21         1.03 o
   2   4  18          6.81          4.83         1.25 o
   3   4  18         15.29         16.05         1.69 o
   4   4  18         25.38         22.28         1.91 o
   5   4  18        132.53        133.28         4.00 o
   6   4  18         24.70         23.86         2.00 o
   7   4  18        121.07        129.37         4.11 o
   8   4  18         19.81         19.41         2.08 o
   9   4  18          2.47          3.40         1.57 o
  10   4  18         15.77         13.55         2.91 o
  11   4  18          5.42          7.82         2.65 o
   1   5  18          1.08          3.95         2.05 o
   2   5  18        658.80        636.29        12.66 o
   3   5  18         49.93         56.43         4.50 o
   4   5  18         26.28         26.71         3.49 o
   5   5  18          1.72          0.01         2.19 o
   6   5  18         16.32         16.18         3.25 o
   7   5  18         23.15         26.96         3.79 o
   8   5  18         14.96         16.39         3.48 o
   9   5  18        107.30        120.11         9.55 o
   0   6  18         13.67         26.23         5.24 o
   1   6  18        333.52        309.87        10.39 o
   2   6  18         10.24          9.11         2.81 o
   3   6  18         97.90        110.17         6.79 o
   4   6  18          2.77          5.44         2.64 o
   5   6  18         11.88          9.40         2.99 o
   6   6  18          8.13          6.71         3.04 o
   7   6  18          0.19          0.71         2.47 o
   1   7  18        305.07        316.08        10.77 o
   2   7  18         32.24         42.48         4.80 o
   1   1  19        188.53        191.22         3.82 o
   2   1  19        354.35        314.24         4.31 o
   3   1  19        401.87        388.70         4.86 o
   4   1  19        574.25        567.17         7.61 o
   5   1  19         83.01         91.29         2.78 o
   6   1  19        417.03        420.83         5.41 o
   7   1  19          0.30         -0.96         0.96 o
   8   1  19         23.46         21.38         1.65 o
   9   1  19        169.07        175.27         4.96 o
  10   1  19         50.65         50.90         3.02 o
  11   1  19         37.58         53.06         3.86 o
  12   1  19         15.83         15.29         2.57 o
   0   2  19         72.62         62.06         4.71 o
   1   2  19         46.94         52.68         3.05 o
   2   2  19          9.66          4.40         1.52 o
   3   2  19          2.18          1.88         1.38 o
   4   2  19        162.16        149.80         4.91 o
   5   2  19         25.96         21.38         2.29 o
   6   2  19         80.24         80.54         4.41 o
   7   2  19        126.27        119.96         5.05 o
   8   2  19        370.13        387.10         8.82 o
   9   2  19        375.37        419.77        10.69 o
  10   2  19        106.12        114.47         6.28 o
  11   2  19         27.61         27.05         3.78 o
  12   2  19         78.43         72.41         6.21 o
   1   3  19          0.26          0.29         1.18 o
   2   3  19        218.46        200.23         5.06 o
   3   3  19          0.14          0.24         1.24 o
   4   3  19        109.15        130.07         4.57 o
   5   3  19          1.05          5.26         1.54 o
   6   3  19          0.03          1.44         1.57 o
   7   3  19         30.25         36.95         3.15 o
   8   3  19         43.65         38.45         3.27 o
   9   3  19         53.37         36.29         3.77 o
  10   3  19         31.76         26.57         3.51 o
  11   3  19         80.18         80.92         5.40 o
   0   4  19         38.02         16.17         2.28 o
   1   4  19        344.70        293.43         6.21 o
   2   4  19        338.19        323.06         6.94 o
   3   4  19          0.19          1.87         1.26 o
   4   4  19         55.51         51.73         2.85 o
   5   4  19        189.81        173.77         4.86 o
   6   4  19        115.97        118.66         4.32 o
   7   4  19          6.30         11.39         1.79 o
   8   4  19         14.31          8.43         2.09 o
   9   4  19        111.79        119.88         6.84 o
  10   4  19         52.21         52.32         4.73 o
   1   5  19          7.72          8.35         2.47 o
   2   5  19          1.15          0.17         2.02 o
   3   5  19          6.10          3.66         2.36 o
   4   5  19         32.02         23.55         3.53 o
   5   5  19         58.53         73.58         5.71 o
   6   5  19          0.02          0.88         2.67 o
   7   5  19          5.65          2.20         2.70 o
   8   5  19         22.27         23.99         4.47 o
   0   6  19         24.88         21.48         5.09 o
   1   6  19         69.73         71.86         5.70 o
   2   6  19        176.64        178.07         9.15 o
   3   6  19         41.67         39.25         4.58 o
   4   6  19         29.53         37.51         4.42 o
   5   6  19         27.82         24.27         4.06 o
   0   0  20         90.32         69.73         4.74 o
   1   0  20        448.42        429.95         7.16 o
   2   0  20         10.78          4.85         1.50 o
   3   0  20          4.12         12.48         1.81 o
   4   0  20        103.05        119.44         4.44 o
   5   0  20         38.63         28.31         2.61 o
   6   0  20          1.99          5.22         1.75 o
   7   0  20        147.26        153.06         5.77 o
   8   0  20          4.91          1.24         1.93 o
   9   0  20          0.02          0.30         2.29 o
  10   0  20        388.09        421.96        14.62 o
  11   0  20          0.79          0.23         3.00 o
  12   0  20         41.17         48.98         7.43 o
   1   1  20          0.48          0.76         0.90 o
   2   1  20        229.43        185.21         4.42 o
   3   1  20          4.78          4.73         1.05 o
   4   1  20          6.29         10.06         1.24 o
   5   1  20         69.62         80.92         2.67 o
   6   1  20          3.93          2.76         1.09 o
   7   1  20          0.20         -0.04         1.01 o
   8   1  20        192.83        196.77         4.63 o
   9   1  20        254.76        246.20         5.46 o
  10   1  20          2.91         -0.09         1.75 o
  11   1  20          6.43          4.91         2.03 o
   0   2  20         32.60         38.89         3.97 o
   1   2  20          2.79          1.29         1.39 o
   2   2  20        206.92        199.58         5.88 o
   3   2  20         19.77         15.40         2.08 o
   4   2  20          7.57          5.32         1.63 o
   5   2  20        120.18        107.36         4.37 o
   6   2  20        227.10        198.57         6.27 o
   7   2  20        115.90        125.68         6.87 o
   8   2  20          4.18          7.05         2.66 o
   9   2  20        209.31        202.71         8.76 o
  10   2  20         88.03         78.52         5.50 o
  11   2  20          3.49          0.97         2.61 o
   1   3  20         58.71         52.27         3.20 o
   2   3  20         93.41         86.89         4.19 o
   3   3  20         51.16         44.41         3.00 o
   4   3  20         90.46         85.70         4.05 o
   5   3  20        108.76        115.53         5.39 o
   6   3  20         35.36         49.75         3.77 o
   7   3  20          1.68         -0.66         1.98 o
   8   3  20        111.11        103.54         7.05 o
   9   3  20         12.03         15.60         3.07 o
  10   3  20        135.09        139.44         6.88 o
   0   4  20        118.71        126.98         6.27 o
   1   4  20         32.43         36.86         2.34 o
   2   4  20         56.32         60.79         3.15 o
   3   4  20        140.11        147.13         4.83 o
   4   4  20         29.34         38.83         2.74 o
   5   4  20         23.95         17.38         2.15 o
   6   4  20        280.36        322.18         8.86 o
   7   4  20         92.42        113.83         6.10 o
   8   4  20          9.71          5.52         2.84 o
   9   4  20         87.47        107.09         5.55 o
   1   5  20        335.15        330.57        11.19 o
   2   5  20         73.70         92.42         6.37 o
   3   5  20          3.52          3.58         2.60 o
   4   5  20          0.02         -1.38         2.38 o
   5   5  20         11.58         13.93         4.24 o
   6   5  20         61.98         56.01         6.57 o
   7   5  20         17.78         28.71         5.25 o
   0   6  20         12.17         21.06         5.33 o
   1   6  20        132.89        146.18         8.12 o
   2   6  20          0.87          5.22         2.89 o
   3   6  20         11.67          9.51         3.13 o
   1   1  21        169.96        146.86         3.38 o
   2   1  21         89.20         87.03         2.72 o
   3   1  21        116.48        112.77         3.32 o
   4   1  21          0.69          1.35         0.95 o
   5   1  21         48.77         44.15         2.06 o
   6   1  21          4.16          7.56         1.29 o
   7   1  21         32.22         34.56         2.29 o
   8   1  21         69.90         80.63         3.80 o
   9   1  21          3.08          4.02         1.85 o
  10   1  21        100.20        124.68         7.69 o
  11   1  21         13.82         14.21         3.09 o
   0   2  21          0.18         -1.88         1.88 o
   1   2  21         28.23         34.31         2.77 o
   2   2  21          7.82          7.89         1.81 o
   3   2  21        195.18        182.95         5.94 o
   4   2  21          2.93          4.76         1.71 o
   5   2  21         23.19         14.10         2.40 o
   6   2  21        148.28        147.62         7.24 o
   7   2  21          1.53          0.50         2.20 o
   8   2  21          4.65          9.34         2.79 o
   9   2  21          0.01         -1.48         2.23 o
  10   2  21         71.85         84.04         6.63 o
   1   3  21         10.67          4.90         1.71 o
   2   3  21        116.82        114.36         4.69 o
   3   3  21         26.18         31.74         2.77 o
   4   3  21         80.27        102.59         5.24 o
   5   3  21         42.17         51.18         3.99 o
   6   3  21         54.97         73.04         5.19 o
   7   3  21          6.04         10.03         2.70 o
   8   3  21        182.17        218.72         8.88 o
   9   3  21          3.11          8.11         2.74 o
   0   4  21        127.73        139.53         6.46 o
   1   4  21          0.63          1.60         1.39 o
   2   4  21          6.24          9.74         1.85 o
   3   4  21         15.06         12.19         2.02 o
   4   4  21         74.12         93.21         4.33 o
   5   4  21          2.54         -0.89         1.88 o
   6   4  21         18.99         16.80         2.89 o
   7   4  21          3.74          1.81         2.10 o
   8   4  21         42.33         46.13         4.81 o
   1   5  21         16.86          9.42         3.36 o
   2   5  21          4.01         -0.29         2.90 o
   3   5  21          7.15          7.89         3.54 o
   4   5  21        107.48        102.88         8.26 o
   5   5  21        168.61        196.50        11.35 o
   0   0  22         54.80         56.44         4.77 o
   1   0  22         19.36         35.81         2.81 o
   2   0  22        130.44        105.93         5.27 o
   3   0  22          0.11         -0.87         1.46 o
   4   0  22         13.59          9.36         1.97 o
   5   0  22          2.88          3.19         1.91 o
   6   0  22         20.57         15.13         2.80 o
   7   0  22         41.10         24.95         4.08 o
   8   0  22         51.90         51.42         5.32 o
   9   0  22          2.15         -1.45         2.53 o
  10   0  22          0.12          0.18         2.97 o
   1   1  22         27.50         32.15         1.80 o
   2   1  22          5.08         10.89         1.34 o
   3   1  22          1.83          4.12         1.11 o
   4   1  22          2.17         -1.00         1.00 o
   5   1  22         43.34         54.69         2.53 o
   6   1  22         53.63         59.86         2.79 o
   7   1  22         27.58         26.83         2.22 o
   8   1  22         43.43         46.77         3.71 o
   9   1  22          7.23          9.81         3.11 o
  10   1  22         12.02         14.68         3.04 o
   0   2  22        167.64        199.63         9.65 o
   1   2  22          8.54          7.30         1.90 o
   2   2  22         77.06         89.15         4.83 o
   3   2  22         21.92         25.91         3.28 o
   4   2  22          2.75          1.25         2.09 o
   5   2  22         11.44          4.67         2.48 o
   6   2  22         26.33         31.23         3.86 o
   7   2  22          0.59          1.92         2.31 o
   8   2  22         61.74         87.81         5.88 o
   9   2  22         52.07         64.95         5.81 o
   1   3  22          0.13         -1.64         1.64 o
   2   3  22        184.13        185.62         7.31 o
   3   3  22         58.83         67.20         4.98 o
   4   3  22        147.25        159.77         7.56 o
   5   3  22          9.17         12.83         2.84 o
   6   3  22        301.02        315.96         9.96 o
   7   3  22         98.98        100.59         6.58 o
   8   3  22         13.59         10.88         3.02 o
   0   4  22         31.36         24.10         3.79 o
   1   4  22         25.21         35.37         3.12 o
   2   4  22        200.21        240.16         8.65 o
   3   4  22          2.81          4.13         2.25 o
   4   4  22        129.78        159.82         7.08 o
   5   4  22          3.33          1.34         2.20 o
   6   4  22        100.19        124.29         6.30 o
   1   5  22          0.24          0.80         3.28 o
   2   5  22        324.45        391.92        18.55 o
   3   5  22         37.74         41.97         6.37 o
   1   1  23         20.84         28.01         1.91 o
   2   1  23         40.88         42.40         2.30 o
   3   1  23        592.04        659.66        11.73 o
   4   1  23          1.86          2.22         1.32 o
   5   1  23         16.67         14.53         1.88 o
   6   1  23          3.56          3.19         1.51 o
   7   1  23        170.34        187.99         6.89 o
   8   1  23        126.38        134.82         6.01 o
   0   2  23        129.35        121.88         9.41 o
   1   2  23         10.71         10.29         3.49 o
   2   2  23          0.22         -1.96         2.04 o
   3   2  23         10.60         20.30         3.31 o
   4   2  23        128.16        122.40         6.82 o
   5   2  23          0.02          1.37         2.22 o
   6   2  23        111.61        125.59         6.98 o
   7   2  23         96.89        116.39         6.89 o
   8   2  23        147.58        156.11         8.37 o
   1   3  23          9.03          7.78         2.62 o
   2   3  23         23.83         25.52         3.51 o
   3   3  23         12.37         14.10         3.00 o
   4   3  23          0.01         -0.31         2.31 o
   5   3  23         29.63         37.58         4.21 o
   6   3  23         14.03         12.95         3.16 o
   7   3  23          0.79          1.03         2.62 o
   0   4  23         20.31         23.93         6.00 o
   1   4  23         42.26         62.69         4.62 o
   2   4  23          1.42          0.64         2.51 o
   3   4  23         11.23          7.85         2.64 o
   4   4  23          9.32         15.75         3.01 o
   5   4  23        126.68        150.21        14.69 o
   0   0  24        969.62        954.17        29.51 o
   1   0  24         72.40         86.60         7.28 o
   2   0  24          4.61         13.21         3.56 o
   3   0  24         13.60         38.29         4.63 o
   4   0  24        485.30        452.32        12.73 o
   5   0  24         19.45         27.60         4.25 o
   6   0  24        151.38        172.44         9.05 o
   7   0  24          0.44          0.84         2.82 o
   1   1  24         33.49         47.75         2.85 o
   2   1  24          0.69          1.24         1.31 o
   3   1  24         21.48         33.21         2.70 o
   4   1  24          0.25          3.95         1.82 o
   5   1  24         15.88         19.91         2.91 o
   6   1  24          7.58          4.76         2.34 o
   7   1  24          9.93         13.26         2.71 o
   0   2  24        359.99        438.17        16.55 o
   1   2  24         91.91        121.51         6.83 o
   2   2  24          3.50          6.73         2.64 o
   3   2  24         49.98         55.17         5.33 o
   4   2  24         69.53         82.08         5.85 o
   5   2  24        185.31        221.43         9.32 o
   6   2  24          0.10         -1.18         2.46 o
   1   3  24         83.06         92.09         5.99 o
   2   3  24          6.19         19.55         3.37 o
   3   3  24          7.41          9.85         2.93 o
   4   3  24          6.61         11.49         3.09 o
   5   3  24         10.96         10.52         3.18 o
   0   4  24         67.73        107.66         8.68 o
   1   4  24          4.08          6.23         2.74 o
   1   1  25        212.54        248.25        14.14 o
   2   1  25          4.05          1.96         2.12 o
   3   1  25         26.35         20.46         2.99 o
   4   1  25         70.61         71.33         5.43 o
   5   1  25        241.41        263.99         9.98 o
   0   2  25         44.00         59.27         7.20 o
   1   2  25         59.06         62.47         6.53 o
   2   2  25          0.67         -0.30         2.36 o
   3   2  25        160.78        196.93         8.91 o
   4   2  25         74.57         68.97         5.54 o
   1   3  25        122.38        149.35         7.73 o
   2   3  25        333.25        419.55        20.94 o
   0   0  26          0.10         28.59         6.48 o
   1   0  26         17.54         15.10         3.83 o
   2   0  26         12.06         19.60         4.96 o
   3   0  26        210.57        279.08        11.45 o
   1   1  26         49.32         67.48         5.78 o
   2   1  26         53.71         69.38         7.68 o
                                                
